# Supplementary material for: A Five-Gene-Pair-Based Prognostic Signature for Predicting the Relapse Risk of Early Stage ER+ Breast Cancer
Source: Front Genet. 2020 Oct 29;11:566928. doi: 10.3389/fgene.2020.566928 (PMC7658391; doi:10.3389/fgene.2020.566928)
Supplement: Supplementary file 1 [file Table_1.XLSX]

## Sheet: GSE19615
!Sample_characteristics_ch1	!Sample_characteristics_ch1	!Sample_characteristics_ch1	!Sample_characteristics_ch1	!Sample_characteristics_ch1	!Sample_characteristics_ch1	!Sample_characteristics_ch1	!Sample_characteristics_ch1	!Sample_characteristics_ch1	!Sample_characteristics_ch1	!Sample_characteristics_ch1	!Sample_characteristics_ch1	!Sample_characteristics_ch1	!Sample_characteristics_ch1	!Sample_characteristics_ch1	!Sample_characteristics_ch1	!Sample_characteristics_ch1	label(0:ln-;1:ln+)	sample
tissue: breast tumor tissue	tumor recurrence (36mo): yes	patientid: 292	age: 53	histology type: Ductal	grade (modified, bloom, richardson): III	er: neg	pr: neg	her.2: pos (3+)	tumor size (cm): 2.3	lymph nodes: positive	adjuvant chemotherapy: AC-taxol	chemo class: Anthracycline-based	hormonal rx: none	time of followup (mo): NA	distant recurrence free survival (mo): 24	distant recur (yn): Y	2	GSM491175
tissue: breast tumor tissue	tumor recurrence (36mo): no	patientid: 310	age: 60	histology type: Ductal	grade (modified, bloom, richardson): III	er: neg	pr: neg	her.2: neg	tumor size (cm): 0.9	lymph nodes: negative	adjuvant chemotherapy: AC x 4	chemo class: Anthracycline-based	hormonal rx: none	time of followup (mo): 38	distant recurrence free survival (mo): NA	distant recur (yn): N	2	GSM491176
tissue: breast tumor tissue	tumor recurrence (36mo): no	patientid: 316	age: 65	histology type: Ductal	grade (modified, bloom, richardson): III	er: neg	pr: neg	her.2: neg	tumor size (cm): 3.5	lymph nodes: negative	adjuvant chemotherapy: AC x 4	chemo class: Anthracycline-based	hormonal rx: none	time of followup (mo): 60	distant recurrence free survival (mo): NA	distant recur (yn): N	2	GSM491177
tissue: breast tumor tissue	tumor recurrence (36mo): yes	patientid: 325	age: 48	histology type: Ductal	grade (modified, bloom, richardson): III	er: neg	pr: neg	her.2: pos (3+)	tumor size (cm): 1.8	lymph nodes: positive	adjuvant chemotherapy: AC-taxol(x1)	chemo class: Anthracycline-based	hormonal rx: none	time of followup (mo): NA	distant recurrence free survival (mo): 9	distant recur (yn): Y	2	GSM491178
tissue: breast tumor tissue	tumor recurrence (36mo): no	patientid: 330	age: 58	histology type: Ductal	grade (modified, bloom, richardson): III	er: neg	pr: neg	her.2: neg	tumor size (cm): 2.1	lymph nodes: positive	adjuvant chemotherapy: AC-taxol	chemo class: Anthracycline-based	hormonal rx: none	time of followup (mo): 62	distant recurrence free survival (mo): NA	distant recur (yn): N	2	GSM491179
tissue: breast tumor tissue	tumor recurrence (36mo): yes	patientid: 343	age: 45	histology type: Ductal	grade (modified, bloom, richardson): III	er: neg	pr: neg	her.2: pos (3+)	tumor size (cm): 2.5	lymph nodes: positive	adjuvant chemotherapy: AC-taxol	chemo class: Anthracycline-based	hormonal rx: none	time of followup (mo): NA	distant recurrence free survival (mo): 16	distant recur (yn): Y	2	GSM491180
tissue: breast tumor tissue	tumor recurrence (36mo): no	patientid: 390	age: 49	histology type: Ductal	grade (modified, bloom, richardson): III	er: neg	pr: neg	her.2: neg	tumor size (cm): 1.2	lymph nodes: positive	adjuvant chemotherapy: AC x 4	chemo class: Anthracycline-based	hormonal rx: none	time of followup (mo): 64	distant recurrence free survival (mo): NA	distant recur (yn): N	2	GSM491181
tissue: breast tumor tissue	tumor recurrence (36mo): no	patientid: 397	age: 56	histology type: Ductal	grade (modified, bloom, richardson): III	er: neg	pr: neg	her.2: pos (3+)	tumor size (cm): 2.1	lymph nodes: negative	adjuvant chemotherapy: AC x 4	chemo class: Anthracycline-based	hormonal rx: none	time of followup (mo): 67	distant recurrence free survival (mo): NA	distant recur (yn): N	2	GSM491182
tissue: breast tumor tissue	tumor recurrence (36mo): yes	patientid: 400	age: 85	histology type: Ductal	grade (modified, bloom, richardson): II	er: neg	pr: neg	her.2: pos (3+)	tumor size (cm): 2.5	lymph nodes: positive	adjuvant chemotherapy: AC x 4	chemo class: Anthracycline-based	hormonal rx: none	time of followup (mo): NA	distant recurrence free survival (mo): 27	distant recur (yn): Y	2	GSM491183
tissue: breast tumor tissue	tumor recurrence (36mo): no	patientid: 451	age: 66	histology type: Ductal	grade (modified, bloom, richardson): III	er: neg	pr: neg	her.2: neg	tumor size (cm): 2.5	lymph nodes: negative	adjuvant chemotherapy: AC x 4	chemo class: Anthracycline-based	hormonal rx: none	time of followup (mo): 62	distant recurrence free survival (mo): NA	distant recur (yn): N	2	GSM491184
tissue: breast tumor tissue	tumor recurrence (36mo): no	patientid: 488	age: 58	histology type: Ductal	grade (modified, bloom, richardson): II	er: neg	pr: neg	her.2: neg	tumor size (cm): 1.8	lymph nodes: negative	adjuvant chemotherapy: Unknown	chemo class: Unknown	hormonal rx: none	time of followup (mo): 52	distant recurrence free survival (mo): NA	distant recur (yn): N	2	GSM491185
tissue: breast tumor tissue	tumor recurrence (36mo): yes	patientid: 498	age: 79	histology type: Ductal	grade (modified, bloom, richardson): III	er: neg	pr: neg	her.2: neg	tumor size (cm): 5	lymph nodes: negative	adjuvant chemotherapy: none	chemo class: none	hormonal rx: none	time of followup (mo): NA	distant recurrence free survival (mo): 1	distant recur (yn): Y	2	GSM491186
tissue: breast tumor tissue	tumor recurrence (36mo): no	patientid: 534	age: 58	histology type: Ductal	grade (modified, bloom, richardson): III	er: neg	pr: neg	her.2: neg	tumor size (cm): 2.1	lymph nodes: negative	adjuvant chemotherapy: Epirubicin, Cytoxan, Xeloda	chemo class: Anthracycline-based	hormonal rx: none	time of followup (mo): 53	distant recurrence free survival (mo): NA	distant recur (yn): N	2	GSM491187
tissue: breast tumor tissue	tumor recurrence (36mo): no	patientid: 538	age: 48	histology type: Ductal	grade (modified, bloom, richardson): III	er: neg	pr: neg	her.2: neg	tumor size (cm): 1	lymph nodes: negative	adjuvant chemotherapy: Unknown	chemo class: Unknown	hormonal rx: none	time of followup (mo): 54	distant recurrence free survival (mo): NA	distant recur (yn): N	2	GSM491188
tissue: breast tumor tissue	tumor recurrence (36mo): no	patientid: 554	age: 50	histology type: Ductal	grade (modified, bloom, richardson): III	er: neg	pr: neg	her.2: neg	tumor size (cm): 0.9	lymph nodes: negative	adjuvant chemotherapy: AC x 4	chemo class: Anthracycline-based	hormonal rx: none	time of followup (mo): 51	distant recurrence free survival (mo): NA	distant recur (yn): N	2	GSM491189
tissue: breast tumor tissue	tumor recurrence (36mo): no	patientid: 558	age: 40	histology type: Ductal	grade (modified, bloom, richardson): III	er: neg	pr: neg	her.2: neg	tumor size (cm): 2.2	lymph nodes: negative	adjuvant chemotherapy: AC x 4	chemo class: Anthracycline-based	hormonal rx: none	time of followup (mo): 48	distant recurrence free survival (mo): NA	distant recur (yn): N	2	GSM491190
tissue: breast tumor tissue	tumor recurrence (36mo): no	patientid: 582	age: 58	histology type: Ductal	grade (modified, bloom, richardson): III	er: neg	pr: neg	her.2: neg	tumor size (cm): 1	lymph nodes: negative	adjuvant chemotherapy: AC x 4	chemo class: Anthracycline-based	hormonal rx: none	time of followup (mo): 52	distant recurrence free survival (mo): NA	distant recur (yn): N	2	GSM491191
tissue: breast tumor tissue	tumor recurrence (36mo): no	patientid: 588	age: 63	histology type: Ductal	grade (modified, bloom, richardson): III	er: neg	pr: neg	her.2: pos (3+)	tumor size (cm): 3.5	lymph nodes: positive	adjuvant chemotherapy: AC-taxol/Herceptin	chemo class: Trastuzumab	hormonal rx: none	time of followup (mo): 50	distant recurrence free survival (mo): NA	distant recur (yn): N	2	GSM491192
tissue: breast tumor tissue	tumor recurrence (36mo): no	patientid: 591	age: 41	histology type: Ductal	grade (modified, bloom, richardson): III	er: neg	pr: neg	her.2: neg	tumor size (cm): 2.7	lymph nodes: negative	adjuvant chemotherapy: AC-taxol	chemo class: Anthracycline-based	hormonal rx: none	time of followup (mo): 50	distant recurrence free survival (mo): NA	distant recur (yn): N	2	GSM491193
tissue: breast tumor tissue	tumor recurrence (36mo): no	patientid: 598	age: 74	histology type: Ductal	grade (modified, bloom, richardson): II	er: neg	pr: neg	her.2: neg	tumor size (cm): 2.5	lymph nodes: negative	adjuvant chemotherapy: none	chemo class: none	hormonal rx: none	time of followup (mo): 40	distant recurrence free survival (mo): NA	distant recur (yn): N	2	GSM491194
tissue: breast tumor tissue	tumor recurrence (36mo): no	patientid: 609	age: 48	histology type: Ductal	grade (modified, bloom, richardson): III	er: neg	pr: neg	her.2: neg	tumor size (cm): 3	lymph nodes: negative	adjuvant chemotherapy: AC x 4	chemo class: Anthracycline-based	hormonal rx: none	time of followup (mo): 49	distant recurrence free survival (mo): NA	distant recur (yn): N	2	GSM491195
tissue: breast tumor tissue	tumor recurrence (36mo): no	patientid: 613	age: 78	histology type: Ductal	grade (modified, bloom, richardson): III	er: neg	pr: neg	her.2: neg	tumor size (cm): 1.3	lymph nodes: negative	adjuvant chemotherapy: none	chemo class: none	hormonal rx: none	time of followup (mo): 53	distant recurrence free survival (mo): NA	distant recur (yn): N	2	GSM491196
tissue: breast tumor tissue	tumor recurrence (36mo): no	patientid: 653	age: 55	histology type: Ductal	grade (modified, bloom, richardson): III	er: neg	pr: neg	her.2: neg	tumor size (cm): 1.4	lymph nodes: negative	adjuvant chemotherapy: AC x 4	chemo class: Anthracycline-based	hormonal rx: none	time of followup (mo): 50	distant recurrence free survival (mo): NA	distant recur (yn): N	2	GSM491197
tissue: breast tumor tissue	tumor recurrence (36mo): yes	patientid: 664	age: 43	histology type: Ductal	grade (modified, bloom, richardson): III	er: neg	pr: neg	her.2: neg	tumor size (cm): 1.7	lymph nodes: negative	adjuvant chemotherapy: AC x 4	chemo class: Anthracycline-based	hormonal rx: none	time of followup (mo): NA	distant recurrence free survival (mo): 35	distant recur (yn): Y	2	GSM491198
tissue: breast tumor tissue	tumor recurrence (36mo): no	patientid: 665	age: 72	histology type: Ductal	grade (modified, bloom, richardson): III	er: neg	pr: neg	her.2: neg	tumor size (cm): 2.3	lymph nodes: negative	adjuvant chemotherapy: none	chemo class: none	hormonal rx: none	time of followup (mo): 50	distant recurrence free survival (mo): NA	distant recur (yn): N	2	GSM491199
tissue: breast tumor tissue	tumor recurrence (36mo): no	patientid: 670	age: 49	histology type: Ductal	grade (modified, bloom, richardson): III	er: neg	pr: neg	her.2: pos (3+)	tumor size (cm): 3.4	lymph nodes: positive	adjuvant chemotherapy: AC-taxol	chemo class: Anthracycline-based	hormonal rx: none	time of followup (mo): 36	distant recurrence free survival (mo): NA	distant recur (yn): N	2	GSM491200
tissue: breast tumor tissue	tumor recurrence (36mo): no	patientid: 799	age: 43	histology type: Ductal	grade (modified, bloom, richardson): III	er: neg	pr: neg	her.2: neg	tumor size (cm): 2.8	lymph nodes: negative	adjuvant chemotherapy: CAF	chemo class: Anthracycline-based	hormonal rx: none	time of followup (mo): 36	distant recurrence free survival (mo): NA	distant recur (yn): N	2	GSM491201
tissue: breast tumor tissue	tumor recurrence (36mo): no	patientid: 828	age: 56	histology type: Ductal	grade (modified, bloom, richardson): III	er: neg	pr: neg	her.2: neg	tumor size (cm): 2.2	lymph nodes: negative	adjuvant chemotherapy: AC-taxotere	chemo class: Anthracycline-based	hormonal rx: none	time of followup (mo): 39	distant recurrence free survival (mo): NA	distant recur (yn): N	2	GSM491202
tissue: breast tumor tissue	tumor recurrence (36mo): no	patientid: 396	age: 41	histology type: Ductal	grade (modified, bloom, richardson): III	er: pos	pr: pos	her.2: pos (3+)	tumor size (cm): 1.1	lymph nodes: positive	adjuvant chemotherapy: AC x 4	chemo class: Anthracycline-based	hormonal rx: Tam	time of followup (mo): 65	distant recurrence free survival (mo): NA	distant recur (yn): N	2	GSM491203
tissue: breast tumor tissue	tumor recurrence (36mo): no	patientid: 92	age: 62	histology type: Lobular	grade (modified, bloom, richardson): I	er: pos	pr: pos	her.2: neg	tumor size (cm): 3.5	lymph nodes: negative	adjuvant chemotherapy: AC x 4	chemo class: Anthracycline-based	hormonal rx: Tam	time of followup (mo): 80	distant recurrence free survival (mo): NA	distant recur (yn): N	2	GSM491204
tissue: breast tumor tissue	tumor recurrence (36mo): no	patientid: 129	age: 43	histology type: Ductal	grade (modified, bloom, richardson): III	er: pos	pr: pos	her.2: pos (3+)	tumor size (cm): 1	lymph nodes: negative	adjuvant chemotherapy: Unknown	chemo class: Unknown	hormonal rx: unknown	time of followup (mo): 78	distant recurrence free survival (mo): NA	distant recur (yn): N	0	GSM491205
tissue: breast tumor tissue	tumor recurrence (36mo): no	patientid: 131	age: 54	histology type: Ductal	grade (modified, bloom, richardson): I	er: pos	pr: pos	her.2: low pos (2+)	tumor size (cm): 1.7	lymph nodes: negative	adjuvant chemotherapy: none	chemo class: none	hormonal rx: Tam	time of followup (mo): 78	distant recurrence free survival (mo): NA	distant recur (yn): N	0	GSM491206
tissue: breast tumor tissue	tumor recurrence (36mo): no	patientid: 96	age: 55	histology type: Ductal	grade (modified, bloom, richardson): III	er: pos-low	pr: pos-low	her.2: pos (3+)	tumor size (cm): 1.4	lymph nodes: positive	adjuvant chemotherapy: AC x 4	chemo class: Anthracycline-based	hormonal rx: Tam	time of followup (mo): 51	distant recurrence free survival (mo): NA	distant recur (yn): N	2	GSM491207
tissue: breast tumor tissue	tumor recurrence (36mo): yes	patientid: 86	age: 46	histology type: Mixed	grade (modified, bloom, richardson): II	er: pos	pr: pos	her.2: neg	tumor size (cm): 2.6	lymph nodes: positive	adjuvant chemotherapy: CMF	chemo class: Other	hormonal rx: Tam	time of followup (mo): NA	distant recurrence free survival (mo): 6	distant recur (yn): Y	1	GSM491208
tissue: breast tumor tissue	tumor recurrence (36mo): no	patientid: 73	age: 46	histology type: Mixed	grade (modified, bloom, richardson): II	er: pos	pr: pos	her.2: neg	tumor size (cm): 0.9	lymph nodes: negative	adjuvant chemotherapy: AC x 4	chemo class: Anthracycline-based	hormonal rx: Tam	time of followup (mo): 85	distant recurrence free survival (mo): NA	distant recur (yn): N	0	GSM491209
tissue: breast tumor tissue	tumor recurrence (36mo): no	patientid: 212	age: 44	histology type: Ductal	grade (modified, bloom, richardson): I	er: pos	pr: pos	her.2: neg	tumor size (cm): 0.8	lymph nodes: negative	adjuvant chemotherapy: none	chemo class: none	hormonal rx: Tam	time of followup (mo): 73	distant recurrence free survival (mo): NA	distant recur (yn): N	0	GSM491210
tissue: breast tumor tissue	tumor recurrence (36mo): no	patientid: 74	age: 54	histology type: Ductal	grade (modified, bloom, richardson): II	er: pos	pr: pos-low	her.2: pos (3+)	tumor size (cm): 2.2	lymph nodes: negative	adjuvant chemotherapy: AC x 4	chemo class: Anthracycline-based	hormonal rx: Tam	time of followup (mo): 82	distant recurrence free survival (mo): NA	distant recur (yn): N	2	GSM491211
tissue: breast tumor tissue	tumor recurrence (36mo): no	patientid: 196	age: 49	histology type: Ductal	grade (modified, bloom, richardson): III	er: neg	pr: neg	her.2: pos (3+)	tumor size (cm): 1.8	lymph nodes: negative	adjuvant chemotherapy: AC x 4	chemo class: Anthracycline-based	hormonal rx: none	time of followup (mo): 75	distant recurrence free survival (mo): NA	distant recur (yn): N	2	GSM491212
tissue: breast tumor tissue	tumor recurrence (36mo): no	patientid: 123	age: 84	histology type: Mixed	grade (modified, bloom, richardson): II	er: pos	pr: pos	her.2: neg	tumor size (cm): 2.2	lymph nodes: positive	adjuvant chemotherapy: none	chemo class: none	hormonal rx: Tam	time of followup (mo): 79	distant recurrence free survival (mo): NA	distant recur (yn): N	1	GSM491213
tissue: breast tumor tissue	tumor recurrence (36mo): no	patientid: 180	age: 43	histology type: Ductal	grade (modified, bloom, richardson): III	er: pos	pr: neg	her.2: pos (3+)	tumor size (cm): 4.2	lymph nodes: negative	adjuvant chemotherapy: AC x 4	chemo class: Anthracycline-based	hormonal rx: Tam	time of followup (mo): 52	distant recurrence free survival (mo): NA	distant recur (yn): N	2	GSM491214
tissue: breast tumor tissue	tumor recurrence (36mo): no	patientid: 249	age: 54	histology type: Ductal	grade (modified, bloom, richardson): II	er: neg	pr: neg	her.2: pos (3+)	tumor size (cm): 2.5	lymph nodes: negative	adjuvant chemotherapy: AC x 4	chemo class: Anthracycline-based	hormonal rx: none	time of followup (mo): 81	distant recurrence free survival (mo): NA	distant recur (yn): N	2	GSM491215
tissue: breast tumor tissue	tumor recurrence (36mo): no	patientid: 207	age: 45	histology type: Lobular	grade (modified, bloom, richardson): II	er: pos	pr: pos	her.2: neg	tumor size (cm): 2.3	lymph nodes: negative	adjuvant chemotherapy: none	chemo class: none	hormonal rx: Tam	time of followup (mo): 59	distant recurrence free survival (mo): NA	distant recur (yn): N	2	GSM491216
tissue: breast tumor tissue	tumor recurrence (36mo): no	patientid: 65	age: 45	histology type: Ductal	grade (modified, bloom, richardson): II	er: pos-low	pr: pos-low	her.2: pos (3+)	tumor size (cm): 1.7	lymph nodes: positive	adjuvant chemotherapy: AC-taxotere	chemo class: Anthracycline-based	hormonal rx: Tam	time of followup (mo): 83	distant recurrence free survival (mo): NA	distant recur (yn): N	2	GSM491217
tissue: breast tumor tissue	tumor recurrence (36mo): no	patientid: 157	age: 35	histology type: Lobular	grade (modified, bloom, richardson): II	er: pos	pr: neg	her.2: neg	tumor size (cm): 1.1	lymph nodes: positive	adjuvant chemotherapy: AC x 4	chemo class: Anthracycline-based	hormonal rx: Tam	time of followup (mo): 85	distant recurrence free survival (mo): NA	distant recur (yn): N	2	GSM491218
tissue: breast tumor tissue	tumor recurrence (36mo): yes	patientid: 148	age: 53	histology type: Ductal	grade (modified, bloom, richardson): III	er: neg	pr: neg	her.2: neg	tumor size (cm): 3	lymph nodes: negative	adjuvant chemotherapy: AC x 4	chemo class: Anthracycline-based	hormonal rx: none	time of followup (mo): NA	distant recurrence free survival (mo): 18	distant recur (yn): Y	2	GSM491219
tissue: breast tumor tissue	tumor recurrence (36mo): no	patientid: 228	age: 60	histology type: Ductal	grade (modified, bloom, richardson): I	er: pos	pr: pos-low	her.2: neg	tumor size (cm): 2.3	lymph nodes: negative	adjuvant chemotherapy: AC x 4	chemo class: Anthracycline-based	hormonal rx: Tam	time of followup (mo): 70	distant recurrence free survival (mo): NA	distant recur (yn): N	2	GSM491220
tissue: breast tumor tissue	tumor recurrence (36mo): no	patientid: 162	age: 32	histology type: Ductal	grade (modified, bloom, richardson): II	er: pos	pr: pos-low	her.2: neg	tumor size (cm): 1.5	lymph nodes: positive	adjuvant chemotherapy: AC-taxol	chemo class: Anthracycline-based	hormonal rx: Tam	time of followup (mo): 83	distant recurrence free survival (mo): NA	distant recur (yn): N	2	GSM491221
tissue: breast tumor tissue	tumor recurrence (36mo): no	patientid: 175	age: 40	histology type: Ductal	grade (modified, bloom, richardson): I	er: pos	pr: neg	her.2: neg	tumor size (cm): 4	lymph nodes: positive	adjuvant chemotherapy: AC-taxol	chemo class: Anthracycline-based	hormonal rx: Tam	time of followup (mo): 74	distant recurrence free survival (mo): NA	distant recur (yn): N	1	GSM491222
tissue: breast tumor tissue	tumor recurrence (36mo): no	patientid: 14	age: 45	histology type: Ductal	grade (modified, bloom, richardson): III	er: neg	pr: neg	her.2: pos (3+)	tumor size (cm): 1.5	lymph nodes: negative	adjuvant chemotherapy: AC x 4	chemo class: Anthracycline-based	hormonal rx: none	time of followup (mo): 87	distant recurrence free survival (mo): NA	distant recur (yn): N	2	GSM491223
tissue: breast tumor tissue	tumor recurrence (36mo): no	patientid: 246	age: 46	histology type: Ductal	grade (modified, bloom, richardson): I	er: pos	pr: pos	her.2: neg	tumor size (cm): 1.1	lymph nodes: negative	adjuvant chemotherapy: AC x 4	chemo class: Anthracycline-based	hormonal rx: none	time of followup (mo): 86	distant recurrence free survival (mo): NA	distant recur (yn): N	0	GSM491224
tissue: breast tumor tissue	tumor recurrence (36mo): no	patientid: 60	age: 41	histology type: Ductal	grade (modified, bloom, richardson): I	er: pos	pr: pos	her.2: neg	tumor size (cm): 3	lymph nodes: positive	adjuvant chemotherapy: AC-taxol	chemo class: Anthracycline-based	hormonal rx: Tam	time of followup (mo): 86	distant recurrence free survival (mo): NA	distant recur (yn): N	1	GSM491225
tissue: breast tumor tissue	tumor recurrence (36mo): no	patientid: 138	age: 46	histology type: Lobular	grade (modified, bloom, richardson): III	er: pos	pr: pos	her.2: low pos (2+)	tumor size (cm): 2.3	lymph nodes: positive	adjuvant chemotherapy: AC-taxol	chemo class: Anthracycline-based	hormonal rx: Tam	time of followup (mo): 80	distant recurrence free survival (mo): NA	distant recur (yn): N	1	GSM491226
tissue: breast tumor tissue	tumor recurrence (36mo): no	patientid: 204	age: 36	histology type: Ductal	grade (modified, bloom, richardson): II	er: pos	pr: pos	her.2: neg	tumor size (cm): 1	lymph nodes: negative	adjuvant chemotherapy: AC x 4	chemo class: Anthracycline-based	hormonal rx: Tam	time of followup (mo): 78	distant recurrence free survival (mo): NA	distant recur (yn): N	0	GSM491227
tissue: breast tumor tissue	tumor recurrence (36mo): no	patientid: 239	age: 68	histology type: Ductal	grade (modified, bloom, richardson): III	er: neg	pr: neg	her.2: neg	tumor size (cm): 1.1	lymph nodes: negative	adjuvant chemotherapy: Unknown	chemo class: Unknown	hormonal rx: unknown	time of followup (mo): 73	distant recurrence free survival (mo): NA	distant recur (yn): N	2	GSM491228
tissue: breast tumor tissue	tumor recurrence (36mo): no	patientid: 253	age: 54	histology type: Ductal	grade (modified, bloom, richardson): III	er: neg	pr: neg	her.2: neg	tumor size (cm): 1.1	lymph nodes: negative	adjuvant chemotherapy: AC x 4	chemo class: Anthracycline-based	hormonal rx: none	time of followup (mo): 56	distant recurrence free survival (mo): NA	distant recur (yn): N	2	GSM491229
tissue: breast tumor tissue	tumor recurrence (36mo): no	patientid: 11	age: 81	histology type: Lobular	grade (modified, bloom, richardson): I	er: pos	pr: pos-low	her.2: neg	tumor size (cm): 2.5	lymph nodes: positive	adjuvant chemotherapy: none	chemo class: none	hormonal rx: Tam	time of followup (mo): 70	distant recurrence free survival (mo): NA	distant recur (yn): N	1	GSM491230
tissue: breast tumor tissue	tumor recurrence (36mo): no	patientid: 21	age: 45	histology type: Ductal	grade (modified, bloom, richardson): III	er: neg	pr: neg	her.2: low pos (2+)	tumor size (cm): 3	lymph nodes: positive	adjuvant chemotherapy: AC-taxol	chemo class: Anthracycline-based	hormonal rx: none	time of followup (mo): 83	distant recurrence free survival (mo): NA	distant recur (yn): N	2	GSM491231
tissue: breast tumor tissue	tumor recurrence (36mo): yes	patientid: 214	age: 53	histology type: Lobular	grade (modified, bloom, richardson): III	er: neg	pr: neg	her.2: neg	tumor size (cm): 5.2	lymph nodes: positive	adjuvant chemotherapy: AC x 2, Taxol	chemo class: Anthracycline-based	hormonal rx: none	time of followup (mo): NA	distant recurrence free survival (mo): 14	distant recur (yn): Y	2	GSM491232
tissue: breast tumor tissue	tumor recurrence (36mo): no	patientid: 12	age: 48	histology type: Ductal	grade (modified, bloom, richardson): III	er: neg	pr: neg	her.2: neg	tumor size (cm): 2.5	lymph nodes: negative	adjuvant chemotherapy: AC x 4	chemo class: Anthracycline-based	hormonal rx: none	time of followup (mo): 75	distant recurrence free survival (mo): NA	distant recur (yn): N	2	GSM491233
tissue: breast tumor tissue	tumor recurrence (36mo): no	patientid: 165	age: 53	histology type: Lobular	grade (modified, bloom, richardson): II	er: pos	pr: neg	her.2: neg	tumor size (cm): 2.5	lymph nodes: negative	adjuvant chemotherapy: AC x 4	chemo class: Anthracycline-based	hormonal rx: Tam	time of followup (mo): 77	distant recurrence free survival (mo): NA	distant recur (yn): N	2	GSM491234
tissue: breast tumor tissue	tumor recurrence (36mo): no	patientid: 126	age: 57	histology type: Ductal	grade (modified, bloom, richardson): III	er: pos	pr: pos	her.2: low pos (2+)	tumor size (cm): 1.7	lymph nodes: positive	adjuvant chemotherapy: AC-taxol.taxotere	chemo class: Anthracycline-based	hormonal rx: Tam	time of followup (mo): 73	distant recurrence free survival (mo): NA	distant recur (yn): N	2	GSM491235
tissue: breast tumor tissue	tumor recurrence (36mo): no	patientid: 6	age: 57	histology type: Ductal	grade (modified, bloom, richardson): II	er: pos	pr: pos	her.2: neg	tumor size (cm): 2.1	lymph nodes: negative	adjuvant chemotherapy: AC x 4	chemo class: Anthracycline-based	hormonal rx: Tam	time of followup (mo): 59	distant recurrence free survival (mo): NA	distant recur (yn): N	2	GSM491236
tissue: breast tumor tissue	tumor recurrence (36mo): no	patientid: 58	age: 46	histology type: Ductal	grade (modified, bloom, richardson): III	er: pos	pr: pos-low	her.2: neg	tumor size (cm): 1.5	lymph nodes: positive	adjuvant chemotherapy: AC-taxol	chemo class: Anthracycline-based	hormonal rx: Tam	time of followup (mo): 85	distant recurrence free survival (mo): NA	distant recur (yn): N	2	GSM491237
tissue: breast tumor tissue	tumor recurrence (36mo): no	patientid: 164	age: 50	histology type: Ductal	grade (modified, bloom, richardson): III	er: neg	pr: neg	her.2: low pos (2+)	tumor size (cm): 1.9	lymph nodes: negative	adjuvant chemotherapy: AC x 4	chemo class: Anthracycline-based	hormonal rx: none	time of followup (mo): 77	distant recurrence free survival (mo): NA	distant recur (yn): N	2	GSM491238
tissue: breast tumor tissue	tumor recurrence (36mo): no	patientid: 119	age: 58	histology type: Mixed	grade (modified, bloom, richardson): II	er: pos	pr: pos	her.2: neg	tumor size (cm): 3.5	lymph nodes: positive	adjuvant chemotherapy: AC-taxol	chemo class: Anthracycline-based	hormonal rx: Tam	time of followup (mo): 81	distant recurrence free survival (mo): NA	distant recur (yn): N	1	GSM491239
tissue: breast tumor tissue	tumor recurrence (36mo): no	patientid: 154	age: 62	histology type: Ductal	grade (modified, bloom, richardson): I	er: pos	pr: pos	her.2: neg	tumor size (cm): 1.5	lymph nodes: negative	adjuvant chemotherapy: none	chemo class: none	hormonal rx: Tam	time of followup (mo): 81	distant recurrence free survival (mo): NA	distant recur (yn): N	0	GSM491240
tissue: breast tumor tissue	tumor recurrence (36mo): no	patientid: 182	age: 44	histology type: Ductal	grade (modified, bloom, richardson): III	er: neg	pr: neg	her.2: neg	tumor size (cm): 2	lymph nodes: negative	adjuvant chemotherapy: AC x 4	chemo class: Anthracycline-based	hormonal rx: none	time of followup (mo): 57	distant recurrence free survival (mo): NA	distant recur (yn): N	2	GSM491241
tissue: breast tumor tissue	tumor recurrence (36mo): no	patientid: 35	age: 37	histology type: Ductal	grade (modified, bloom, richardson): II	er: pos	pr: pos	her.2: pos (3+)	tumor size (cm): 1.3	lymph nodes: positive	adjuvant chemotherapy: AC-taxol	chemo class: Anthracycline-based	hormonal rx: Tam	time of followup (mo): 48	distant recurrence free survival (mo): NA	distant recur (yn): N	2	GSM491242
tissue: breast tumor tissue	tumor recurrence (36mo): no	patientid: 151	age: 55	histology type: Ductal	grade (modified, bloom, richardson): III	er: neg	pr: neg	her.2: pos (3+)	tumor size (cm): 2.5	lymph nodes: positive	adjuvant chemotherapy: AC-taxol	chemo class: Anthracycline-based	hormonal rx: none	time of followup (mo): 58	distant recurrence free survival (mo): NA	distant recur (yn): N	2	GSM491243
tissue: breast tumor tissue	tumor recurrence (36mo): yes	patientid: 203	age: 64	histology type: Ductal	grade (modified, bloom, richardson): III	er: neg	pr: neg	her.2: neg	tumor size (cm): 1.7	lymph nodes: negative	adjuvant chemotherapy: none	chemo class: none	hormonal rx: none	time of followup (mo): NA	distant recurrence free survival (mo): 21	distant recur (yn): Y	2	GSM491244
tissue: breast tumor tissue	tumor recurrence (36mo): no	patientid: 187	age: 53	histology type: Ductal	grade (modified, bloom, richardson): III	er: neg	pr: neg	her.2: pos (3+)	tumor size (cm): 3	lymph nodes: negative	adjuvant chemotherapy: AC x 4	chemo class: Anthracycline-based	hormonal rx: none	time of followup (mo): 77	distant recurrence free survival (mo): NA	distant recur (yn): N	2	GSM491245
tissue: breast tumor tissue	tumor recurrence (36mo): no	patientid: 237	age: 66	histology type: Ductal	grade (modified, bloom, richardson): I	er: pos-low	pr: pos	her.2: neg	tumor size (cm): 1.1	lymph nodes: positive	adjuvant chemotherapy: AC x 4	chemo class: Anthracycline-based	hormonal rx: Tam	time of followup (mo): 82	distant recurrence free survival (mo): NA	distant recur (yn): N	2	GSM491246
tissue: breast tumor tissue	tumor recurrence (36mo): no	patientid: 238	age: 63	histology type: Ductal	grade (modified, bloom, richardson): III	er: pos	pr: pos	her.2: pos (3+)	tumor size (cm): 1.2	lymph nodes: negative	adjuvant chemotherapy: none	chemo class: none	hormonal rx: none	time of followup (mo): 71	distant recurrence free survival (mo): NA	distant recur (yn): N	0	GSM491247
tissue: breast tumor tissue	tumor recurrence (36mo): no	patientid: 252	age: 66	histology type: Ductal	grade (modified, bloom, richardson): I	er: pos	pr: pos	her.2: neg	tumor size (cm): 1.2	lymph nodes: positive	adjuvant chemotherapy: none	chemo class: none	hormonal rx: Tam	time of followup (mo): 55	distant recurrence free survival (mo): NA	distant recur (yn): N	2	GSM491248
tissue: breast tumor tissue	tumor recurrence (36mo): yes	patientid: 206	age: 38	histology type: Mixed	grade (modified, bloom, richardson): III	er: pos-low	pr: pos-low	her.2: neg	tumor size (cm): 4.2	lymph nodes: positive	adjuvant chemotherapy: none	chemo class: none	hormonal rx: none	time of followup (mo): NA	distant recurrence free survival (mo): 2	distant recur (yn): Y	2	GSM491249
tissue: breast tumor tissue	tumor recurrence (36mo): no	patientid: 230	age: 46	histology type: Ductal	grade (modified, bloom, richardson): III	er: pos	pr: pos	her.2: neg	tumor size (cm): 3	lymph nodes: positive	adjuvant chemotherapy: AC-taxol	chemo class: Anthracycline-based	hormonal rx: Tam	time of followup (mo): 76	distant recurrence free survival (mo): NA	distant recur (yn): N	1	GSM491250
tissue: breast tumor tissue	tumor recurrence (36mo): no	patientid: 142	age: 60	histology type: Ductal	grade (modified, bloom, richardson): III	er: pos	pr: pos	her.2: neg	tumor size (cm): 2.2	lymph nodes: positive	adjuvant chemotherapy: AC-taxol	chemo class: Anthracycline-based	hormonal rx: Tam	time of followup (mo): 88	distant recurrence free survival (mo): NA	distant recur (yn): N	1	GSM491251
tissue: breast tumor tissue	tumor recurrence (36mo): no	patientid: 168	age: 50	histology type: Ductal	grade (modified, bloom, richardson): I	er: pos	pr: pos	her.2: neg	tumor size (cm): 1.3	lymph nodes: positive	adjuvant chemotherapy: AC-taxol	chemo class: Anthracycline-based	hormonal rx: Tam	time of followup (mo): 47	distant recurrence free survival (mo): NA	distant recur (yn): N	2	GSM491252
tissue: breast tumor tissue	tumor recurrence (36mo): no	patientid: 222	age: 37	histology type: Ductal	grade (modified, bloom, richardson): I	er: pos	pr: pos	her.2: neg	tumor size (cm): 1.2	lymph nodes: positive	adjuvant chemotherapy: AC-taxol	chemo class: Anthracycline-based	hormonal rx: Tam	time of followup (mo): 83	distant recurrence free survival (mo): NA	distant recur (yn): N	2	GSM491253
tissue: breast tumor tissue	tumor recurrence (36mo): no	patientid: 219	age: 53	histology type: Ductal	grade (modified, bloom, richardson): III	er: pos	pr: pos-low	her.2: pos (3+)	tumor size (cm): 2	lymph nodes: negative	adjuvant chemotherapy: Unknown	chemo class: Unknown	hormonal rx: Tam	time of followup (mo): 54	distant recurrence free survival (mo): NA	distant recur (yn): N	0	GSM491254
tissue: breast tumor tissue	tumor recurrence (36mo): no	patientid: 91	age: 57	histology type: Mixed	grade (modified, bloom, richardson): I	er: pos	pr: neg	her.2: neg	tumor size (cm): 1.1	lymph nodes: negative	adjuvant chemotherapy: none	chemo class: none	hormonal rx: Tam	time of followup (mo): 79	distant recurrence free survival (mo): NA	distant recur (yn): N	0	GSM491255
tissue: breast tumor tissue	tumor recurrence (36mo): yes	patientid: 156	age: 57	histology type: Ductal	grade (modified, bloom, richardson): II	er: neg	pr: neg	her.2: pos (3+)	tumor size (cm): 2.9	lymph nodes: positive	adjuvant chemotherapy: AC-taxol	chemo class: Anthracycline-based	hormonal rx: none	time of followup (mo): NA	distant recurrence free survival (mo): 15	distant recur (yn): Y	2	GSM491256
tissue: breast tumor tissue	tumor recurrence (36mo): yes	patientid: 227	age: 84	histology type: Ductal	grade (modified, bloom, richardson): III	er: pos	pr: pos	her.2: neg	tumor size (cm): 2.5	lymph nodes: positive	adjuvant chemotherapy: none	chemo class: none	hormonal rx: Tam	time of followup (mo): NA	distant recurrence free survival (mo): 18	distant recur (yn): Y	1	GSM491257
tissue: breast tumor tissue	tumor recurrence (36mo): no	patientid: 177	age: 46	histology type: Lobular	grade (modified, bloom, richardson): II	er: pos	pr: pos	her.2: neg	tumor size (cm): 1.2	lymph nodes: negative	adjuvant chemotherapy: CMF	chemo class: Other	hormonal rx: Tam	time of followup (mo): 76	distant recurrence free survival (mo): NA	distant recur (yn): N	0	GSM491258
tissue: breast tumor tissue	tumor recurrence (36mo): no	patientid: 231	age: 45	histology type: Lobular	grade (modified, bloom, richardson): I	er: pos	pr: pos	her.2: neg	tumor size (cm): 1.5	lymph nodes: positive	adjuvant chemotherapy: AC-taxol	chemo class: Anthracycline-based	hormonal rx: Tam	time of followup (mo): 81	distant recurrence free survival (mo): NA	distant recur (yn): N	2	GSM491259
tissue: breast tumor tissue	tumor recurrence (36mo): no	patientid: 150	age: 62	histology type: Lobular	grade (modified, bloom, richardson): I	er: pos	pr: pos	her.2: neg	tumor size (cm): 5	lymph nodes: negative	adjuvant chemotherapy: none	chemo class: none	hormonal rx: Tam	time of followup (mo): 83	distant recurrence free survival (mo): NA	distant recur (yn): N	2	GSM491260
tissue: breast tumor tissue	tumor recurrence (36mo): no	patientid: 221	age: 58	histology type: Mixed	grade (modified, bloom, richardson): I	er: pos	pr: pos	her.2: neg	tumor size (cm): 1.5	lymph nodes: positive	adjuvant chemotherapy: AC-taxol	chemo class: Anthracycline-based	hormonal rx: Tam	time of followup (mo): 54	distant recurrence free survival (mo): NA	distant recur (yn): N	2	GSM491261
tissue: breast tumor tissue	tumor recurrence (36mo): no	patientid: 174	age: 50	histology type: Ductal	grade (modified, bloom, richardson): I	er: pos	pr: pos-low	her.2: neg	tumor size (cm): 1.4	lymph nodes: negative	adjuvant chemotherapy: none	chemo class: none	hormonal rx: Tam	time of followup (mo): 79	distant recurrence free survival (mo): NA	distant recur (yn): N	0	GSM491262
tissue: breast tumor tissue	tumor recurrence (36mo): no	patientid: 178	age: 74	histology type: Ductal	grade (modified, bloom, richardson): I	er: pos	pr: pos	her.2: neg	tumor size (cm): 1.1	lymph nodes: negative	adjuvant chemotherapy: none	chemo class: none	hormonal rx: Tam	time of followup (mo): 74	distant recurrence free survival (mo): NA	distant recur (yn): N	0	GSM491263
tissue: breast tumor tissue	tumor recurrence (36mo): no	patientid: 192	age: 57	histology type: Ductal	grade (modified, bloom, richardson): III	er: pos	pr: pos	her.2: neg	tumor size (cm): 1.1	lymph nodes: positive	adjuvant chemotherapy: none	chemo class: none	hormonal rx: Tam	time of followup (mo): 74	distant recurrence free survival (mo): NA	distant recur (yn): N	2	GSM491264
tissue: breast tumor tissue	tumor recurrence (36mo): no	patientid: 87	age: 58	histology type: Ductal	grade (modified, bloom, richardson): I	er: pos	pr: neg	her.2: neg	tumor size (cm): 0.8	lymph nodes: negative	adjuvant chemotherapy: none	chemo class: none	hormonal rx: Tam	time of followup (mo): 81	distant recurrence free survival (mo): NA	distant recur (yn): N	0	GSM491265
tissue: breast tumor tissue	tumor recurrence (36mo): no	patientid: 7	age: 59	histology type: Lobular	grade (modified, bloom, richardson): I	er: pos	pr: pos	her.2: neg	tumor size (cm): 1	lymph nodes: negative	adjuvant chemotherapy: none	chemo class: none	hormonal rx: Tam	time of followup (mo): 81	distant recurrence free survival (mo): NA	distant recur (yn): N	0	GSM491266
tissue: breast tumor tissue	tumor recurrence (36mo): no	patientid: 229	age: 46	histology type: Ductal	grade (modified, bloom, richardson): II	er: pos	pr: pos	her.2: neg	tumor size (cm): 2.1	lymph nodes: negative	adjuvant chemotherapy: AC-taxol	chemo class: Anthracycline-based	hormonal rx: Tam	time of followup (mo): 76	distant recurrence free survival (mo): NA	distant recur (yn): N	2	GSM491267
tissue: breast tumor tissue	tumor recurrence (36mo): no	patientid: 9	age: 54	histology type: Ductal	grade (modified, bloom, richardson): II	er: pos	pr: pos-low	her.2: low pos (2+)	tumor size (cm): 1.5	lymph nodes: negative	adjuvant chemotherapy: none	chemo class: none	hormonal rx: Tam	time of followup (mo): 65	distant recurrence free survival (mo): NA	distant recur (yn): N	0	GSM491268
tissue: breast tumor tissue	tumor recurrence (36mo): no	patientid: 224	age: 64	histology type: Mixed	grade (modified, bloom, richardson): I	er: pos	pr: pos	her.2: neg	tumor size (cm): 1.3	lymph nodes: negative	adjuvant chemotherapy: none	chemo class: none	hormonal rx: Tam	time of followup (mo): 83	distant recurrence free survival (mo): NA	distant recur (yn): N	0	GSM491269
tissue: breast tumor tissue	tumor recurrence (36mo): no	patientid: 666	age: 64	histology type: Ductal	grade (modified, bloom, richardson): III	er: pos	pr: pos	her.2: pos (3+)	tumor size (cm): 2.1	lymph nodes: negative	adjuvant chemotherapy: AC x 4	chemo class: Anthracycline-based	hormonal rx: Arimidex	time of followup (mo): 48	distant recurrence free survival (mo): NA	distant recur (yn): N	2	GSM491270
tissue: breast tumor tissue	tumor recurrence (36mo): no	patientid: 643	age: 68	histology type: Mixed	grade (modified, bloom, richardson): III	er: neg	pr: neg	her.2: pos (3+)	tumor size (cm): 5.5	lymph nodes: positive	adjuvant chemotherapy: AC-taxol	chemo class: Anthracycline-based	hormonal rx: none	time of followup (mo): 51	distant recurrence free survival (mo): NA	distant recur (yn): N	2	GSM491271
tissue: breast tumor tissue	tumor recurrence (36mo): no	patientid: 552	age: 49	histology type: Mixed	grade (modified, bloom, richardson): I	er: pos	pr: pos	her.2: neg	tumor size (cm): 2	lymph nodes: pos.micromet	adjuvant chemotherapy: CMF	chemo class: Other	hormonal rx: Tam	time of followup (mo): 56	distant recurrence free survival (mo): NA	distant recur (yn): N	2	GSM491272
tissue: breast tumor tissue	tumor recurrence (36mo): no	patientid: 489	age: 37	histology type: Ductal	grade (modified, bloom, richardson): II	er: pos	pr: pos	her.2: neg	tumor size (cm): 6.5	lymph nodes: positive	adjuvant chemotherapy: CAF	chemo class: Anthracycline-based	hormonal rx: Tam	time of followup (mo): 59	distant recurrence free survival (mo): NA	distant recur (yn): N	1	GSM491273
tissue: breast tumor tissue	tumor recurrence (36mo): no	patientid: 362	age: 63	histology type: Ductal	grade (modified, bloom, richardson): III	er: pos	pr: pos	her.2: neg	tumor size (cm): 4.5	lymph nodes: positive	adjuvant chemotherapy: CMF	chemo class: Other	hormonal rx: Tam	time of followup (mo): 69	distant recurrence free survival (mo): NA	distant recur (yn): N	1	GSM491274
tissue: breast tumor tissue	tumor recurrence (36mo): no	patientid: 537	age: 71	histology type: Lobular	grade (modified, bloom, richardson): III	er: pos	pr: pos	her.2: pos (3+)	tumor size (cm): 2.3	lymph nodes: positive	adjuvant chemotherapy: none	chemo class: none	hormonal rx: Tam	time of followup (mo): 71	distant recurrence free survival (mo): NA	distant recur (yn): N	1	GSM491275
tissue: breast tumor tissue	tumor recurrence (36mo): no	patientid: 651	age: 45	histology type: Lobular	grade (modified, bloom, richardson): II	er: pos	pr: pos	her.2: neg	tumor size (cm): 4	lymph nodes: positive	adjuvant chemotherapy: AC-taxol	chemo class: Anthracycline-based	hormonal rx: Tam	time of followup (mo): 53	distant recurrence free survival (mo): NA	distant recur (yn): N	1	GSM491276
tissue: breast tumor tissue	tumor recurrence (36mo): no	patientid: 365	age: 78	histology type: Ductal	grade (modified, bloom, richardson): III	er: pos	pr: pos	her.2: neg	tumor size (cm): 2.3	lymph nodes: positive	adjuvant chemotherapy: none	chemo class: none	hormonal rx: Arimidex	time of followup (mo): 53	distant recurrence free survival (mo): NA	distant recur (yn): N	1	GSM491277
tissue: breast tumor tissue	tumor recurrence (36mo): no	patientid: 612	age: 49	histology type: Ductal	grade (modified, bloom, richardson): III	er: pos	pr: pos	her.2: neg	tumor size (cm): 5.6	lymph nodes: pos.micromet	adjuvant chemotherapy: CAF	chemo class: Anthracycline-based	hormonal rx: Tam	time of followup (mo): 53	distant recurrence free survival (mo): NA	distant recur (yn): N	2	GSM491278
tissue: breast tumor tissue	tumor recurrence (36mo): no	patientid: 656	age: 42	histology type: Ductal	grade (modified, bloom, richardson): III	er: pos	pr: neg	her.2: pos (3+)	tumor size (cm): 4	lymph nodes: positive	adjuvant chemotherapy: AC-taxol/Herceptin	chemo class: Trastuzumab	hormonal rx: Tam	time of followup (mo): 54	distant recurrence free survival (mo): NA	distant recur (yn): N	1	GSM491279
tissue: breast tumor tissue	tumor recurrence (36mo): no	patientid: 254	age: 54	histology type: Ductal	grade (modified, bloom, richardson): II	er: pos	pr: pos	her.2: neg	tumor size (cm): 2.5	lymph nodes: negative	adjuvant chemotherapy: none	chemo class: none	hormonal rx: Tam	time of followup (mo): 71	distant recurrence free survival (mo): NA	distant recur (yn): N	2	GSM491280
tissue: breast tumor tissue	tumor recurrence (36mo): no	patientid: 260	age: 82	histology type: Ductal	grade (modified, bloom, richardson): II	er: pos	pr: pos	her.2: neg	tumor size (cm): 2.5	lymph nodes: positive	adjuvant chemotherapy: none	chemo class: none	hormonal rx: Tam	time of followup (mo): 48	distant recurrence free survival (mo): NA	distant recur (yn): N	1	GSM491281
tissue: breast tumor tissue	tumor recurrence (36mo): no	patientid: 262	age: 48	histology type: Mixed	grade (modified, bloom, richardson): III	er: pos	pr: pos	her.2: neg	tumor size (cm): 5	lymph nodes: positive	adjuvant chemotherapy: AC-taxotere	chemo class: Anthracycline-based	hormonal rx: unknown	time of followup (mo): 71	distant recurrence free survival (mo): NA	distant recur (yn): N	1	GSM491282
tissue: breast tumor tissue	tumor recurrence (36mo): no	patientid: 274	age: 49	histology type: Ductal	grade (modified, bloom, richardson): III	er: pos	pr: pos	her.2: pos (3+)	tumor size (cm): 3	lymph nodes: negative	adjuvant chemotherapy: AC x 4	chemo class: Anthracycline-based	hormonal rx: Tam	time of followup (mo): 71	distant recurrence free survival (mo): NA	distant recur (yn): N	2	GSM491283
tissue: breast tumor tissue	tumor recurrence (36mo): no	patientid: 281	age: 45	histology type: Ductal	grade (modified, bloom, richardson): II	er: neg	pr: pos	her.2: neg	tumor size (cm): 1.2	lymph nodes: positive	adjuvant chemotherapy: AC-taxol	chemo class: Anthracycline-based	hormonal rx: none	time of followup (mo): 74	distant recurrence free survival (mo): NA	distant recur (yn): N	2	GSM491284
tissue: breast tumor tissue	tumor recurrence (36mo): no	patientid: 283	age: 47	histology type: Ductal	grade (modified, bloom, richardson): III	er: pos	pr: pos	her.2: pos (3+)	tumor size (cm): 4	lymph nodes: positive	adjuvant chemotherapy: Unknown	chemo class: Unknown	hormonal rx: unknown	time of followup (mo): 36	distant recurrence free survival (mo): NA	distant recur (yn): N	1	GSM491285
tissue: breast tumor tissue	tumor recurrence (36mo): yes	patientid: 300	age: 56	histology type: Lobular	grade (modified, bloom, richardson): II	er: pos	pr: pos	her.2: neg	tumor size (cm): 1.6	lymph nodes: negative	adjuvant chemotherapy: AC x 4	chemo class: Anthracycline-based	hormonal rx: Tam	time of followup (mo): NA	distant recurrence free survival (mo): 18	distant recur (yn): Y	0	GSM491286
tissue: breast tumor tissue	tumor recurrence (36mo): no	patientid: 308	age: 45	histology type: Ductal	grade (modified, bloom, richardson): III	er: pos	pr: pos	her.2: pos (3+)	tumor size (cm): 1.9	lymph nodes: negative	adjuvant chemotherapy: AC x 4	chemo class: Anthracycline-based	hormonal rx: Tam	time of followup (mo): 73	distant recurrence free survival (mo): NA	distant recur (yn): N	0	GSM491287
tissue: breast tumor tissue	tumor recurrence (36mo): yes	patientid: 363	age: 41	histology type: Ductal	grade (modified, bloom, richardson): III	er: pos	pr: pos-low	her.2: neg	tumor size (cm): 4	lymph nodes: positive	adjuvant chemotherapy: AC x 4	chemo class: Anthracycline-based	hormonal rx: Tam	time of followup (mo): 67	distant recurrence free survival (mo): NA	distant recur (yn): N	1	GSM491288
tissue: breast tumor tissue	tumor recurrence (36mo): no	patientid: 621	age: 32	histology type: Mixed	grade (modified, bloom, richardson): II	er: pos	pr: pos	her.2: pos (3+)	tumor size (cm): 4.5	lymph nodes: positive	adjuvant chemotherapy: AC-taxol/Herceptin	chemo class: Trastuzumab	hormonal rx: Tam	time of followup (mo): 55	distant recurrence free survival (mo): NA	distant recur (yn): N	1	GSM491289

## Sheet: GSE43365
!Sample_characteristics_ch1	!Sample_characteristics_ch1	!Sample_characteristics_ch1	!Sample_characteristics_ch1	!Sample_characteristics_ch1	!Sample_characteristics_ch1	!Sample_characteristics_ch1	!Sample_characteristics_ch1	!Sample_characteristics_ch1	!Sample_characteristics_ch1	label(0:ln-;1:ln+)	sample
centre: 6	age: 68	comorb: perfect health	menop: postmenopausal	hist: ductal	grade histo: 2	size (mm): 17	nodes: 0	er: 1	pr: 1	0	GSM1061032
centre: 4	age: 60	comorb: major problems	menop: postmenopausal	hist: ductal	grade histo: 2	size (mm): 22	nodes: 0	er: 1	pr: 1	2	GSM1061033
centre: 4	age: 59	comorb: average for age	menop: postmenopausal	hist: ductal	grade histo: 2	size (mm): 10	nodes: 0	er: 0	pr: 0	2	GSM1061034
centre: 1	age: 65	comorb: average for age	menop: postmenopausal	hist: ductal	grade histo: 2	size (mm): 30	nodes: 0	er: 1	pr: 1	2	GSM1061035
centre: 1	age: 43	comorb: perfect health	menop: NA	hist: ductal	grade histo: 3	size (mm): 19	nodes: 0	er: 0	pr: 0	2	GSM1061036
centre: 1	age: 76	comorb: average for age	menop: postmenopausal	hist: lobular	grade histo: 1	size (mm): 16	nodes: 0	er: 1	pr: 1	0	GSM1061037
centre: 1	age: 61	comorb: minor	menop: postmenopausal	hist: lobular	grade histo: 2	size (mm): 11	nodes: 0	er: 1	pr: 1	0	GSM1061038
centre: 1	age: 90	comorb: NA	menop: postmenopausal	hist: ductal	grade histo: 3	size (mm): 18	nodes: 0	er: 0	pr: 0	2	GSM1061039
centre: 1	age: 47	comorb: minor	menop: premenopausal	hist: ductal	grade histo: 2	size (mm): 13	nodes: 0	er: 1	pr: 1	0	GSM1061040
centre: 1	age: 81	comorb: major problems	menop: postmenopausal	hist: lobular	grade histo: 2	size (mm): 15	nodes: 0	er: 1	pr: 1	0	GSM1061041
centre: 6	age: 61	comorb: perfect health	menop: postmenopausal	hist: ductal	grade histo: 2	size (mm): 10	nodes: 0	er: 1	pr: 0	0	GSM1061042
centre: 6	age: 54	comorb: minor	menop: postmenopausal	hist: ductal	grade histo: 3	size (mm): 45	nodes: 0	er: 0	pr: 0	2	GSM1061043
centre: 6	age: 53	comorb: perfect health	menop: NA	hist: ductal	grade histo: 2	size (mm): 12	nodes: 0	er: 1	pr: 1	0	GSM1061044
centre: 6	age: 72	comorb: minor	menop: postmenopausal	hist: ductal	grade histo: 1	size (mm): 11	nodes: 3	er: 1	pr: 1	2	GSM1061045
centre: 6	age: 66	comorb: perfect health	menop: postmenopausal	hist: ductal	grade histo: 2	size (mm): 50	nodes: 0	er: 1	pr: 0	2	GSM1061046
centre: 6	age: 67	comorb: perfect health	menop: postmenopausal	hist: ductal	grade histo: 3	size (mm): 18	nodes: 1	er: 1	pr: 1	2	GSM1061047
centre: 2	age: 48	comorb: perfect health	menop: premenopausal	hist: ductal	grade histo: 2	size (mm): 10	nodes: 0	er: 1	pr: 1	0	GSM1061048
centre: 2	age: 67	comorb: minor	menop: postmenopausal	hist: ductal	grade histo: 1	size (mm): 18	nodes: 0	er: 1	pr: 1	0	GSM1061049
centre: 2	age: 51	comorb: minor	menop: premenopausal	hist: ductal	grade histo: 2	size (mm): 28	nodes: 1	er: 1	pr: 1	2	GSM1061050
centre: 2	age: 77	comorb: minor	menop: postmenopausal	hist: ductal	grade histo: 2	size (mm): 11	nodes: 1	er: 1	pr: 1	2	GSM1061051
centre: 2	age: 56	comorb: minor	menop: postmenopausal	hist: ductal	grade histo: 2	size (mm): 16	nodes: 2	er: 1	pr: 1	2	GSM1061052
centre: 2	age: 48	comorb: minor	menop: premenopausal	hist: ductal	grade histo: 3	size (mm): 11	nodes: 0	er: 0	pr: 0	2	GSM1061053
centre: 8	age: 73	comorb: perfect health	menop: postmenopausal	hist: ductal	grade histo: 3	size (mm): 44	nodes: 3	er: 1	pr: 1	1	GSM1061054
centre: 3	age: 78	comorb: perfect health	menop: postmenopausal	hist: ductal	grade histo: 1	size (mm): 18	nodes: 0	er: 1	pr: 1	0	GSM1061055
centre: 3	age: 76	comorb: average for age	menop: postmenopausal	hist: ductal	grade histo: 1	size (mm): 24	nodes: 0	er: 1	pr: 1	2	GSM1061056
centre: 3	age: 71	comorb: NA	menop: postmenopausal	hist: ductal	grade histo: 3	size (mm): 19	nodes: 0	er: 1	pr: 1	0	GSM1061057
centre: 3	age: 54	comorb: minor	menop: postmenopausal	hist: lobular	grade histo: 3	size (mm): 35	nodes: 0	er: 1	pr: 1	2	GSM1061058
centre: 3	age: 60	comorb: major problems	menop: postmenopausal	hist: ductal	grade histo: 2	size (mm): 24	nodes: 0	er: 1	pr: 1	2	GSM1061059
centre: 3	age: 69	comorb: major problems	menop: postmenopausal	hist: ductal	grade histo: 3	size (mm): 21	nodes: 0	er: 0	pr: 0	2	GSM1061060
centre: 3	age: 66	comorb: minor	menop: postmenopausal	hist: ductal	grade histo: 1	size (mm): 9	nodes: 0	er: 1	pr: 0	0	GSM1061061
centre: 9	age: 46	comorb: perfect health	menop: premenopausal	hist: ductal	grade histo: 3	size (mm): 32	nodes: 0	er: 0	pr: 0	2	GSM1061062
centre: 9	age: 41	comorb: perfect health	menop: premenopausal	hist: ductal	grade histo: 3	size (mm): 28	nodes: 1	er: 1	pr: 1	2	GSM1061063
centre: 9	age: 53	comorb: perfect health	menop: postmenopausal	hist: lobular	grade histo: 2	size (mm): 28	nodes: 3	er: 1	pr: 1	1	GSM1061064
centre: 9	age: 39	comorb: perfect health	menop: premenopausal	hist: ductal	grade histo: 2	size (mm): 13	nodes: 0	er: 0	pr: 0	2	GSM1061065
centre: 9	age: 50	comorb: perfect health	menop: postmenopausal	hist: ductal	grade histo: 2	size (mm): 15	nodes: 0	er: 1	pr: 0	0	GSM1061066
centre: 6	age: 53	comorb: perfect health	menop: premenopausal	hist: ductal	grade histo: 3	size (mm): 21	nodes: 1	er: 1	pr: 1	2	GSM1061067
centre: 6	age: 78	comorb: average for age	menop: postmenopausal	hist: lobular	grade histo: 1	size (mm): 19	nodes: 0	er: 1	pr: 1	0	GSM1061068
centre: 6	age: 42	comorb: minor	menop: premenopausal	hist: ductal	grade histo: 3	size (mm): 17	nodes: 0	er: 1	pr: 1	0	GSM1061069
centre: 1	age: 81	comorb: major problems	menop: postmenopausal	hist: ductal	grade histo: 1	size (mm): 14	nodes: 0	er: 1	pr: 1	0	GSM1061070
centre: 1	age: 42	comorb: perfect health	menop: premenopausal	hist: ductal	grade histo: 1	size (mm): 41	nodes: 0	er: 1	pr: 1	2	GSM1061071
centre: 1	age: 73	comorb: average for age	menop: postmenopausal	hist: ductal	grade histo: 3	size (mm): 40	nodes: 3	er: 1	pr: 1	1	GSM1061072
centre: 1	age: 55	comorb: average for age	menop: postmenopausal	hist: ductal	grade histo: 3	size (mm): 12	nodes: 0	er: 1	pr: 1	0	GSM1061073
centre: 1	age: 49	comorb: minor	menop: premenopausal	hist: ductal	grade histo: 2	size (mm): 15	nodes: 0	er: 1	pr: 1	0	GSM1061074
centre: 1	age: 78	comorb: average for age	menop: postmenopausal	hist: ductal	grade histo: 3	size (mm): 42	nodes: 0	er: 1	pr: 1	2	GSM1061075
centre: 1	age: 71	comorb: average for age	menop: postmenopausal	hist: ductal	grade histo: 2	size (mm): 12	nodes: 0	er: 0	pr: 0	2	GSM1061076
centre: 1	age: 71	comorb: minor	menop: postmenopausal	hist: ductal	grade histo: 3	size (mm): 42	nodes: 0	er: 1	pr: 1	2	GSM1061077
centre: 2	age: 47	comorb: minor	menop: premenopausal	hist: ductal	grade histo: 2	size (mm): 17	nodes: 0	er: 1	pr: 1	0	GSM1061078
centre: 2	age: 58	comorb: minor	menop: postmenopausal	hist: ductal	grade histo: 2	size (mm): 30	nodes: 1	er: 1	pr: 1	2	GSM1061079
centre: 2	age: 48	comorb: minor	menop: premenopausal	hist: ductal	grade histo: 1	size (mm): 10	nodes: 0	er: 1	pr: 1	0	GSM1061080
centre: 2	age: 61	comorb: perfect health	menop: postmenopausal	hist: ductal	grade histo: 2	size (mm): 25	nodes: 1	er: 1	pr: 1	2	GSM1061081
centre: 9	age: 35	comorb: perfect health	menop: premenopausal	hist: ductal	grade histo: 3	size (mm): 22	nodes: 1	er: 1	pr: 0	2	GSM1061082
centre: 9	age: 65	comorb: perfect health	menop: postmenopausal	hist: ductal	grade histo: 2	size (mm): 11	nodes: 1	er: 1	pr: 1	2	GSM1061083
centre: 9	age: 82	comorb: average for age	menop: postmenopausal	hist: ductal	grade histo: 3	size (mm): 22	nodes: 0	er: 0	pr: 0	2	GSM1061084
centre: 9	age: 73	comorb: perfect health	menop: postmenopausal	hist: lobular	grade histo: 3	size (mm): 22	nodes: 0	er: 1	pr: 0	2	GSM1061085
centre: 9	age: 61	comorb: perfect health	menop: postmenopausal	hist: ductal	grade histo: 2	size (mm): 15	nodes: 0	er: 1	pr: 1	0	GSM1061086
centre: 9	age: 64	comorb: perfect health	menop: postmenopausal	hist: ductal	grade histo: 1	size (mm): 12	nodes: 0	er: 1	pr: 1	0	GSM1061087
centre: 9	age: 82	comorb: average for age	menop: postmenopausal	hist: lobular	grade histo: 3	size (mm): 27	nodes: 0	er: 0	pr: 0	2	GSM1061088
centre: 9	age: 53	comorb: perfect health	menop: premenopausal	hist: ductal	grade histo: 2	size (mm): 19	nodes: 0	er: 1	pr: 1	0	GSM1061089
centre: 9	age: 31	comorb: perfect health	menop: premenopausal	hist: ductal	grade histo: 3	size (mm): 23	nodes: 0	er: 0	pr: 0	2	GSM1061090
centre: 9	age: 42	comorb: perfect health	menop: premenopausal	hist: lobular	grade histo: 2	size (mm): 17	nodes: 0	er: 1	pr: 1	0	GSM1061091
centre: 9	age: 44	comorb: perfect health	menop: premenopausal	hist: ductal	grade histo: 2	size (mm): 25	nodes: 0	er: 1	pr: 1	2	GSM1061092
centre: 9	age: 44	comorb: perfect health	menop: premenopausal	hist: ductal	grade histo: 2	size (mm): 15	nodes: 0	er: 1	pr: 1	0	GSM1061093
centre: 9	age: 49	comorb: perfect health	menop: premenopausal	hist: ductal	grade histo: 1	size (mm): 21	nodes: 0	er: 1	pr: 1	2	GSM1061094
centre: 9	age: 64	comorb: perfect health	menop: postmenopausal	hist: ductal	grade histo: 2	size (mm): 32	nodes: 1	er: 1	pr: 0	2	GSM1061095
centre: 9	age: 64	comorb: perfect health	menop: postmenopausal	hist: ductal	grade histo: 2	size (mm): 13	nodes: 0	er: 1	pr: 1	0	GSM1061096
centre: 9	age: 44	comorb: perfect health	menop: premenopausal	hist: ductal	grade histo: 2	size (mm): 26	nodes: 0	er: 1	pr: 0	2	GSM1061097
centre: 9	age: 55	comorb: perfect health	menop: postmenopausal	hist: ductal	grade histo: 2	size (mm): 17	nodes: 0	er: 1	pr: 1	0	GSM1061098
centre: 9	age: 47	comorb: perfect health	menop: premenopausal	hist: ductal	grade histo: 2	size (mm): 20	nodes: 0	er: 1	pr: 1	0	GSM1061099
centre: 6	age: 49	comorb: perfect health	menop: premenopausal	hist: ductal	grade histo: 3	size (mm): 15	nodes: 2	er: 0	pr: 0	2	GSM1061100
centre: 6	age: 66	comorb: perfect health	menop: postmenopausal	hist: ductal	grade histo: 2	size (mm): 15	nodes: 0	er: 1	pr: 1	0	GSM1061101
centre: 6	age: 63	comorb: minor	menop: NA	hist: ductal	grade histo: 3	size (mm): 18	nodes: 1	er: 1	pr: 1	2	GSM1061102
centre: 6	age: 75	comorb: average for age	menop: postmenopausal	hist: ductal	grade histo: 2	size (mm): 25	nodes: 2	er: 1	pr: 0	1	GSM1061103
centre: 6	age: 60	comorb: minor	menop: postmenopausal	hist: ductal	grade histo: 2	size (mm): 9	nodes: 0	er: 1	pr: 0	0	GSM1061104
centre: 6	age: 77	comorb: minor	menop: postmenopausal	hist: ductal	grade histo: 3	size (mm): 22	nodes: 3	er: 1	pr: 1	1	GSM1061105
centre: 6	age: 58	comorb: perfect health	menop: NA	hist: ductal	grade histo: 2	size (mm): 15	nodes: 0	er: 1	pr: 1	0	GSM1061106
centre: 6	age: 49	comorb: major problems	menop: premenopausal	hist: ductal	grade histo: 1	size (mm): 15	nodes: 0	er: 1	pr: 1	0	GSM1061107
centre: 6	age: 47	comorb: minor	menop: NA	hist: ductal	grade histo: 2	size (mm): 16	nodes: 0	er: 1	pr: 1	0	GSM1061108
centre: 6	age: 52	comorb: major problems	menop: premenopausal	hist: lobular	grade histo: 1	size (mm): 12	nodes: 0	er: 1	pr: 1	0	GSM1061109
centre: 6	age: 53	comorb: major problems	menop: NA	hist: ductal	grade histo: 2	size (mm): 15	nodes: 0	er: 1	pr: 1	0	GSM1061110
centre: 6	age: 76	comorb: NA	menop: postmenopausal	hist: ductal	grade histo: 3	size (mm): 30	nodes: 2	er: 0	pr: 0	2	GSM1061111
centre: 9	age: 78	comorb: perfect health	menop: postmenopausal	hist: ductal	grade histo: 1	size (mm): 17	nodes: 0	er: 1	pr: 1	0	GSM1061112
centre: 9	age: 47	comorb: perfect health	menop: premenopausal	hist: ductal	grade histo: 3	size (mm): 33	nodes: 0	er: 0	pr: 0	2	GSM1061113
centre: 9	age: 56	comorb: perfect health	menop: postmenopausal	hist: ductal	grade histo: 2	size (mm): 9	nodes: 0	er: 0	pr: 0	2	GSM1061114
centre: 6	age: 84	comorb: average for age	menop: postmenopausal	hist: ductal	grade histo: 1	size (mm): 13	nodes: 0	er: 1	pr: 1	0	GSM1061115
centre: 6	age: 67	comorb: minor	menop: postmenopausal	hist: lobular	grade histo: 2	size (mm): 30	nodes: 0	er: 1	pr: 1	2	GSM1061116
centre: 6	age: 51	comorb: minor	menop: NA	hist: ductal	grade histo: 2	size (mm): 13	nodes: 1	er: 1	pr: 1	2	GSM1061117
centre: 6	age: 87	comorb: major problems	menop: postmenopausal	hist: ductal	grade histo: 3	size (mm): 45	nodes: 0	er: 0	pr: 0	2	GSM1061118
centre: 6	age: 64	comorb: major problems	menop: postmenopausal	hist: ductal	grade histo: 2	size (mm): 6	nodes: 0	er: 1	pr: 1	0	GSM1061119
centre: 6	age: 45	comorb: perfect health	menop: premenopausal	hist: ductal	grade histo: 3	size (mm): 13	nodes: 1	er: 1	pr: 0	2	GSM1061120
centre: 6	age: 56	comorb: minor	menop: postmenopausal	hist: lobular	grade histo: 1	size (mm): 20	nodes: 0	er: 1	pr: 1	0	GSM1061121
centre: 1	age: 43	comorb: minor	menop: premenopausal	hist: ductal	grade histo: 2	size (mm): 13	nodes: 0	er: 1	pr: 1	0	GSM1061122
centre: 3	age: 51	comorb: minor	menop: postmenopausal	hist: ductal	grade histo: 1	size (mm): 12	nodes: 0	er: 1	pr: 1	0	GSM1061123
centre: 3	age: 58	comorb: minor	menop: postmenopausal	hist: ductal	grade histo: 2	size (mm): 18	nodes: 1	er: 1	pr: 1	2	GSM1061124
centre: 3	age: 62	comorb: minor	menop: postmenopausal	hist: ductal	grade histo: 2	size (mm): 15	nodes: 0	er: 1	pr: 1	0	GSM1061125
centre: 3	age: 53	comorb: minor	menop: postmenopausal	hist: lobular	grade histo: 2	size (mm): 8	nodes: 0	er: 1	pr: 1	0	GSM1061126
centre: 6	age: 70	comorb: major problems	menop: postmenopausal	hist: ductal	grade histo: 3	size (mm): 45	nodes: 1	er: 1	pr: 1	2	GSM1061127
centre: 6	age: 38	comorb: perfect health	menop: premenopausal	hist: ductal	grade histo: 3	size (mm): 17	nodes: 0	er: 0	pr: 0	2	GSM1061128
centre: 6	age: 63	comorb: major problems	menop: NA	hist: ductal	grade histo: 2	size (mm): 35	nodes: 0	er: 1	pr: 1	2	GSM1061129
centre: 6	age: 54	comorb: perfect health	menop: postmenopausal	hist: lobular	grade histo: 3	size (mm): 32	nodes: 0	er: 1	pr: 1	2	GSM1061130
centre: 6	age: 53	comorb: perfect health	menop: NA	hist: ductal	grade histo: 2	size (mm): 18	nodes: 0	er: 1	pr: 0	0	GSM1061131
centre: 6	age: 69	comorb: perfect health	menop: NA	hist: ductal	grade histo: 2	size (mm): 42	nodes: 2	er: 1	pr: 1	1	GSM1061132
centre: 6	age: 43	comorb: perfect health	menop: premenopausal	hist: ductal	grade histo: 2	size (mm): 12	nodes: 0	er: 1	pr: 1	0	GSM1061133
centre: 6	age: 78	comorb: major problems	menop: postmenopausal	hist: ductal	grade histo: 2	size (mm): 45	nodes: 1	er: 1	pr: 0	2	GSM1061134
centre: 6	age: 56	comorb: perfect health	menop: NA	hist: ductal	grade histo: 1	size (mm): 12	nodes: 0	er: 1	pr: 0	0	GSM1061135
centre: 6	age: 60	comorb: perfect health	menop: postmenopausal	hist: ductal	grade histo: 3	size (mm): 8	nodes: 0	er: 1	pr: 1	0	GSM1061136
centre: 6	age: 48	comorb: perfect health	menop: premenopausal	hist: ductal	grade histo: 3	size (mm): 28	nodes: 0	er: 1	pr: 0	2	GSM1061137
centre: 1	age: 41	comorb: minor	menop: NA	hist: ductal	grade histo: 3	size (mm): 16	nodes: 0	er: 1	pr: 1	0	GSM1061138
centre: 1	age: 51	comorb: minor	menop: postmenopausal	hist: ductal	grade histo: 1	size (mm): 11	nodes: 0	er: 1	pr: 1	0	GSM1061139
centre: 1	age: 42	comorb: minor	menop: premenopausal	hist: ductal	grade histo: 3	size (mm): 17	nodes: 0	er: 1	pr: 0	0	GSM1061140
centre: 1	age: 75	comorb: minor	menop: postmenopausal	hist: ductal	grade histo: 1	size (mm): 10	nodes: 0	er: 1	pr: 1	0	GSM1061141
centre: 1	age: 80	comorb: average for age	menop: postmenopausal	hist: lobular	grade histo: 2	size (mm): 15	nodes: 0	er: 1	pr: 1	0	GSM1061142

## Sheet: GSE31148
sample	label(0:ln-;1:ln+)	!Sample_characteristics_ch1	!Sample_characteristics_ch1	!Sample_characteristics_ch1	!Sample_characteristics_ch1	!Sample_characteristics_ch1	!Sample_characteristics_ch1	!Sample_characteristics_ch1	!Sample_characteristics_ch1	!Sample_characteristics_ch1	!Sample_characteristics_ch1	!Sample_characteristics_ch1	!Sample_characteristics_ch1	!Sample_characteristics_ch1	!Sample_characteristics_ch1	!Sample_characteristics_ch1	!Sample_characteristics_ch1	!Sample_characteristics_ch1	!Sample_characteristics_ch1	!Sample_characteristics_ch1	!Sample_characteristics_ch1	!Sample_characteristics_ch1
GSM781288		pt: pT2	pn: negative	erbb2: negative	er ihc: negative	prihc: negative	molecular subtype: Basal	tissue: breast cancer tumor
GSM781289		pt: pT2	pn: negative	erbb2: negative	er ihc: negative	prihc: negative	molecular subtype: Basal	tissue: breast cancer tumor
GSM781290		pt: pT2	pn: positive	erbb2: negative	er ihc: negative	prihc: negative	molecular subtype: Basal	tissue: breast cancer tumor
GSM781291		pt: pT2	pn: positive		er ihc: negative	prihc: negative	molecular subtype: Basal	tissue: breast cancer tumor
GSM781292		pt: pT2	pn: negative	erbb2: negative	er ihc: negative	prihc: positive	molecular subtype: Basal	tissue: breast cancer tumor
GSM781293		pt: pT1	pn: positive		er ihc: negative	prihc: negative	molecular subtype: Basal	tissue: breast cancer tumor
GSM781294		pt: pT1	pn: negative	erbb2: negative	er ihc: negative	prihc: negative	molecular subtype: Basal	tissue: breast cancer tumor
GSM781295		pt: pT2	pn: negative	erbb2: negative	er ihc: negative	prihc: negative	molecular subtype: Basal	tissue: breast cancer tumor
GSM781296		pt: pT2	pn: positive		er ihc: negative	prihc: negative	molecular subtype: Basal	tissue: breast cancer tumor
GSM781297		pt: pT2			er ihc: negative	prihc: negative	molecular subtype: Basal	tissue: breast cancer tumor
GSM781298		pt: pT2	pn: positive	erbb2: negative	er ihc: negative	prihc: negative	molecular subtype: Basal	tissue: breast cancer tumor
GSM781299		pt: pT1	pn: negative		er ihc: negative	prihc: negative	molecular subtype: Basal	tissue: breast cancer tumor
GSM781300		pt: pT2	pn: negative	erbb2: negative	er ihc: negative	prihc: negative	molecular subtype: Basal	tissue: breast cancer tumor
GSM781301		pt: pT3	pn: positive	erbb2: negative	er ihc: negative	prihc: negative	molecular subtype: Basal	tissue: breast cancer tumor
GSM781302		pt: pT1	pn: positive		er ihc: negative	prihc: negative	molecular subtype: Basal	tissue: breast cancer tumor
GSM781303		pt: pT1	pn: negative	erbb2: negative	er ihc: negative	prihc: negative	molecular subtype: Basal	tissue: breast cancer tumor
GSM781304		pt: pT2	pn: positive		er ihc: negative	prihc: negative	molecular subtype: Basal	tissue: breast cancer tumor
GSM781305		pt: pT3	pn: negative	erbb2: negative	er ihc: negative	prihc: negative	molecular subtype: Basal	tissue: breast cancer tumor
GSM781306	1	pt: pT3	pn: positive	erbb2: negative	er ihc: positive	prihc: positive	molecular subtype: ERBB2	tissue: breast cancer tumor
GSM781307		pt: pT2	pn: negative	erbb2: negative	er ihc: negative	prihc: negative	molecular subtype: Basal	tissue: breast cancer tumor
GSM781308		pt: pT2	pn: negative	erbb2: negative	er ihc: positive	prihc: positive	molecular subtype: Normal	tissue: breast cancer tumor
GSM781309			pn: negative	erbb2: negative	er ihc: negative	prihc: negative	molecular subtype: Basal	tissue: breast cancer tumor
GSM781310			pn: negative	erbb2: negative	er ihc: negative	prihc: negative	molecular subtype: Normal	tissue: breast cancer tumor
GSM781311			pn: negative	erbb2: negative	er ihc: negative	prihc: negative	molecular subtype: Basal	tissue: breast cancer tumor
GSM781312		pt: pT2	pn: negative	erbb2: negative	er ihc: negative	prihc: negative	molecular subtype: Basal	tissue: breast cancer tumor
GSM781313		pt: pT2	pn: negative	erbb2: negative	er ihc: negative	prihc: positive	molecular subtype: Basal	tissue: breast cancer tumor
GSM781314		pt: pT1	pn: negative	erbb2: negative	er ihc: negative	prihc: negative	molecular subtype: Basal	tissue: breast cancer tumor
GSM781315			pn: positive	erbb2: positive	er ihc: negative	prihc: negative	molecular subtype: Basal	tissue: breast cancer tumor
GSM781316	0	pt: pT1	pn: negative		er ihc: positive	prihc: positive	molecular subtype: LuminalA	tissue: breast cancer tumor
GSM781317		pt: pT1	pn: pos	erbb2 ihc status: pos	er ihc status: neg	pr ihc status: neg	p53 ihc status: --	ki67 ihc status: pos	erbb2.ht ihc status: pos	erbb2.tab ihc status: pos	erbb2p ihc status: pos	igf1r ihc status: neg	egfr ihc status: neg	top2a ihc status: pos	foxa1 ihc status: pos	mfs: 0	mfsdel (month): 56.9
GSM781318				erbb2 ihc status: --	er ihc status: --	pr ihc status: --	p53 ihc status: --	ki67 ihc status: --	erbb2.ht ihc status: --	erbb2.tab ihc status: --	erbb2p ihc status: --	igf1r ihc status: --	egfr ihc status: --	top2a ihc status: --	foxa1 ihc status: --	mfs: --	mfsdel (month): --
GSM781319				erbb2 ihc status: --	er ihc status: --	pr ihc status: --	p53 ihc status: --	ki67 ihc status: --	erbb2.ht ihc status: --	erbb2.tab ihc status: --	erbb2p ihc status: --	igf1r ihc status: --	egfr ihc status: --	top2a ihc status: --	foxa1 ihc status: --	mfs: --	mfsdel (month): --
GSM781320				erbb2 ihc status: --	er ihc status: --	pr ihc status: --	p53 ihc status: --	ki67 ihc status: --	erbb2.ht ihc status: --	erbb2.tab ihc status: --	erbb2p ihc status: --	igf1r ihc status: --	egfr ihc status: --	top2a ihc status: --	foxa1 ihc status: --	mfs: --	mfsdel (month): --
GSM781321				erbb2 ihc status: --	er ihc status: --	pr ihc status: --	p53 ihc status: --	ki67 ihc status: --	erbb2.ht ihc status: --	erbb2.tab ihc status: --	erbb2p ihc status: --	igf1r ihc status: --	egfr ihc status: --	top2a ihc status: --	foxa1 ihc status: --	mfs: --	mfsdel (month): --
GSM781322	1	pt: pT2	pn: 1		er ihc: 1	pr ihc: 0	erbb2: 0	p53 ihc: 0	ki67 ihc: NA	dfs evt: 1	dfs time (months): 24.02	molecular subtype: LuminalB	tissue: breast cancer tumor
GSM781323			pn: 1		er ihc: 0	pr ihc: 0	erbb2: 1	p53 ihc: 1	ki67 ihc: 1	dfs evt: 1	dfs time (months): 16.30	molecular subtype: LuminalB	tissue: breast cancer tumor
GSM781324			pn: 1		er ihc: 1	pr ihc: 0	erbb2: 1	p53 ihc: 1	ki67 ihc: 1	dfs evt: 1	dfs time (months): 19.65	molecular subtype: LuminalB	tissue: breast cancer tumor
GSM781325		pt: pT1	pn: 1	sbr grade: 3	er ihc: 0	pr ihc: 0	erbb2: 1	p53 ihc: 1	ki67 ihc: NA	dfs evt: 1	dfs time (months): 58.15	molecular subtype: ERBB2	tissue: breast cancer tumor
GSM781326	1	pt: pT2	pn: 1	sbr grade: 2	er ihc: 1	pr ihc: 1	erbb2: 0	p53 ihc: 0	ki67 ihc: 0	dfs evt: 1	dfs time (months): 28.62	molecular subtype: LuminalA	tissue: breast cancer tumor
GSM781327		pt: pT1	pn: 1	sbr grade: 2	er ihc: 0	pr ihc: 0	erbb2: 0	p53 ihc: 0	ki67 ihc: NA	dfs evt: 1	dfs time (months): 9.89	molecular subtype: Normal	tissue: breast cancer tumor
GSM781328	1	pt: pT2	pn: 1	sbr grade: 3	er ihc: 1	pr ihc: 0	erbb2: 0	p53 ihc: 1	ki67 ihc: NA	dfs evt: 1	dfs time (months): 7.43	molecular subtype: LuminalA	tissue: breast cancer tumor
GSM781329		pt: pT1	pn: 0	sbr grade: 1	er ihc: 0	pr ihc: 0	erbb2: 0	p53 ihc: 0	ki67 ihc: NA	dfs evt: 0	dfs time (months): 189.08	molecular subtype: Normal	tissue: breast cancer tumor
GSM781330	1	pt: pT2	pn: 1	sbr grade: 3	er ihc: 1	pr ihc: 1	erbb2: 0	p53 ihc: NA	ki67 ihc: 1	dfs evt: 0	dfs time (months): 41.63	molecular subtype: LuminalB	tissue: breast cancer tumor
GSM781331		pt: pT3	pn: 1	sbr grade: 2	er ihc: 0	pr ihc: 0	erbb2: 0	p53 ihc: 0	ki67 ihc: 1	dfs evt: 1	dfs time (months): 36.44	molecular subtype: Basal	tissue: breast cancer tumor
GSM781332		pt: pT2	pn: 0	sbr grade: 2	er ihc: 0	pr ihc: 0	erbb2: 0	p53 ihc: 1	ki67 ihc: 1	dfs evt: 0	dfs time (months): 106.02	molecular subtype: Basal	tissue: breast cancer tumor
GSM781333		pt: pT3	pn: 1	sbr grade: 3	er ihc: 0	pr ihc: 0	erbb2: 0	p53 ihc: 0	ki67 ihc: 1	dfs evt: 1	dfs time (months): 11.86	molecular subtype: Basal	tissue: breast cancer tumor
GSM781334	1	pt: pT3	pn: 1	sbr grade: 3	er ihc: 1	pr ihc: 1	erbb2: 0	p53 ihc: 0	ki67 ihc: 1	dfs evt: 0	dfs time (months): 142.55	molecular subtype: LuminalB	tissue: breast cancer tumor
GSM781335	1	pt: pT2	pn: 1	sbr grade: 3	er ihc: 1	pr ihc: 1	erbb2: 0	p53 ihc: 0	ki67 ihc: 0	dfs evt: 0	dfs time (months): 130.43	molecular subtype: Basal	tissue: breast cancer tumor
GSM781336	1	pt: pT2	pn: 1	sbr grade: 3	er ihc: 1	pr ihc: 1	erbb2: 0	p53 ihc: 0	ki67 ihc: 0	dfs evt: 1	dfs time (months): 14.72	molecular subtype: LuminalA	tissue: breast cancer tumor
GSM781337		pt: pT3	pn: 1	sbr grade: 3	er ihc: 0	pr ihc: 0	erbb2: 0	p53 ihc: 0	ki67 ihc: 1	dfs evt: 1	dfs time (months): 0.00	molecular subtype: LuminalB	tissue: breast cancer tumor
GSM781338		pt: pT1	pn: 0	sbr grade: 3	er ihc: 0	pr ihc: 0	erbb2: 1	p53 ihc: 1	ki67 ihc: 1	dfs evt: 1	dfs time (months): 14.52	molecular subtype: Basal	tissue: breast cancer tumor
GSM781339		pt: pT2	pn: 0	sbr grade: 3	er ihc: 0	pr ihc: 0	erbb2: 0	p53 ihc: 0	ki67 ihc: 1	dfs evt: 0	dfs time (months): 39.29	molecular subtype: Basal	tissue: breast cancer tumor
GSM781340		pt: pT2	pn: 0	sbr grade: 3	er ihc: 1	pr ihc: 0	erbb2: 0	p53 ihc: 0	ki67 ihc: 0	dfs evt: 0	dfs time (months): 31.11	molecular subtype: LuminalA	tissue: breast cancer tumor
GSM781341		pt: pT2	pn: 0	sbr grade: 3	er ihc: 0	pr ihc: 0	erbb2: 0	p53 ihc: 0	ki67 ihc: 1	dfs evt: 1	dfs time (months): 21.82	molecular subtype: Basal	tissue: breast cancer tumor
GSM781342	1	pt: pT2	pn: 1	sbr grade: 3	er ihc: 1	pr ihc: 1	erbb2: 0	p53 ihc: 0	ki67 ihc: 1	dfs evt: 0	dfs time (months): 150.21	molecular subtype: LuminalB	tissue: breast cancer tumor
GSM781343	1	pt: pT3	pn: 1	sbr grade: 2	er ihc: 1	pr ihc: 0	erbb2: 0	p53 ihc: 0	ki67 ihc: 0	dfs evt: 0	dfs time (months): 151.95	molecular subtype: LuminalA	tissue: breast cancer tumor
GSM781344		pt: pT3	pn: 1	sbr grade: 3	er ihc: 0	pr ihc: 0	erbb2: 0	p53 ihc: 1	ki67 ihc: 1	dfs evt: 0	dfs time (months): 116.57	molecular subtype: Basal	tissue: breast cancer tumor
GSM781345		pt: pT1	pn: 1	sbr grade: 2	er ihc: 1	pr ihc: 0	erbb2: 0	p53 ihc: 0	ki67 ihc: 1	dfs evt: 0	dfs time (months): 166.08	molecular subtype: LuminalB	tissue: breast cancer tumor
GSM781346		pt: pT1	pn: 0	sbr grade: 3	er ihc: 0	pr ihc: 0	erbb2: 0	p53 ihc: 1	ki67 ihc: 1	dfs evt: 0	dfs time (months): 36.73	molecular subtype: Basal	tissue: breast cancer tumor
GSM781347	1	pt: pT2	pn: 1	sbr grade: 1	er ihc: 1	pr ihc: 1	erbb2: 0	p53 ihc: 0	ki67 ihc: 1	dfs evt: 0	dfs time (months): 150.83	molecular subtype: LuminalA	tissue: breast cancer tumor
GSM781348	1	pt: pT2	pn: 1	sbr grade: 1	er ihc: 1	pr ihc: 0	erbb2: 0	p53 ihc: 0	ki67 ihc: 1	dfs evt: 0	dfs time (months): 160.76	molecular subtype: LuminalA	tissue: breast cancer tumor
GSM781349	1	pt: pT2	pn: 1	sbr grade: 1	er ihc: 1	pr ihc: 1	erbb2: 0	p53 ihc: 0	ki67 ihc: 0	dfs evt: 0	dfs time (months): 157.44	molecular subtype: LuminalA	tissue: breast cancer tumor
GSM781350	1	pt: pT2	pn: 1	sbr grade: 1	er ihc: 1	pr ihc: 1	erbb2: 0	p53 ihc: 0	ki67 ihc: NA	dfs evt: 0	dfs time (months): 107.63	molecular subtype: LuminalA	tissue: breast cancer tumor
GSM781351	0	pt: pT1	pn: 0	sbr grade: 3	er ihc: 1	pr ihc: 1	erbb2: 0	p53 ihc: 0	ki67 ihc: 1	dfs evt: 0	dfs time (months): 132.63	molecular subtype: LuminalB	tissue: breast cancer tumor
GSM781352		pt: pT2	pn: 0	sbr grade: 3	er ihc: 0	pr ihc: 0	erbb2: 0	p53 ihc: 0	ki67 ihc: 1	dfs evt: 1	dfs time (months): 11.24	molecular subtype: Basal	tissue: breast cancer tumor
GSM781353		pt: pT2	pn: 0	sbr grade: 2	er ihc: 1	pr ihc: 0	erbb2: NA	p53 ihc: NA	ki67 ihc: NA	dfs evt: 0	dfs time (months): 142.00	molecular subtype: LuminalB	tissue: breast cancer tumor
GSM781354		pt: pT3	pn: 1	sbr grade: 3	er ihc: 0	pr ihc: 0	erbb2: 0	p53 ihc: 1	ki67 ihc: 1	dfs evt: 1	dfs time (months): 10.94	molecular subtype: Basal	tissue: breast cancer tumor
GSM781355	1	pt: pT2	pn: 1	sbr grade: 1	er ihc: 1	pr ihc: 1	erbb2: 0	p53 ihc: 0	ki67 ihc: 0	dfs evt: 0	dfs time (months): 69.13	molecular subtype: Normal	tissue: breast cancer tumor
GSM781356		pt: pT2	pn: 0	sbr grade: 3	er ihc: 1	pr ihc: 1	erbb2: 0	p53 ihc: NA	ki67 ihc: NA	dfs evt: 0	dfs time (months): 99.35	molecular subtype: LuminalB	tissue: breast cancer tumor
GSM781357		pt: pT2	pn: 0	sbr grade: 1	er ihc: 0	pr ihc: 0	erbb2: 0	p53 ihc: 0	ki67 ihc: NA	dfs evt: 0	dfs time (months): 80.66	molecular subtype: Normal	tissue: breast cancer tumor
GSM781358		pt: pT2	pn: 0	sbr grade: 2	er ihc: 0	pr ihc: 0	erbb2: 0	p53 ihc: 0	ki67 ihc: 0	dfs evt: 0	dfs time (months): 97.08	molecular subtype: LuminalA	tissue: breast cancer tumor
GSM781359	1	pt: pT2	pn: 1	sbr grade: 2	er ihc: 1	pr ihc: 1	erbb2: 0	p53 ihc: 0	ki67 ihc: 0	dfs evt: 0	dfs time (months): 70.87	molecular subtype: LuminalA	tissue: breast cancer tumor
GSM781360		pt: pT2	pn: 1	sbr grade: 3	er ihc: 0	pr ihc: 0	erbb2: 0	p53 ihc: 1	ki67 ihc: 1	dfs evt: 1	dfs time (months): 32.03	molecular subtype: Basal	tissue: breast cancer tumor
GSM781361		pt: pT3	pn: 1	sbr grade: 3	er ihc: 0	pr ihc: 0	erbb2: NA	p53 ihc: 1	ki67 ihc: 0	dfs evt: 0	dfs time (months): 11.14	molecular subtype: Basal	tissue: breast cancer tumor
GSM781362		pt: pT1	pn: 1	sbr grade: 3	er ihc: 1	pr ihc: 1	erbb2: 0	p53 ihc: NA	ki67 ihc: NA	dfs evt: 1	dfs time (months): 77.54	molecular subtype: LuminalB	tissue: breast cancer tumor
GSM781363		pt: pT3	pn: 0	sbr grade: 2	er ihc: 1	pr ihc: 1	erbb2: 0	p53 ihc: 0	ki67 ihc: 0	dfs evt: 0	dfs time (months): 140.35	molecular subtype: LuminalB	tissue: breast cancer tumor
GSM781364		pt: pT1	pn: 1	sbr grade: 2	er ihc: 1	pr ihc: 1	erbb2: 0	p53 ihc: 1	ki67 ihc: 1	dfs evt: 0	dfs time (months): 135.03	molecular subtype: LuminalA	tissue: breast cancer tumor
GSM781365		pt: pT2	pn: 0	sbr grade: 2	er ihc: 0	pr ihc: 0	erbb2: 0	p53 ihc: 1	ki67 ihc: 1	dfs evt: 0	dfs time (months): 94.55	molecular subtype: Basal	tissue: breast cancer tumor
GSM781366	1	pt: pT3	pn: 1	sbr grade: 2	er ihc: 1	pr ihc: 1	erbb2: 0	p53 ihc: 0	ki67 ihc: 1	dfs evt: 1	dfs time (months): 52.30	molecular subtype: LuminalB	tissue: breast cancer tumor
GSM781367	0	pt: pT1	pn: 0	sbr grade: 1	er ihc: 1	pr ihc: 1	erbb2: 0	p53 ihc: 0	ki67 ihc: 0	dfs evt: 0	dfs time (months): 66.04	molecular subtype: LuminalA	tissue: breast cancer tumor
GSM781368		pt: pT1	pn: 1	sbr grade: 1	er ihc: 1	pr ihc: 0	erbb2: 0	p53 ihc: 0	ki67 ihc: 0	dfs evt: 0	dfs time (months): 135.23	molecular subtype: Normal	tissue: breast cancer tumor
GSM781369		pt: pT1	pn: 1	sbr grade: 2	er ihc: 0	pr ihc: 1	erbb2: 1	p53 ihc: 0	ki67 ihc: 1	dfs evt: 1	dfs time (months): 42.05	molecular subtype: Normal	tissue: breast cancer tumor
GSM781370		pt: pT2	pn: 0	sbr grade: 2	er ihc: 0	pr ihc: 1	erbb2: 0	p53 ihc: 1	ki67 ihc: 1	dfs evt: 1	dfs time (months): 20.70	molecular subtype: Basal	tissue: breast cancer tumor
GSM781371		pt: pT2	pn: 0	sbr grade: 1	er ihc: 0	pr ihc: 0	erbb2: 0	p53 ihc: 1	ki67 ihc: 1	dfs evt: 1	dfs time (months): 36.96	molecular subtype: Normal	tissue: breast cancer tumor
GSM781372		pt: pT1	pn: 0	sbr grade: 1	er ihc: 0	pr ihc: 0	erbb2: 0	p53 ihc: 0	ki67 ihc: 1	dfs evt: 0	dfs time (months): 125.77	molecular subtype: Normal	tissue: breast cancer tumor
GSM781373		pt: pT1	pn: 0	sbr grade: 1	er ihc: 0	pr ihc: 0	erbb2: 0	p53 ihc: 0	ki67 ihc: NA	dfs evt: 0	dfs time (months): 129.41	molecular subtype: Normal	tissue: breast cancer tumor
GSM781374		pt: pT2	pn: 0	sbr grade: 3	er ihc: 0	pr ihc: 0	erbb2: 0	p53 ihc: 0	ki67 ihc: 1	dfs evt: 0	dfs time (months): 131.71	molecular subtype: LuminalA	tissue: breast cancer tumor
GSM781375	1	pt: pT3	pn: 1	sbr grade: 3	er ihc: 1	pr ihc: 1	erbb2: 0	p53 ihc: 0	ki67 ihc: 1	dfs evt: 1	dfs time (months): 26.18	molecular subtype: LuminalB	tissue: breast cancer tumor
GSM781376		pt: pT3	pn: 1	sbr grade: 2	er ihc: 0	pr ihc: 0	erbb2: 1	p53 ihc: 1	ki67 ihc: 1	dfs evt: 1	dfs time (months): 25.76	molecular subtype: ERBB2	tissue: breast cancer tumor
GSM781377	1	pt: pT2	pn: 1	sbr grade: 3	er ihc: 1	pr ihc: 1	erbb2: 0	p53 ihc: 1	ki67 ihc: 0	dfs evt: 0	dfs time (months): 94.65	molecular subtype: LuminalA	tissue: breast cancer tumor
GSM781378		pt: pT1	pn: 0	sbr grade: 3	er ihc: 0	pr ihc: 0	erbb2: 0	p53 ihc: 0	ki67 ihc: 1	dfs evt: 0	dfs time (months): 120.54	molecular subtype: Basal	tissue: breast cancer tumor
GSM781379	1	pt: pT2	pn: 1	sbr grade: 3	er ihc: 1	pr ihc: 1	erbb2: 0	p53 ihc: 0	ki67 ihc: 1	dfs evt: 1	dfs time (months): 31.51	molecular subtype: LuminalB	tissue: breast cancer tumor
GSM781380	1	pt: pT2	pn: 1	sbr grade: 2	er ihc: 1	pr ihc: 1	erbb2: 0	p53 ihc: 0	ki67 ihc: 0	dfs evt: 0	dfs time (months): 90.15	molecular subtype: LuminalB	tissue: breast cancer tumor
GSM781381		pt: pT2	pn: 1	sbr grade: 3	er ihc: 0	pr ihc: 0	erbb2: 0	p53 ihc: 1	ki67 ihc: 1	dfs evt: 1	dfs time (months): 55.20	molecular subtype: Basal	tissue: breast cancer tumor
GSM781382	1	pt: pT3	pn: 1	sbr grade: 3	er ihc: 1	pr ihc: 1	erbb2: 0	p53 ihc: 0	ki67 ihc: 1	dfs evt: 1	dfs time (months): 31.18	molecular subtype: LuminalB	tissue: breast cancer tumor
GSM781383	1	pt: pT2	pn: 1	sbr grade: 1	er ihc: 1	pr ihc: 0	erbb2: 0	p53 ihc: 0	ki67 ihc: 0	dfs evt: 1	dfs time (months): 66.23	molecular subtype: LuminalA	tissue: breast cancer tumor
GSM781384	1	pt: pT3	pn: 1	sbr grade: 2	er ihc: 1	pr ihc: 1	erbb2: 0	p53 ihc: 0	ki67 ihc: 1	dfs evt: 1	dfs time (months): 10.74	molecular subtype: LuminalA	tissue: breast cancer tumor
GSM781385	1	pt: pT2	pn: 1	sbr grade: 2	er ihc: 1	pr ihc: 1	erbb2: 0	p53 ihc: 0	ki67 ihc: 1	dfs evt: 0	dfs time (months): 86.24	molecular subtype: LuminalA	tissue: breast cancer tumor
GSM781386		pt: pT3	pn: 1	sbr grade: 3	er ihc: 0	pr ihc: 1	erbb2: 0	p53 ihc: 1	ki67 ihc: 1	dfs evt: 1	dfs time (months): 27.96	molecular subtype: LuminalA	tissue: breast cancer tumor
GSM781387	1	pt: pT2	pn: 1	sbr grade: 1	er ihc: 1	pr ihc: 1	erbb2: 0	p53 ihc: 0	ki67 ihc: 1	dfs evt: 0	dfs time (months): 121.46	molecular subtype: LuminalA	tissue: breast cancer tumor
GSM781388		pt: pT2	pn: 1	sbr grade: 3	er ihc: 0	pr ihc: 0	erbb2: NA	p53 ihc: 0	ki67 ihc: 1	dfs evt: 0	dfs time (months): 111.31	molecular subtype: ERBB2	tissue: breast cancer tumor
GSM781389	0	pt: pT1	pn: 0	sbr grade: 1	er ihc: 1	pr ihc: 1	erbb2: NA	p53 ihc: 1	ki67 ihc: 1	dfs evt: 0	dfs time (months): 120.77	molecular subtype: LuminalA	tissue: breast cancer tumor
GSM781390		pt: pT3	pn: 0	sbr grade: 3	er ihc: 0	pr ihc: 0	erbb2: 0	p53 ihc: 1	ki67 ihc: 1	dfs evt: 1	dfs time (months): 22.37	molecular subtype: Basal	tissue: breast cancer tumor
GSM781391		pt: pT2	pn: 0	sbr grade: 3	er ihc: 1	pr ihc: 1	erbb2: 0	p53 ihc: 0	ki67 ihc: 1	dfs evt: 1	dfs time (months): 43.93	molecular subtype: LuminalB	tissue: breast cancer tumor
GSM781392		pt: pT3	pn: 0	sbr grade: 3	er ihc: 0	pr ihc: 0	erbb2: 0	p53 ihc: 0	ki67 ihc: 0	dfs evt: 0	dfs time (months): 42.48	molecular subtype: LuminalA	tissue: breast cancer tumor
GSM781393		pt: pT1	pn: 1	sbr grade: 2	er ihc: 0	pr ihc: 0	erbb2: 0	p53 ihc: 0	ki67 ihc: NA	dfs evt: 0	dfs time (months): 85.13	molecular subtype: LuminalA	tissue: breast cancer tumor
GSM781394		pt: pT2	pn: 0	sbr grade: 2	er ihc: 1	pr ihc: 1	erbb2: NA	p53 ihc: 1	ki67 ihc: 1	dfs evt: 1	dfs time (months): 95.44	molecular subtype: ERBB2	tissue: breast cancer tumor
GSM781395		pt: pT2	pn: 0	sbr grade: 3	er ihc: 0	pr ihc: 0	erbb2: 0	p53 ihc: 0	ki67 ihc: 1	dfs evt: 0	dfs time (months): 113.77	molecular subtype: Basal	tissue: breast cancer tumor
GSM781396	1	pt: pT3	pn: 1	sbr grade: 3	er ihc: 1	pr ihc: 1	erbb2: 0	p53 ihc: 0	ki67 ihc: 1	dfs evt: 0	dfs time (months): 68.80	molecular subtype: LuminalB	tissue: breast cancer tumor
GSM781397		pt: pT1	pn: 0	sbr grade: 2	er ihc: 0	pr ihc: 0	erbb2: 0	p53 ihc: 1	ki67 ihc: 1	dfs evt: 1	dfs time (months): 9.20	molecular subtype: Basal	tissue: breast cancer tumor
GSM781398	1	pt: pT2	pn: 1	sbr grade: 2	er ihc: 1	pr ihc: 1	erbb2: 0	p53 ihc: 0	ki67 ihc: 0	dfs evt: 0	dfs time (months): 91.93	molecular subtype: Normal	tissue: breast cancer tumor
GSM781399		pt: pT2	pn: 0	sbr grade: 2	er ihc: 1	pr ihc: 1	erbb2: NA	p53 ihc: 0	ki67 ihc: 1	dfs evt: 1	dfs time (months): 55.43	molecular subtype: LuminalA	tissue: breast cancer tumor
GSM781400		pt: pT3	pn: 0	sbr grade: 3	er ihc: 1	pr ihc: 0	erbb2: 0	p53 ihc: 1	ki67 ihc: 1	dfs evt: 0	dfs time (months): 24.38	molecular subtype: Basal	tissue: breast cancer tumor
GSM781401	0	pt: pT1	pn: 0	sbr grade: 2	er ihc: 1	pr ihc: 1	erbb2: NA	p53 ihc: NA	ki67 ihc: NA	dfs evt: 0	dfs time (months): 69.78	molecular subtype: Normal	tissue: breast cancer tumor
GSM781402	0	pt: pT1	pn: 0	sbr grade: 2	er ihc: 1	pr ihc: 1	erbb2: 0	p53 ihc: 0	ki67 ihc: 0	dfs evt: 0	dfs time (months): 115.61	molecular subtype: LuminalA	tissue: breast cancer tumor
GSM781403	1	pt: pT2	pn: 1	sbr grade: 2	er ihc: 1	pr ihc: 1	erbb2: 0	p53 ihc: 0	ki67 ihc: 0	dfs evt: 0	dfs time (months): 119.26	molecular subtype: LuminalA	tissue: breast cancer tumor
GSM781404	0	pt: pT1	pn: 0	sbr grade: 1	er ihc: 1	pr ihc: 1	erbb2: 0	p53 ihc: 0	ki67 ihc: 0	dfs evt: 0	dfs time (months): 117.98	molecular subtype: LuminalA	tissue: breast cancer tumor
GSM781405	0	pt: pT1	pn: 0	sbr grade: 1	er ihc: 1	pr ihc: 1	erbb2: 0	p53 ihc: 0	ki67 ihc: NA	dfs evt: 0	dfs time (months): 22.74	molecular subtype: LuminalA	tissue: breast cancer tumor
GSM781406	1	pt: pT2	pn: 1	sbr grade: 1	er ihc: 1	pr ihc: 1	erbb2: 0	p53 ihc: 0	ki67 ihc: 0	dfs evt: 0	dfs time (months): 74.55	molecular subtype: LuminalA	tissue: breast cancer tumor
GSM781407	1	pt: pT2	pn: 1	sbr grade: 2	er ihc: 1	pr ihc: 1	erbb2: 0	p53 ihc: 0	ki67 ihc: 1	dfs evt: 0	dfs time (months): 67.42	molecular subtype: LuminalA	tissue: breast cancer tumor
GSM781408	1	pt: pT3	pn: 1	sbr grade: 1	er ihc: 1	pr ihc: 1	erbb2: 0	p53 ihc: 0	ki67 ihc: 0	dfs evt: 0	dfs time (months): 114.76	molecular subtype: LuminalA	tissue: breast cancer tumor
GSM781409		pt: pT1	pn: 0	sbr grade: 3	er ihc: 0	pr ihc: 0	erbb2: 0	p53 ihc: 0	ki67 ihc: 1	dfs evt: 0	dfs time (months): 109.93	molecular subtype: Basal	tissue: breast cancer tumor
GSM781410	1	pt: pT2	pn: 1	sbr grade: 3	er ihc: 1	pr ihc: 1	erbb2: 0	p53 ihc: 1	ki67 ihc: 1	dfs evt: 1	dfs time (months): 28.35	molecular subtype: LuminalB	tissue: breast cancer tumor
GSM781411		pt: pT2	pn: 0	sbr grade: 1	er ihc: 1	pr ihc: 1	erbb2: 0	p53 ihc: 0	ki67 ihc: 0	dfs evt: 0	dfs time (months): 89.72	molecular subtype: LuminalA	tissue: breast cancer tumor
GSM781412	0	pt: pT1	pn: 0	sbr grade: 1	er ihc: 1	pr ihc: 1	erbb2: 0	p53 ihc: 0	ki67 ihc: 1	dfs evt: 0	dfs time (months): 85.72	molecular subtype: LuminalA	tissue: breast cancer tumor
GSM781413		pt: pT2	pn: 0	sbr grade: 2	er ihc: 1	pr ihc: 1	erbb2: 0	p53 ihc: 0	ki67 ihc: 1	dfs evt: 1	dfs time (months): 35.09	molecular subtype: LuminalA	tissue: breast cancer tumor
GSM781414	1	pt: pT2	pn: 1	sbr grade: 2	er ihc: 1	pr ihc: 1	erbb2: 0	p53 ihc: 0	ki67 ihc: 1	dfs evt: 0	dfs time (months): 15.41	molecular subtype: LuminalA	tissue: breast cancer tumor
GSM781415		pt: pT3	pn: 0	sbr grade: 2	er ihc: 0	pr ihc: 0	erbb2: 0	p53 ihc: 0	ki67 ihc: 1	dfs evt: 1	dfs time (months): 24.05	molecular subtype: LuminalB	tissue: breast cancer tumor
GSM781416		pt: pT2	pn: 1	sbr grade: 1	er ihc: 0	pr ihc: 1	erbb2: 0	p53 ihc: 0	ki67 ihc: 0	dfs evt: 0	dfs time (months): 63.64	molecular subtype: LuminalA	tissue: breast cancer tumor
GSM781417	1	pt: pT2	pn: 1	sbr grade: 2	er ihc: 1	pr ihc: 1	erbb2: 0	p53 ihc: 0	ki67 ihc: 0	dfs evt: 0	dfs time (months): 73.89	molecular subtype: LuminalA	tissue: breast cancer tumor
GSM781418	1	pt: pT2	pn: 1	sbr grade: 1	er ihc: 1	pr ihc: 0	erbb2: 0	p53 ihc: 0	ki67 ihc: 0	dfs evt: 0	dfs time (months): 111.54	molecular subtype: LuminalA	tissue: breast cancer tumor
GSM781419	1	pt: pT3	pn: 1	sbr grade: 2	er ihc: 1	pr ihc: 1	erbb2: 0	p53 ihc: 0	ki67 ihc: 1	dfs evt: 0	dfs time (months): 30.62	molecular subtype: LuminalA	tissue: breast cancer tumor
GSM781420		pt: pT3	pn: 0	sbr grade: 3	er ihc: 0	pr ihc: 0	erbb2: 1	p53 ihc: 0	ki67 ihc: 1	dfs evt: 0	dfs time (months): 51.32	molecular subtype: Basal	tissue: breast cancer tumor
GSM781421	1	pt: pT3	pn: 1	sbr grade: 1	er ihc: 1	pr ihc: 1	erbb2: 0	p53 ihc: 0	ki67 ihc: 1	dfs evt: 1	dfs time (months): 25.56	molecular subtype: LuminalA	tissue: breast cancer tumor
GSM781422	0	pt: pT1	pn: 0	sbr grade: 1	er ihc: 1	pr ihc: 0	erbb2: 0	p53 ihc: 0	ki67 ihc: 0	dfs evt: 0	dfs time (months): 80.36	molecular subtype: Normal	tissue: breast cancer tumor
GSM781423		pt: pT2	pn: 0	sbr grade: 3	er ihc: 0	pr ihc: 0	erbb2: 0	p53 ihc: 1	ki67 ihc: 1	dfs evt: 0	dfs time (months): 110.00	molecular subtype: Basal	tissue: breast cancer tumor
GSM781424		pt: pT2	pn: 0	sbr grade: 1	er ihc: 1	pr ihc: 1	erbb2: NA	p53 ihc: 0	ki67 ihc: 0	dfs evt: 0	dfs time (months): 104.57	molecular subtype: LuminalA	tissue: breast cancer tumor
GSM781425	1	pt: pT2	pn: 1	sbr grade: 2	er ihc: 1	pr ihc: 1	erbb2: NA	p53 ihc: 0	ki67 ihc: 0	dfs evt: 0	dfs time (months): 100.14	molecular subtype: LuminalA	tissue: breast cancer tumor
GSM781426	1	pt: pT3	pn: 1	sbr grade: 1	er ihc: 1	pr ihc: 0	erbb2: 0	p53 ihc: 0	ki67 ihc: 0	dfs evt: 0	dfs time (months): 89.59	molecular subtype: LuminalA	tissue: breast cancer tumor
GSM781427	1	pt: pT2	pn: 1	sbr grade: 3	er ihc: 1	pr ihc: 1	erbb2: 0	p53 ihc: 1	ki67 ihc: 1	dfs evt: 1	dfs time (months): 66.50	molecular subtype: ERBB2	tissue: breast cancer tumor
GSM781428		pt: pT2	pn: 0	sbr grade: 3	er ihc: 0	pr ihc: 0	erbb2: 0	p53 ihc: 0	ki67 ihc: 1	dfs evt: 0	dfs time (months): 62.29	molecular subtype: Basal	tissue: breast cancer tumor
GSM781429		pt: pT2	pn: 0	sbr grade: 3	er ihc: 0	pr ihc: 0	erbb2: 0	p53 ihc: 0	ki67 ihc: 1	dfs evt: 0	dfs time (months): 101.52	molecular subtype: Basal	tissue: breast cancer tumor
GSM781430	1	pt: pT3	pn: 1	sbr grade: 3	er ihc: 1	pr ihc: 0	erbb2: 1	p53 ihc: 1	ki67 ihc: 1	dfs evt: 0	dfs time (months): 53.55	molecular subtype: ERBB2	tissue: breast cancer tumor
GSM781431	1	pt: pT3	pn: 1	sbr grade: 2	er ihc: 1	pr ihc: 1	erbb2: 0	p53 ihc: 0	ki67 ihc: 1	dfs evt: 0	dfs time (months): 70.08	molecular subtype: Normal	tissue: breast cancer tumor
GSM781432		pt: pT3	pn: 0	sbr grade: 1	er ihc: 1	pr ihc: 1	erbb2: 0	p53 ihc: 0	ki67 ihc: NA	dfs evt: 0	dfs time (months): 103.46	molecular subtype: Normal	tissue: breast cancer tumor
GSM781433		pt: pT3	pn: 1	sbr grade: 3	er ihc: 0	pr ihc: 0	erbb2: 0	p53 ihc: 0	ki67 ihc: 1	dfs evt: 0	dfs time (months): 107.30	molecular subtype: Basal	tissue: breast cancer tumor
GSM781434	1	pt: pT3	pn: 1	sbr grade: 2	er ihc: 1	pr ihc: 1	erbb2: 0	p53 ihc: 0	ki67 ihc: 1	dfs evt: 0	dfs time (months): 56.05	molecular subtype: LuminalA	tissue: breast cancer tumor
GSM781435	1	pt: pT2	pn: 1	sbr grade: 3	er ihc: 1	pr ihc: 1	erbb2: 0	p53 ihc: 1	ki67 ihc: 1	dfs evt: 1	dfs time (months): 39.26	molecular subtype: LuminalB	tissue: breast cancer tumor
GSM781436	0	pt: pT1	pn: 0	sbr grade: 1	er ihc: 1	pr ihc: 1	erbb2: NA	p53 ihc: 0	ki67 ihc: 0	dfs evt: 0	dfs time (months): 77.08	molecular subtype: LuminalA	tissue: breast cancer tumor
GSM781437		pt: pT2	pn: 0	sbr grade: 1	er ihc: 1	pr ihc: 1	erbb2: 0	p53 ihc: 0	ki67 ihc: NA	dfs evt: 0	dfs time (months): 107.24	molecular subtype: LuminalA	tissue: breast cancer tumor
GSM781438	1	pt: pT3	pn: 1	sbr grade: 3	er ihc: 1	pr ihc: 1	erbb2: 0	p53 ihc: 1	ki67 ihc: 1	dfs evt: 0	dfs time (months): 102.74	molecular subtype: LuminalB	tissue: breast cancer tumor
GSM781439	0	pt: pT1	pn: 0	sbr grade: 2	er ihc: 1	pr ihc: 1	erbb2: 0	p53 ihc: 1	ki67 ihc: 1	dfs evt: 0	dfs time (months): 92.39	molecular subtype: LuminalA	tissue: breast cancer tumor
GSM781440	1	pt: pT2	pn: 1	sbr grade: 2	er ihc: 1	pr ihc: 1	erbb2: 0	p53 ihc: 1	ki67 ihc: 1	dfs evt: 0	dfs time (months): 73.63	molecular subtype: LuminalB	tissue: breast cancer tumor
GSM781441	1	pt: pT2	pn: 1	sbr grade: 2	er ihc: 1	pr ihc: 1	erbb2: NA	p53 ihc: 0	ki67 ihc: 0	dfs evt: 0	dfs time (months): 97.54	molecular subtype: LuminalA	tissue: breast cancer tumor
GSM781442	1	pt: pT2	pn: 1	sbr grade: 3	er ihc: 1	pr ihc: 1	erbb2: 0	p53 ihc: 0	ki67 ihc: 0	dfs evt: 0	dfs time (months): 51.38	molecular subtype: LuminalA	tissue: breast cancer tumor
GSM781443	0	pt: pT1	pn: 0	sbr grade: 2	er ihc: 1	pr ihc: 0	erbb2: 0	p53 ihc: 1	ki67 ihc: 1	dfs evt: 0	dfs time (months): 94.32	molecular subtype: LuminalA	tissue: breast cancer tumor
GSM781444		pt: pT2	pn: 0	sbr grade: 2	er ihc: 1	pr ihc: 1	erbb2: 0	p53 ihc: 1	ki67 ihc: 0	dfs evt: 0	dfs time (months): 60.45	molecular subtype: LuminalA	tissue: breast cancer tumor
GSM781445		pt: pT2	pn: 0	sbr grade: 2	er ihc: 1	pr ihc: 1	erbb2: 0	p53 ihc: 0	ki67 ihc: 1	dfs evt: 0	dfs time (months): 51.45	molecular subtype: LuminalB	tissue: breast cancer tumor
GSM781446		pt: pT2	pn: 0	sbr grade: 1	er ihc: 1	pr ihc: 1	erbb2: 0	p53 ihc: 0	ki67 ihc: NA	dfs evt: 0	dfs time (months): 68.76	molecular subtype: LuminalA	tissue: breast cancer tumor
GSM781447	1	pt: pT3	pn: 1	sbr grade: 2	er ihc: 1	pr ihc: 1	erbb2: 0	p53 ihc: 0	ki67 ihc: 0	dfs evt: 0	dfs time (months): 93.67	molecular subtype: LuminalA	tissue: breast cancer tumor
GSM781448		pt: pT3	pn: 0	sbr grade: 2	er ihc: 1	pr ihc: 1	erbb2: 0	p53 ihc: 0	ki67 ihc: 1	dfs evt: 0	dfs time (months): 100.27	molecular subtype: LuminalA	tissue: breast cancer tumor
GSM781449		pt: pT3	pn: 1	sbr grade: 3	er ihc: 0	pr ihc: 0	erbb2: 1	p53 ihc: 0	ki67 ihc: 1	dfs evt: 1	dfs time (months): 62.88	molecular subtype: Normal	tissue: breast cancer tumor
GSM781450		pt: pT3	pn: 0	sbr grade: 3	er ihc: 1	pr ihc: 1	erbb2: 1	p53 ihc: 0	ki67 ihc: 1	dfs evt: 0	dfs time (months): 97.64	molecular subtype: Basal	tissue: breast cancer tumor
GSM781451		pt: pT2	pn: 1	sbr grade: 2	er ihc: 0	pr ihc: 0	erbb2: 0	p53 ihc: 1	ki67 ihc: 1	dfs evt: 0	dfs time (months): 60.78	molecular subtype: Basal	tissue: breast cancer tumor
GSM781452		pt: pT2	pn: 1	sbr grade: 3	er ihc: 0	pr ihc: 0	erbb2: 0	p53 ihc: 1	ki67 ihc: 0	dfs evt: 1	dfs time (months): 17.45	molecular subtype: Basal	tissue: breast cancer tumor
GSM781453	0	pt: pT1	pn: 0	sbr grade: 2	er ihc: 1	pr ihc: 1	erbb2: 0	p53 ihc: 0	ki67 ihc: 0	dfs evt: 0	dfs time (months): 99.61	molecular subtype: LuminalA	tissue: breast cancer tumor
GSM781454	0	pt: pT1	pn: 0	sbr grade: 1	er ihc: 1	pr ihc: 1	erbb2: 0	p53 ihc: 0	ki67 ihc: 0	dfs evt: 0	dfs time (months): 94.06	molecular subtype: LuminalA	tissue: breast cancer tumor
GSM781455	1	pt: pT2	pn: 1	sbr grade: 2	er ihc: 1	pr ihc: 1	erbb2: 0	p53 ihc: 0	ki67 ihc: 0	dfs evt: 1	dfs time (months): 76.02	molecular subtype: LuminalA	tissue: breast cancer tumor
GSM781456		pt: pT3	pn: 0	sbr grade: 1	er ihc: 0	pr ihc: 0	erbb2: 0	p53 ihc: 0	ki67 ihc: 1	dfs evt: 0	dfs time (months): 49.68	molecular subtype: Normal	tissue: breast cancer tumor
GSM781457	1	pt: pT3	pn: 1	sbr grade: 2	er ihc: 1	pr ihc: 1	erbb2: 0	p53 ihc: 0	ki67 ihc: NA	dfs evt: 1	dfs time (months): 53.36	molecular subtype: LuminalA	tissue: breast cancer tumor
GSM781458		pt: pT2	pn: 0	sbr grade: 1	er ihc: 1	pr ihc: 1	erbb2: 0	p53 ihc: 0	ki67 ihc: 0	dfs evt: 0	dfs time (months): 95.44	molecular subtype: Normal	tissue: breast cancer tumor
GSM781459	1	pt: pT3	pn: 1	sbr grade: 2	er ihc: 1	pr ihc: 1	erbb2: 0	p53 ihc: 0	ki67 ihc: 1	dfs evt: 0	dfs time (months): 85.32	molecular subtype: LuminalB	tissue: breast cancer tumor
GSM781460		pt: pT2	pn: 0	sbr grade: 3	er ihc: 1	pr ihc: 1	erbb2: 0	p53 ihc: 1	ki67 ihc: 1	dfs evt: 1	dfs time (months): 36.90	molecular subtype: LuminalA	tissue: breast cancer tumor
GSM781461	1	pt: pT2	pn: 1	sbr grade: 2	er ihc: 1	pr ihc: 1	erbb2: 0	p53 ihc: 0	ki67 ihc: 0	dfs evt: 0	dfs time (months): 46.52	molecular subtype: LuminalA	tissue: breast cancer tumor
GSM781462		pt: pT2	pn: 0	sbr grade: 3	er ihc: 0	pr ihc: 0	erbb2: 0	p53 ihc: 1	ki67 ihc: 1	dfs evt: 0	dfs time (months): 48.92	molecular subtype: Basal	tissue: breast cancer tumor
GSM781463		pt: pT1	pn: 0	sbr grade: 3	er ihc: 0	pr ihc: 0	erbb2: 0	p53 ihc: 1	ki67 ihc: 1	dfs evt: 0	dfs time (months): 95.41	molecular subtype: Basal	tissue: breast cancer tumor
GSM781464		pt: pT1	pn: 0	sbr grade: 3	er ihc: 0	pr ihc: 0	erbb2: 0	p53 ihc: 0	ki67 ihc: 1	dfs evt: 0	dfs time (months): 96.16	molecular subtype: ERBB2	tissue: breast cancer tumor
GSM781465		pt: pT2	pn: 0	sbr grade: 2	er ihc: 0	pr ihc: 0	erbb2: 1	p53 ihc: 1	ki67 ihc: 1	dfs evt: 0	dfs time (months): 89.69	molecular subtype: ERBB2	tissue: breast cancer tumor
GSM781466		pt: pT2	pn: 0	sbr grade: 2	er ihc: 0	pr ihc: 0	erbb2: NA	p53 ihc: 1	ki67 ihc: 1	dfs evt: 1	dfs time (months): 40.44	molecular subtype: Normal	tissue: breast cancer tumor
GSM781467	1	pt: pT2	pn: 1	sbr grade: 3	er ihc: 1	pr ihc: 1	erbb2: 0	p53 ihc: 0	ki67 ihc: 1	dfs evt: 1	dfs time (months): 28.09	molecular subtype: LuminalB	tissue: breast cancer tumor
GSM781468		pt: pT3	pn: 1	sbr grade: 3	er ihc: 0	pr ihc: 0	erbb2: 0	p53 ihc: 1	ki67 ihc: 1	dfs evt: 0	dfs time (months): 45.08	molecular subtype: Basal	tissue: breast cancer tumor
GSM781469		pt: pT2	pn: 0	sbr grade: 2	er ihc: 0	pr ihc: 0	erbb2: 0	p53 ihc: 1	ki67 ihc: 1	dfs evt: 0	dfs time (months): 5.49	molecular subtype: Basal	tissue: breast cancer tumor
GSM781470		pt: pT2	pn: 0	sbr grade: 3	er ihc: 0	pr ihc: 0	erbb2: 0	p53 ihc: 0	ki67 ihc: 1	dfs evt: 0	dfs time (months): 67.88	molecular subtype: Basal	tissue: breast cancer tumor
GSM781471	1	pt: pT2	pn: 1	sbr grade: 3	er ihc: 1	pr ihc: 1	erbb2: 1	p53 ihc: 1	ki67 ihc: 1	dfs evt: 0	dfs time (months): 80.49	molecular subtype: ERBB2	tissue: breast cancer tumor
GSM781472	1	pt: pT2	pn: 1	sbr grade: 2	er ihc: 1	pr ihc: 1	erbb2: 0	p53 ihc: 0	ki67 ihc: 0	dfs evt: 0	dfs time (months): 66.99	molecular subtype: LuminalA	tissue: breast cancer tumor
GSM781473	0	pt: pT1	pn: 0	sbr grade: 2	er ihc: 1	pr ihc: 1	erbb2: 0	p53 ihc: 1	ki67 ihc: 1	dfs evt: 0	dfs time (months): 82.10	molecular subtype: Normal	tissue: breast cancer tumor
GSM781474		pt: pT2	pn: 0	sbr grade: 3	er ihc: 0	pr ihc: 0	erbb2: 0	p53 ihc: 1	ki67 ihc: 1	dfs evt: 0	dfs time (months): 83.98	molecular subtype: Basal	tissue: breast cancer tumor
GSM781475		pt: pT3	pn: 0	sbr grade: 3	er ihc: 0	pr ihc: 0	erbb2: 0	p53 ihc: 1	ki67 ihc: 1	dfs evt: 0	dfs time (months): 62.03	molecular subtype: Basal	tissue: breast cancer tumor
GSM781476	1	pt: pT3	pn: 1	sbr grade: 2	er ihc: 1	pr ihc: 1	erbb2: 0	p53 ihc: 0	ki67 ihc: 1	dfs evt: 0	dfs time (months): 53.98	molecular subtype: LuminalA	tissue: breast cancer tumor
GSM781477		pt: pT2	pn: 0	sbr grade: 2	er ihc: 0	pr ihc: 0	erbb2: 0	p53 ihc: 0	ki67 ihc: 1	dfs evt: 0	dfs time (months): 58.35	molecular subtype: Normal	tissue: breast cancer tumor
GSM781478		pt: pT3	pn: 1	sbr grade: 3	er ihc: 0	pr ihc: 0	erbb2: 0	p53 ihc: 0	ki67 ihc: 1	dfs evt: 0	dfs time (months): 47.15	molecular subtype: Basal	tissue: breast cancer tumor
GSM781479		pt: pT2	pn: 1	sbr grade: 3	er ihc: 0	pr ihc: 0	erbb2: 1	p53 ihc: 0	ki67 ihc: 1	dfs evt: 0	dfs time (months): 58.38	molecular subtype: ERBB2	tissue: breast cancer tumor
GSM781480	1	pt: pT3	pn: 1	sbr grade: 2	er ihc: 1	pr ihc: 1	erbb2: 0	p53 ihc: 1	ki67 ihc: NA	dfs evt: 0	dfs time (months): 54.87	molecular subtype: LuminalB	tissue: breast cancer tumor
GSM781481		pt: pT2	pn: 0	sbr grade: 1	er ihc: 1	pr ihc: 1	erbb2: 0	p53 ihc: 0	ki67 ihc: NA	dfs evt: 1	dfs time (months): 15.84	molecular subtype: Basal	tissue: breast cancer tumor
GSM781482		pt: pT2	pn: 1	sbr grade: 3	er ihc: 0	pr ihc: 0	erbb2: 1	p53 ihc: 1	ki67 ihc: 1	dfs evt: 0	dfs time (months): 48.95	molecular subtype: ERBB2	tissue: breast cancer tumor
GSM781483		pt: pT2	pn: 0	sbr grade: 3	er ihc: 1	pr ihc: 1	erbb2: 0	p53 ihc: 0	ki67 ihc: 1	dfs evt: 1	dfs time (months): 43.70	molecular subtype: LuminalB	tissue: breast cancer tumor
GSM781484	0	pt: pT1	pn: 0	sbr grade: 3	er ihc: 1	pr ihc: 1	erbb2: 1	p53 ihc: 0	ki67 ihc: 1	dfs evt: 0	dfs time (months): 51.02	molecular subtype: LuminalB	tissue: breast cancer tumor
GSM781485		pt: pT2	pn: 0	sbr grade: 3	er ihc: 0	pr ihc: 0	erbb2: 0	p53 ihc: 0	ki67 ihc: 1	dfs evt: 0	dfs time (months): 66.17	molecular subtype: Basal	tissue: breast cancer tumor
GSM781486		pt: pT3	pn: 1	sbr grade: 3	er ihc: 0	pr ihc: 0	erbb2: 1	p53 ihc: 1	ki67 ihc: 1	dfs evt: 0	dfs time (months): 51.75	molecular subtype: ERBB2	tissue: breast cancer tumor
GSM781487		pt: pT3	pn: 1	sbr grade: 3	er ihc: 0	pr ihc: 0	erbb2: 0	p53 ihc: 0	ki67 ihc: 1	dfs evt: 1	dfs time (months): 0.00	molecular subtype: Basal	tissue: breast cancer tumor
GSM781488		pt: pT2	pn: 1	sbr grade: 3	er ihc: 0	pr ihc: 0	erbb2: 1	p53 ihc: 1	ki67 ihc: 1	dfs evt: 1	dfs time (months): 11.47	molecular subtype: ERBB2	tissue: breast cancer tumor
GSM781489		pt: pT2	pn: 0	sbr grade: 2	er ihc: 1	pr ihc: 1	erbb2: 0	p53 ihc: 0	ki67 ihc: NA	dfs evt: 0	dfs time (months): 59.53	molecular subtype: LuminalA	tissue: breast cancer tumor
GSM781490		pt: pT3	pn: 0	sbr grade: 3	er ihc: 0	pr ihc: 0	erbb2: 0	p53 ihc: 1	ki67 ihc: 1	dfs evt: 1	dfs time (months): 13.40	molecular subtype: Basal	tissue: breast cancer tumor
GSM781491	1	pt: pT2	pn: 1	sbr grade: 3	er ihc: 1	pr ihc: 1	erbb2: 0	p53 ihc: 0	ki67 ihc: 1	dfs evt: 0	dfs time (months): 59.14	molecular subtype: LuminalB	tissue: breast cancer tumor
GSM781492	1	pt: pT3	pn: 1	sbr grade: 3	er ihc: 1	pr ihc: 1	erbb2: 0	p53 ihc: 0	ki67 ihc: 1	dfs evt: 0	dfs time (months): 22.64	molecular subtype: LuminalB	tissue: breast cancer tumor
GSM781493	1	pt: pT2	pn: 1	sbr grade: 2	er ihc: 1	pr ihc: 1	erbb2: 0	p53 ihc: NA	ki67 ihc: NA	dfs evt: 0	dfs time (months): 59.79	molecular subtype: LuminalA	tissue: breast cancer tumor
GSM781494	1	pt: pT3	pn: 1	sbr grade: 3	er ihc: 1	pr ihc: 1	erbb2: 1	p53 ihc: NA	ki67 ihc: 1	dfs evt: 0	dfs time (months): 58.64	molecular subtype: LuminalA	tissue: breast cancer tumor
GSM781495		pt: pT2	pn: 0	sbr grade: 3	er ihc: 0	pr ihc: 0	erbb2: 1	p53 ihc: NA	ki67 ihc: 1	dfs evt: 0	dfs time (months): 57.43	molecular subtype: Basal	tissue: breast cancer tumor
GSM781496		pt: pT2	pn: 0	sbr grade: 3	er ihc: 1	pr ihc: 1	erbb2: 0	p53 ihc: NA	ki67 ihc: 1	dfs evt: 0	dfs time (months): 57.07	molecular subtype: ERBB2	tissue: breast cancer tumor
GSM781497	1	pt: pT3	pn: 1	sbr grade: 3	er ihc: 1	pr ihc: 1	erbb2: 0	p53 ihc: 1	ki67 ihc: 1	dfs evt: 0	dfs time (months): 54.70	molecular subtype: LuminalB	tissue: breast cancer tumor
GSM781498		pt: pT2	pn: 0	sbr grade: 3	er ihc: 0	pr ihc: 0	erbb2: 0	p53 ihc: 1	ki67 ihc: 1	dfs evt: 0	dfs time (months): 57.33	molecular subtype: Basal	tissue: breast cancer tumor
GSM781499		pt: pT1	pn: 1	sbr grade: 2	er ihc: 1	pr ihc: 1	erbb2: 0	p53 ihc: 1	ki67 ihc: 1	dfs evt: 0	dfs time (months): 42.94	molecular subtype: LuminalA	tissue: breast cancer tumor
GSM781500	1	pt: pT3	pn: 1	sbr grade: 2	er ihc: 1	pr ihc: 1	erbb2: 0	p53 ihc: NA	ki67 ihc: 1	dfs evt: 0	dfs time (months): 35.42	molecular subtype: LuminalA	tissue: breast cancer tumor
GSM781501		pt: pT1	pn: 0	sbr grade: NA	er ihc: NA	pr ihc: NA	erbb2: NA	p53 ihc: NA	ki67 ihc: NA	dfs evt: 0	dfs time (months): 30.75	molecular subtype: ERBB2	tissue: breast cancer tumor
GSM781502			pn: 1	sbr grade: 3	er ihc: 0	pr ihc: 0	erbb2: NA	p53 ihc: 1	ki67 ihc: 1	dfs evt: 1	dfs time (months): 37.62	molecular subtype: Normal	tissue: breast cancer tumor
GSM781503		pt: pT1	pn: 0	sbr grade: 3	er ihc: 0	pr ihc: 0	erbb2: 1	p53 ihc: 1	ki67 ihc: 1	dfs evt: 0	dfs time (months): 40.94	molecular subtype: Basal	tissue: breast cancer tumor
GSM781504		pt: pT2	pn: 0	sbr grade: 3	er ihc: 0	pr ihc: 0	erbb2: 0	p53 ihc: NA	ki67 ihc: 1	dfs evt: 0	dfs time (months): 35.75	molecular subtype: Basal	tissue: breast cancer tumor
GSM781505		pt: pT2	pn: 1	sbr grade: 3	er ihc: 0	pr ihc: 0	erbb2: 0	p53 ihc: NA	ki67 ihc: 1	dfs evt: 1	dfs time (months): 33.64	molecular subtype: Normal	tissue: breast cancer tumor
GSM781506		pt: pT2	pn: 0	sbr grade: 3	er ihc: 0	pr ihc: 0	erbb2: 0	p53 ihc: NA	ki67 ihc: NA	dfs evt: 0	dfs time (months): 28.39	molecular subtype: Basal	tissue: breast cancer tumor
GSM781507	1	pt: pT2	pn: 1	sbr grade: 2	er ihc: 1	pr ihc: 1	erbb2: 1	p53 ihc: NA	ki67 ihc: NA	dfs evt: 0	dfs time (months): 32.76	molecular subtype: LuminalB	tissue: breast cancer tumor
GSM781508		pt: pT1	pn: 1	sbr grade: 2	er ihc: 1	pr ihc: 1	erbb2: 0	p53 ihc: NA	ki67 ihc: 1	dfs evt: 0	dfs time (months): 32.26	molecular subtype: LuminalA	tissue: breast cancer tumor
GSM781509	1	pt: pT2	pn: 1	sbr grade: 3	er ihc: 1	pr ihc: 1	erbb2: 1	p53 ihc: NA	ki67 ihc: 1	dfs evt: 0	dfs time (months): 32.66	molecular subtype: ERBB2	tissue: breast cancer tumor
GSM781510	1	pt: pT3	pn: 1	sbr grade: 3	er ihc: 1	pr ihc: 1	erbb2: 0	p53 ihc: NA	ki67 ihc: 1	dfs evt: 1	dfs time (months): 0.00	molecular subtype: LuminalB	tissue: breast cancer tumor
GSM781511	1	pt: pT3	pn: 1	sbr grade: 2	er ihc: 1	pr ihc: 1	erbb2: 0	p53 ihc: NA	ki67 ihc: NA	dfs evt: 0	dfs time (months): 19.61	molecular subtype: LuminalB	tissue: breast cancer tumor
GSM781512		pt: pT2	pn: 1	sbr grade: 2	er ihc: 0	pr ihc: 0	erbb2: 1	p53 ihc: NA	ki67 ihc: NA	dfs evt: 0	dfs time (months): 19.48	molecular subtype: Normal	tissue: breast cancer tumor
GSM781513			pn: 1	sbr grade: 3	er ihc: 1	pr ihc: 1	erbb2: 1	p53 ihc: NA	ki67 ihc: NA	dfs evt: NA	molecular subtype: Normal	tissue: breast cancer tumor
GSM781514		pt: pT1	pn: 0	sbr grade: 3	er ihc: 0	pr ihc: 0	erbb2: 0	p53 ihc: NA	ki67 ihc: NA	dfs evt: 1	dfs time (months): 19.40	molecular subtype: Basal	tissue: breast cancer tumor
GSM781515	1	pt: pT2	pn: 1	sbr grade: 3	er ihc: 1	pr ihc: 1	erbb2: 0	p53 ihc: NA	ki67 ihc: NA	dfs evt: NA	molecular subtype: LuminalB	tissue: breast cancer tumor
GSM781516	1	pt: pT3	pn: 1	sbr grade: 3	er ihc: 1	pr ihc: 0	erbb2: 0	p53 ihc: NA	ki67 ihc: NA	dfs evt: 0	dfs time (months): 8.21	molecular subtype: Basal	tissue: breast cancer tumor
GSM781517	0	pt: pT1	pn: 0	sbr grade: NA	er ihc: 1	pr ihc: 1	erbb2: 0	p53 ihc: NA	ki67 ihc: NA	dfs evt: NA	molecular subtype: LuminalA	tissue: breast cancer tumor
GSM781518	1	pt: pT3	pn: 1	sbr grade: 2	er ihc: 1	pr ihc: 1	erbb2: 0	p53 ihc: NA	ki67 ihc: NA	dfs evt: NA	molecular subtype: LuminalB	tissue: breast cancer tumor
GSM781519			pn: 1	sbr grade: 3	er ihc: 0	pr ihc: 1	erbb2: 0	p53 ihc: NA	ki67 ihc: NA	dfs evt: 0	dfs time (months): 10.00	molecular subtype: Basal	tissue: breast cancer tumor
GSM781520			pn: NA	sbr grade: NA	er ihc: 0	pr ihc: 0	erbb2: 0	p53 ihc: 1	ki67 ihc: NA	dfs evt: NA	molecular subtype: Normal	tissue: breast cancer tumor
GSM781521		pt: pT3	pn: 0	sbr grade: 3	er ihc: 0	pr ihc: 0	erbb2: NA	p53 ihc: NA	ki67 ihc: NA	dfs evt: NA	molecular subtype: ERBB2	tissue: breast cancer tumor
GSM781522		pt: pT2	pn: 0	sbr grade: 3	er ihc: 1	pr ihc: 0	erbb2: 0	p53 ihc: NA	ki67 ihc: NA	dfs evt: 0	dfs time (months): 25.60	molecular subtype: Basal	tissue: breast cancer tumor
GSM781523			pn: 1	sbr grade: 3	er ihc: 1	pr ihc: 1	erbb2: 1	p53 ihc: NA	ki67 ihc: NA	dfs evt: NA	molecular subtype: LuminalB	tissue: breast cancer tumor
GSM781524			pn: NA	sbr grade: NA	er ihc: 0	pr ihc: 1	erbb2: NA	p53 ihc: NA	ki67 ihc: NA	dfs evt: 1	dfs time (months): 0.00	molecular subtype: Normal	tissue: breast cancer tumor
GSM781525	0	pt: pT1	pn: 0	sbr grade: 2	er ihc: 1	pr ihc: 1	erbb2: 0	p53 ihc: NA	ki67 ihc: 1	dfs evt: NA	molecular subtype: LuminalA	tissue: breast cancer tumor
GSM781526		pt: pT2	pn: 1	sbr grade: 2	er ihc: 0	pr ihc: 0	erbb2: 0	p53 ihc: NA	ki67 ihc: NA	dfs evt: NA	molecular subtype: Normal	tissue: breast cancer tumor
GSM781527	1	pt: pT2	pn: 1	sbr grade: 1	er ihc: 1	pr ihc: 1	erbb2: 1	p53 ihc: NA	ki67 ihc: NA	dfs evt: NA	molecular subtype: LuminalA	tissue: breast cancer tumor
GSM781528			pn: NA	sbr grade: 2	er ihc: 1	pr ihc: 1	erbb2: 0	p53 ihc: NA	ki67 ihc: 1	dfs evt: NA	molecular subtype: LuminalB	tissue: breast cancer tumor
GSM781529	0	pt: pT1	pn: 0	sbr grade: 1	er ihc: 1	pr ihc: 1	erbb2: 0	p53 ihc: NA	ki67 ihc: NA	dfs evt: 0	dfs time (months): 7.13	molecular subtype: LuminalA	tissue: breast cancer tumor
GSM781530	1	pt: pT2	pn: 1	sbr grade: 1	er ihc: 1	pr ihc: 1	erbb2: 0	p53 ihc: NA	ki67 ihc: NA	dfs evt: 0	dfs time (months): 7.36	molecular subtype: LuminalA	tissue: breast cancer tumor
GSM781531		pt: pT1	pn: 1	sbr grade: 1	er ihc: 1	pr ihc: 1	erbb2: 0	p53 ihc: NA	ki67 ihc: NA	dfs evt: 0	dfs time (months): 8.51	molecular subtype: Normal	tissue: breast cancer tumor
GSM781532	1	pt: pT2	pn: 1	sbr grade: 2	er ihc: 1	pr ihc: 1	erbb2: 0	p53 ihc: NA	ki67 ihc: NA	dfs evt: NA	molecular subtype: LuminalB	tissue: breast cancer tumor
GSM781533		pt: pT2	pn: 0	sbr grade: 1	er ihc: 1	pr ihc: 1	erbb2: 0	p53 ihc: NA	ki67 ihc: NA	dfs evt: NA	molecular subtype: LuminalA	tissue: breast cancer tumor
GSM781534	0	pt: pT1	pn: 0	sbr grade: 2	er ihc: 1	pr ihc: 1	erbb2: 0	p53 ihc: NA	ki67 ihc: NA	dfs evt: 0	dfs time (months): 8.51	molecular subtype: LuminalA	tissue: breast cancer tumor
GSM781535			pn: NA	sbr grade: NA	er ihc: NA	pr ihc: NA	erbb2: NA	p53 ihc: NA	ki67 ihc: NA	dfs evt: NA	molecular subtype: ERBB2	tissue: breast cancer tumor
GSM781536			pn: NA	sbr grade: NA	er ihc: NA	pr ihc: NA	erbb2: NA	p53 ihc: NA	ki67 ihc: NA	dfs evt: 0	dfs time (months): 222.29	molecular subtype: LuminalA	tissue: breast cancer tumor
GSM781537	1	pt: pT3	pn: 1	sbr grade: 3	er ihc: 1	pr ihc: 0	erbb2: 0	p53 ihc: NA	ki67 ihc: NA	dfs evt: 0	dfs time (months): 20.70	molecular subtype: Basal	tissue: breast cancer tumor
GSM781538			pn: 1	sbr grade: 3	er ihc: 1	pr ihc: 1	erbb2: NA	p53 ihc: NA	ki67 ihc: NA	dfs evt: 1	dfs time (months): 113.77	molecular subtype: LuminalB	tissue: breast cancer tumor
GSM781539		pt: pT1	pn: 1	sbr grade: 2	er ihc: 0	pr ihc: 0	erbb2: NA	p53 ihc: NA	ki67 ihc: NA	dfs evt: 1	dfs time (months): 171.43	molecular subtype: ERBB2	tissue: breast cancer tumor
GSM781540	1	pt: pT3	pn: 1	sbr grade: 2	er ihc: 1	pr ihc: 0	erbb2: 0	p53 ihc: 0	ki67 ihc: 0	dfs evt: 1	dfs time (months): 32.82	molecular subtype: LuminalA	tissue: breast cancer tumor
GSM781541	0	pt: pT1	pn: 0	sbr grade: 2	er ihc: 1	pr ihc: 1	erbb2: 0	p53 ihc: 0	ki67 ihc: 0	dfs evt: 1	dfs time (months): 28.06	molecular subtype: LuminalA	tissue: breast cancer tumor
GSM781542		pt: pT2	pn: 0	sbr grade: 2	er ihc: 1	pr ihc: 1	erbb2: 0	p53 ihc: 0	ki67 ihc: 0	dfs evt: 1	dfs time (months): 91.93	molecular subtype: LuminalA	tissue: breast cancer tumor
GSM781543	1	pt: pT3	pn: 1	sbr grade: 2	er ihc: 1	pr ihc: 1	erbb2: 1	p53 ihc: NA	ki67 ihc: 0	dfs evt: 1	dfs time (months): 6.21	molecular subtype: Basal	tissue: breast cancer tumor
GSM781544	0	pt: pT1	pn: 0	sbr grade: 3	er ihc: 1	pr ihc: 1	erbb2: 0	p53 ihc: NA	ki67 ihc: 1	dfs evt: 1	dfs time (months): 37.52	molecular subtype: LuminalB	tissue: breast cancer tumor
GSM781545		pt: pT3	pn: 0	sbr grade: 2	er ihc: 1	pr ihc: 1	erbb2: 0	p53 ihc: 0	ki67 ihc: 0	dfs evt: 1	dfs time (months): 107.43	molecular subtype: LuminalB	tissue: breast cancer tumor
GSM781546		pt: pT3	pn: 0	sbr grade: 1	er ihc: 1	pr ihc: 1	erbb2: 0	p53 ihc: 0	ki67 ihc: 0	dfs evt: 1	dfs time (months): 60.22	molecular subtype: LuminalA	tissue: breast cancer tumor
GSM781547	0	pt: pT1	pn: 0	sbr grade: 1	er ihc: 1	pr ihc: 1	erbb2: NA	p53 ihc: 0	ki67 ihc: 0	dfs evt: 1	dfs time (months): 25.30	molecular subtype: LuminalA	tissue: breast cancer tumor
GSM781548	0	pt: pT1	pn: 0	sbr grade: 2	er ihc: 1	pr ihc: 1	erbb2: 0	p53 ihc: 1	ki67 ihc: 0	dfs evt: 1	dfs time (months): 79.41	molecular subtype: LuminalB	tissue: breast cancer tumor
GSM781549	0	pt: pT1	pn: 0	sbr grade: 1	er ihc: 1	pr ihc: 1	erbb2: 0	p53 ihc: 0	ki67 ihc: 0	dfs evt: 1	dfs time (months): 75.96	molecular subtype: LuminalA	tissue: breast cancer tumor
GSM781550		pt: pT1	pn: 1	sbr grade: 2	er ihc: 1	pr ihc: 1	erbb2: 0	p53 ihc: 1	ki67 ihc: 1	dfs evt: 1	dfs time (months): 32.13	molecular subtype: LuminalA	tissue: breast cancer tumor
GSM781551		pt: pT1	pn: 0	sbr grade: 2	er ihc: 0	pr ihc: 0	erbb2: 0	p53 ihc: 0	ki67 ihc: 0	dfs evt: 1	dfs time (months): 30.03	molecular subtype: ERBB2	tissue: breast cancer tumor
GSM781552	0	pt: pT1	pn: 0	sbr grade: NA	er ihc: 1	pr ihc: 1	erbb2: 1	p53 ihc: NA	ki67 ihc: NA	dfs evt: 1	dfs time (months): 50.86	molecular subtype: LuminalA	tissue: breast cancer tumor
GSM781553	0	pt: pT1	pn: 0	sbr grade: 1	er ihc: 1	pr ihc: 1	erbb2: 0	p53 ihc: 0	ki67 ihc: 0	dfs evt: 0	dfs time (months): 42.61	molecular subtype: LuminalB	tissue: breast cancer tumor
GSM781554	0	pt: pT1	pn: 0	sbr grade: 3	er ihc: 1	pr ihc: 1	erbb2: 0	p53 ihc: 1	ki67 ihc: 1	dfs evt: 0	dfs time (months): 89.13	molecular subtype: LuminalB	tissue: breast cancer tumor
GSM781555		pt: pT2	pn: 0	sbr grade: 3	er ihc: 1	pr ihc: 1	erbb2: 0	p53 ihc: NA	ki67 ihc: 1	dfs evt: 1	dfs time (months): 12.42	molecular subtype: LuminalB	tissue: breast cancer tumor
GSM781556	0	pt: pT1	pn: 0	sbr grade: 2	er ihc: 1	pr ihc: 1	erbb2: 0	p53 ihc: NA	ki67 ihc: 0	dfs evt: 1	dfs time (months): 40.71	molecular subtype: LuminalA	tissue: breast cancer tumor
GSM781557		pt: pT2	pn: 1	sbr grade: 3	er ihc: 0	pr ihc: 0	erbb2: 0	p53 ihc: NA	ki67 ihc: NA	dfs evt: 1	dfs time (months): 30.42	molecular subtype: Basal	tissue: breast cancer tumor
GSM781558		pt: pT2	pn: 1	sbr grade: 3	er ihc: 0	pr ihc: 0	erbb2: 0	p53 ihc: NA	ki67 ihc: 0	dfs evt: 1	dfs time (months): 22.57	molecular subtype: ERBB2	tissue: breast cancer tumor
GSM781559		pt: pT2	pn: 0	sbr grade: 2	er ihc: 1	pr ihc: 1	erbb2: 1	p53 ihc: 1	ki67 ihc: 1	dfs evt: 1	dfs time (months): 27.40	molecular subtype: LuminalA	tissue: breast cancer tumor
GSM781560		pt: pT2	pn: 0	sbr grade: 3	er ihc: 0	pr ihc: 0	erbb2: 0	p53 ihc: 1	ki67 ihc: 1	dfs evt: 0	dfs time (months): 93.17	molecular subtype: Basal	tissue: breast cancer tumor
GSM781561		pt: pT3	pn: 1	sbr grade: 2	er ihc: 0	pr ihc: 0	erbb2: 0	p53 ihc: 1	ki67 ihc: NA	dfs evt: 1	dfs time (months): 17.71	molecular subtype: LuminalA	tissue: breast cancer tumor
GSM781562		pt: pT3	pn: NA	sbr grade: 2	er ihc: 0	pr ihc: 0	erbb2: 0	p53 ihc: 0	ki67 ihc: 1	dfs evt: 1	dfs time (months): 3.35	molecular subtype: LuminalA	tissue: breast cancer tumor
GSM781563		pt: pT1	pn: 0	sbr grade: 3	er ihc: 0	pr ihc: 0	erbb2: 0	p53 ihc: NA	ki67 ihc: 1	dfs evt: 1	dfs time (months): 36.04	molecular subtype: Basal	tissue: breast cancer tumor
GSM781564		pt: pT3	pn: 1	sbr grade: 3	er ihc: 0	pr ihc: 0	erbb2: 0	p53 ihc: NA	ki67 ihc: 1	dfs evt: 1	dfs time (months): 62.36	molecular subtype: Basal	tissue: breast cancer tumor
GSM781565		pt: pT3	pn: 0	sbr grade: 3	er ihc: 0	pr ihc: 0	erbb2: 0	p53 ihc: 1	ki67 ihc: 1	dfs evt: 0	dfs time (months): 49.41	molecular subtype: Basal	tissue: breast cancer tumor
GSM781566		pt: pT2	pn: 1	sbr grade: 2	er ihc: 0	pr ihc: 0	erbb2: 0	p53 ihc: NA	ki67 ihc: 1	dfs evt: 0	dfs time (months): 54.70	molecular subtype: ERBB2	tissue: breast cancer tumor
GSM781567		pt: pT1	pn: 0	sbr grade: 3	er ihc: 0	pr ihc: 0	erbb2: 0	p53 ihc: NA	ki67 ihc: 1	dfs evt: 0	dfs time (months): 14.06	molecular subtype: Basal	tissue: breast cancer tumor
GSM781568		pt: pT2	pn: 0	sbr grade: 3	er ihc: 0	pr ihc: 0	erbb2: 0	p53 ihc: 0	ki67 ihc: 1	dfs evt: 0	dfs time (months): 54.47	molecular subtype: Basal	tissue: breast cancer tumor
GSM781569		pt: pT2	pn: 1	sbr grade: 3	er ihc: 0	pr ihc: 0	erbb2: 0	p53 ihc: 1	ki67 ihc: 1	dfs evt: 0	dfs time (months): 55.16	molecular subtype: Basal	tissue: breast cancer tumor
GSM781570		pt: pT2	pn: 1	sbr grade: 3	er ihc: 0	pr ihc: 0	erbb2: 0	p53 ihc: 1	ki67 ihc: 1	dfs evt: 0	dfs time (months): 41.82	molecular subtype: ERBB2	tissue: breast cancer tumor
GSM781571		pt: pT2	pn: 1	sbr grade: 2	er ihc: 0	pr ihc: 0	erbb2: 0	p53 ihc: NA	ki67 ihc: 1	dfs evt: 0	dfs time (months): 35.22	molecular subtype: Basal	tissue: breast cancer tumor
GSM781572		pt: pT2	pn: 0	sbr grade: 3	er ihc: 0	pr ihc: 0	erbb2: 0	p53 ihc: 1	ki67 ihc: 1	dfs evt: 0	dfs time (months): 37.52	molecular subtype: Basal	tissue: breast cancer tumor
GSM781573		pt: pT2	pn: 1	sbr grade: 3	er ihc: 0	pr ihc: 0	erbb2: 0	p53 ihc: NA	ki67 ihc: NA	dfs evt: 0	dfs time (months): 37.75	molecular subtype: Basal	tissue: breast cancer tumor
GSM781574		pt: pT2	pn: 0	sbr grade: 3	er ihc: 0	pr ihc: 0	erbb2: 0	p53 ihc: 1	ki67 ihc: 1	dfs evt: 0	dfs time (months): 35.65	molecular subtype: Basal	tissue: breast cancer tumor
GSM781575		pt: pT1	pn: 0	sbr grade: 3	er ihc: 0	pr ihc: 0	erbb2: 0	p53 ihc: NA	ki67 ihc: NA	dfs evt: 0	dfs time (months): 30.78	molecular subtype: LuminalA	tissue: breast cancer tumor
GSM781576		pt: pT2	pn: 0	sbr grade: 2	er ihc: 0	pr ihc: 0	erbb2: 0	p53 ihc: NA	ki67 ihc: 1	dfs evt: 0	dfs time (months): 26.28	molecular subtype: Basal	tissue: breast cancer tumor
GSM781577		pt: pT2	pn: 1	sbr grade: 3	er ihc: 0	pr ihc: 0	erbb2: 0	p53 ihc: NA	ki67 ihc: 0	dfs evt: 0	dfs time (months): 27.14	molecular subtype: Basal	tissue: breast cancer tumor
GSM781578		pt: pT2	pn: 1	sbr grade: 3	er ihc: 0	pr ihc: 0	erbb2: 0	p53 ihc: NA	ki67 ihc: 1	dfs evt: 1	dfs time (months): 14.03	molecular subtype: Basal	tissue: breast cancer tumor
GSM781579		pt: pT3	pn: 0	sbr grade: 1	er ihc: 0	pr ihc: 0	erbb2: 0	p53 ihc: NA	ki67 ihc: 0	dfs evt: 0	dfs time (months): 22.83	molecular subtype: Normal	tissue: breast cancer tumor
GSM781580		pt: pT2	pn: 0	sbr grade: 3	er ihc: 0	pr ihc: 0	erbb2: 0	p53 ihc: NA	ki67 ihc: NA	dfs evt: 0	dfs time (months): 7.39	molecular subtype: Basal	tissue: breast cancer tumor
GSM781581		pt: pT3	pn: 1	sbr grade: 3	er ihc: 0	pr ihc: 0	erbb2: 0	p53 ihc: NA	ki67 ihc: NA	dfs evt: 0	dfs time (months): 8.11	molecular subtype: Basal	tissue: breast cancer tumor
GSM781582		pt: pT2	pn: 1	sbr grade: 3	er ihc: 0	pr ihc: 0	erbb2: 0	p53 ihc: NA	ki67 ihc: NA	dfs evt: 0	dfs time (months): 7.75	molecular subtype: ERBB2	tissue: breast cancer tumor
GSM781583		pt: pT3	pn: 1	sbr grade: 3	er ihc: 0	pr ihc: 0	erbb2: 0	p53 ihc: NA	ki67 ihc: NA	dfs evt: 1	dfs time (months): 12.00	molecular subtype: Basal	tissue: breast cancer tumor
GSM781584		pt: pT2	pn: 1	sbr grade: 3	er ihc: 0	pr ihc: 0	erbb2: 0	p53 ihc: NA	ki67 ihc: NA	dfs evt: 0	dfs time (months): 11.47	molecular subtype: Basal	tissue: breast cancer tumor
GSM781585		pt: pT2	pn: 1	sbr grade: 3	er ihc: 0	pr ihc: 0	erbb2: 0	p53 ihc: NA	ki67 ihc: NA	dfs evt: 0	dfs time (months): 7.69	molecular subtype: Basal	tissue: breast cancer tumor
GSM781586					er.ihc: positive	pr.ihc: positive
GSM781587					er.ihc: positive	pr.ihc: positive
GSM781588					er.ihc: negative	pr.ihc: negative
GSM781589					er.ihc: positive	pr.ihc: negative
GSM781590					er.ihc: positive	pr.ihc: positive
GSM781591					er.ihc: positive	pr.ihc: positive
GSM781592					er.ihc: positive	pr.ihc: positive
GSM781593					er.ihc: positive	pr.ihc: positive
GSM781594					er.ihc: positive	pr.ihc: positive
GSM781595					er.ihc: positive	pr.ihc: positive
GSM781596					er.ihc: positive	pr.ihc: positive
GSM781597					er.ihc: positive	pr.ihc: positive
GSM781598					er.ihc: positive	pr.ihc: positive
GSM781599					er.ihc: positive	pr.ihc: positive
GSM781600					er.ihc: positive	pr.ihc: positive
GSM781601					er.ihc: positive	pr.ihc: positive
GSM781602					er.ihc: positive	pr.ihc: positive
GSM781603					er.ihc: positive	pr.ihc: positive
GSM781604					er.ihc: positive	pr.ihc: positive
GSM781605					er.ihc: negative	pr.ihc: negative
GSM781606					er.ihc: positive	pr.ihc: positive
GSM781607					er.ihc: positive	pr.ihc: positive
GSM781608					er.ihc: positive	pr.ihc: positive
GSM781609					er.ihc: positive	pr.ihc: positive
GSM781610					er.ihc: positive	pr.ihc: positive
GSM781611					er.ihc: positive	pr.ihc: positive
GSM781612					er.ihc: positive	pr.ihc: positive
GSM781613					er.ihc: positive	pr.ihc: negative
GSM781614					er.ihc: positive	pr.ihc: negative
GSM781615					er.ihc: negative	pr.ihc: negative
GSM781616					er.ihc: negative	pr.ihc: negative
GSM781617					er.ihc: negative	pr.ihc: negative
GSM781618					er.ihc: negative	pr.ihc: negative
GSM781619					er.ihc: positive	pr.ihc: negative
GSM781620					er.ihc: negative	pr.ihc: negative
GSM781621					er.ihc: negative	pr.ihc: negative
GSM781622					er.ihc: negative	pr.ihc: negative
GSM781623					er.ihc: negative	pr.ihc: negative
GSM781624					er.ihc: negative	pr.ihc: negative
GSM781625					er.ihc: negative	pr.ihc: negative
GSM781626					er.ihc: negative	pr.ihc: negative
GSM781627					er.ihc: negative	pr.ihc: negative
GSM781628					er.ihc: negative	pr.ihc: negative
GSM781629					er.ihc: negative	pr.ihc: negative
GSM781630					er.ihc: negative	pr.ihc: negative
GSM781631					er.ihc: negative	pr.ihc: negative
GSM781632					er.ihc: negative	pr.ihc: negative
GSM781633					er.ihc: positive	pr.ihc: positive
GSM781634					er.ihc: positive	pr.ihc: positive
GSM781635					er.ihc: negative	pr.ihc: negative
GSM781636					er.ihc: positive	pr.ihc: positive
GSM781637					er.ihc: negative	pr.ihc: negative
GSM781638					er.ihc: positive	pr.ihc: positive
GSM781639					er.ihc: positive	pr.ihc: positive
GSM781640					er.ihc: positive	pr.ihc: positive
GSM781641					er.ihc: negative	pr.ihc: negative
GSM781642					er.ihc: positive	pr.ihc: positive
GSM781643					er.ihc: negative	pr.ihc: negative
GSM781644				er.ihc: negative	pr.ihc: negative

## Sheet: GSE7390
!Series_title	Strong Time Dependence of the 76-Gene Prognostic Signature
!Series_geo_accession	GSE7390
!Series_status	Public on Jun 11 2007
!Series_submission_date	Mar 28 2007
!Series_last_update_date	Jul 01 2016
!Series_pubmed_id	17545524
!Series_pubmed_id	25788628
!Series_summary	Background: Recently a 76-gene prognostic signature able to predict distant metastases in lymph node-negative (N-) breast cancer patients was reported. The aims of this study conducted by TRANSBIG were to independently validate these results and to compare the outcome with clinical risk assessment. Materials and Methods: Gene expression profiling of frozen samples from 198 N- systemically untreat…
!Series_summary	Keywords: disease state analysis
!Series_overall_design	dataset of microarray experiments from primary breast tumors used to validate the 76-gene signature (VERIDEX). No replicate, no reference sample.
!Series_type	Expression profiling by array
!Series_contributor	Christine,,Desmedt
!Series_contributor	Fanny,,Piette
!Series_contributor	Sherene,,Loi
!Series_contributor	Yixin,,Wang
!Series_contributor	Francoise,,Lallemand
!Series_contributor	Benjamin,,Haibe-Kains
!Series_contributor	Giuseppe,,Viale
!Series_contributor	Mauro,,Delorenzi
!Series_contributor	Yhi,,Zhang
!Series_contributor	Mahasti,,Saghatchian
!Series_contributor	Jonas,,Bergh
!Series_contributor	Rosette,,Lidereau
!Series_contributor	Paul,,Ellis
!Series_contributor	Adrian,,Harris
!Series_contributor	Jan,G,Klijn
!Series_contributor	John,A,Foekens
!Series_contributor	Fatima,,Cardoso
!Series_contributor	Martine,J,Piccart
!Series_contributor	Marc,,Buyse
!Series_contributor	Christos,,Sotiriou
!Series_sample_id	GSM177885 GSM177886 GSM177887 GSM177888 GSM177889 GSM177890 GSM177891 GSM177892 GSM177893 GSM177894 GSM177895 GSM177896 GSM177897 GSM177898 GSM177899 GSM177900 GSM177901 GSM177902 GSM177903 GSM177904 GSM177905 GSM177906 GSM177907 GSM177908 GSM177909 GSM177910 GSM177911 GSM177912 GSM177913 GSM177914 GSM177915 GSM177916 GSM177917 GSM177918 GSM177919 GSM177920 GSM177921 GSM177922 GSM177923 GSM177924…
!Series_contact_name	Benjamin,,Haibe-Kains
!Series_contact_email	benjamin.haibe.kains@utoronto.ca
!Series_contact_phone	14165818626
!Series_contact_laboratory	Bioinformatics and Computational Genomics
!Series_contact_department	Princess Margaret Research
!Series_contact_institute	Princess Margaret Cancer Centre
!Series_contact_address	610 University Avenue
!Series_contact_city	Toronto
!Series_contact_state	Ontario
!Series_contact_zip/postal_code	M5G 2M9
!Series_contact_country	Canada
!Series_supplementary_file	ftp://ftp.ncbi.nlm.nih.gov/pub/geo/DATA/supplementary/series/GSE7390/GSE7390_RAW.tar
!Series_supplementary_file	ftp://ftp.ncbi.nlm.nih.gov/pub/geo/DATA/supplementary/series/GSE7390/GSE7390_transbig2006affy.RData.gz
!Series_supplementary_file	ftp://ftp.ncbi.nlm.nih.gov/pub/geo/DATA/supplementary/series/GSE7390/GSE7390_transbig2006affy_README.txt
!Series_supplementary_file	ftp://ftp.ncbi.nlm.nih.gov/pub/geo/DATA/supplementary/series/GSE7390/GSE7390_transbig2006affy_demo.txt.gz
!Series_platform_id	GPL96
!Series_platform_taxid	9606
!Series_sample_taxid	9606
!Series_relation	BioProject: https://www.ncbi.nlm.nih.gov/bioproject/PRJNA97873
!Sample_title	VDXGUYU_4002	VDXGUYU_4008	VDXGUYU_4011	VDXGUYU_4014	VDXGUYU_4022	VDXGUYU_4033	VDXGUYU_4034	VDXGUYU_4036	VDXGUYU_4040	VDXGUYU_4041	VDXGUYU_4043	VDXGUYU_4044	VDXGUYU_4045	VDXGUYU_4046	VDXGUYU_4049	VDXGUYU_4052	VDXGUYU_4054	VDXGUYU_4056	VDXGUYU_4060	VDXGUYU_4061	VDXGUYU_4062	VDXGUYU_4067	VDXGUYU_4072	VDXGUYU_4073	VDXGUYU_4074	VDXGUYU_4075	VDXGUYU_4076	VDXGUYU_4080	VDXGUYU_4081	VDXGUYU_4087	VDXGUYU_4088	VDXGUYU_4096	VDXGUYU_4097	VDXGUYU_4098	VDXGUYU_4099	VDXGUYU_4105	VDXIGRU_166154	VDXIGRU_171150	VDXIGRU_171260	VDXIGRU_171558	VDXIGRU_171620	VDXIGRU_172086	VDXIGRU_211980	VDXIGRU_214603	VDXIGRU_216806	VDXIGRU_216939	VDXIGRU_217320	VDXIGRU_219139	VDXIGRU_219468
!Sample_geo_accession	GSM177885	GSM177886	GSM177887	GSM177888	GSM177889	GSM177890	GSM177891	GSM177892	GSM177893	GSM177894	GSM177895	GSM177896	GSM177897	GSM177898	GSM177899	GSM177900	GSM177901	GSM177902	GSM177903	GSM177904	GSM177905	GSM177906	GSM177907	GSM177908	GSM177909	GSM177910	GSM177911	GSM177912	GSM177913	GSM177914	GSM177915	GSM177916	GSM177917	GSM177918	GSM177919	GSM177920	GSM177921	GSM177922	GSM177923	GSM177924	GSM177925	GSM177926	GSM177927	GSM177928	GSM177929	GSM177930	GSM177931	GSM177932	GSM177933
!Sample_status	Public on Jun 11 2007	Public on Jun 11 2007	Public on Jun 11 2007	Public on Jun 11 2007	Public on Jun 11 2007	Public on Jun 11 2007	Public on Jun 11 2007	Public on Jun 11 2007	Public on Jun 11 2007	Public on Jun 11 2007	Public on Jun 11 2007	Public on Jun 11 2007	Public on Jun 11 2007	Public on Jun 11 2007	Public on Jun 11 2007	Public on Jun 11 2007	Public on Jun 11 2007	Public on Jun 11 2007	Public on Jun 11 2007	Public on Jun 11 2007	Public on Jun 11 2007	Public on Jun 11 2007	Public on Jun 11 2007	Public on Jun 11 2007	Public on Jun 11 2007	Public on Jun 11 2007	Public on Jun 11 2007	Public on Jun 11 2007	Public on Jun 11 2007	Public on Jun 11 2007	Public on Jun 11 2007	Public on Jun 11 2007	Public on Jun 11 2007	Public on Jun 11 2007	Public on Jun 11 2007	Public on Jun 11 2007	Public on Jun 11 2007	Public on Jun 11 2007	Public on Jun 11 2007	Public on Jun 11 2007	Public on Jun 11 2007	Public on Jun 11 2007	Public on Jun 11 2007	Public on Jun 11 2007	Public on Jun 11 2007	Public on Jun 11 2007	Public on Jun 11 2007	Public on Jun 11 2007	Public on Jun 11 2007
!Sample_submission_date	Mar 28 2007	Mar 28 2007	Mar 28 2007	Mar 28 2007	Mar 28 2007	Mar 28 2007	Mar 28 2007	Mar 28 2007	Mar 28 2007	Mar 28 2007	Mar 28 2007	Mar 28 2007	Mar 28 2007	Mar 28 2007	Mar 28 2007	Mar 28 2007	Mar 28 2007	Mar 28 2007	Mar 28 2007	Mar 28 2007	Mar 28 2007	Mar 28 2007	Mar 28 2007	Mar 28 2007	Mar 28 2007	Mar 28 2007	Mar 28 2007	Mar 28 2007	Mar 28 2007	Mar 28 2007	Mar 28 2007	Mar 28 2007	Mar 28 2007	Mar 28 2007	Mar 28 2007	Mar 28 2007	Mar 28 2007	Mar 28 2007	Mar 28 2007	Mar 28 2007	Mar 28 2007	Mar 28 2007	Mar 28 2007	Mar 28 2007	Mar 28 2007	Mar 28 2007	Mar 28 2007	Mar 28 2007	Mar 28 2007
!Sample_last_update_date	May 31 2013	May 31 2013	May 31 2013	May 31 2013	May 31 2013	May 31 2013	May 31 2013	May 31 2013	May 31 2013	May 31 2013	May 31 2013	May 31 2013	May 31 2013	May 31 2013	May 31 2013	May 31 2013	May 31 2013	May 31 2013	May 31 2013	May 31 2013	May 31 2013	May 31 2013	May 31 2013	May 31 2013	May 31 2013	May 31 2013	May 31 2013	Jun 11 2007	May 31 2013	May 31 2013	May 31 2013	May 31 2013	May 31 2013	May 31 2013	May 31 2013	May 31 2013	May 31 2013	May 31 2013	May 31 2013	May 31 2013	May 31 2013	May 31 2013	May 31 2013	May 31 2013	May 31 2013	May 31 2013	May 31 2013	May 31 2013	May 31 2013
!Sample_type	RNA	RNA	RNA	RNA	RNA	RNA	RNA	RNA	RNA	RNA	RNA	RNA	RNA	RNA	RNA	RNA	RNA	RNA	RNA	RNA	RNA	RNA	RNA	RNA	RNA	RNA	RNA	RNA	RNA	RNA	RNA	RNA	RNA	RNA	RNA	RNA	RNA	RNA	RNA	RNA	RNA	RNA	RNA	RNA	RNA	RNA	RNA	RNA	RNA
!Sample_channel_count	1	1	1	1	1	1	1	1	1	1	1	1	1	1	1	1	1	1	1	1	1	1	1	1	1	1	1	1	1	1	1	1	1	1	1	1	1	1	1	1	1	1	1	1	1	1	1	1	1
!Sample_source_name_ch1	VDXGUYU_4002	VDXGUYU_4008	VDXGUYU_4011	VDXGUYU_4014	VDXGUYU_4022	VDXGUYU_4033	VDXGUYU_4034	VDXGUYU_4036	VDXGUYU_4040	VDXGUYU_4041	VDXGUYU_4043	VDXGUYU_4044	VDXGUYU_4045	VDXGUYU_4046	VDXGUYU_4049	VDXGUYU_4052	VDXGUYU_4054	VDXGUYU_4056	VDXGUYU_4060	VDXGUYU_4061	VDXGUYU_4062	VDXGUYU_4067	VDXGUYU_4072	VDXGUYU_4073	VDXGUYU_4074	VDXGUYU_4075	VDXGUYU_4076	VDXGUYU_4080	VDXGUYU_4081	VDXGUYU_4087	VDXGUYU_4088	VDXGUYU_4096	VDXGUYU_4097	VDXGUYU_4098	VDXGUYU_4099	VDXGUYU_4105	VDXIGRU_166154	VDXIGRU_171150	VDXIGRU_171260	VDXIGRU_171558	VDXIGRU_171620	VDXIGRU_172086	VDXIGRU_211980	VDXIGRU_214603	VDXIGRU_216806	VDXIGRU_216939	VDXIGRU_217320	VDXIGRU_219139	VDXIGRU_219468
!Sample_organism_ch1	Homo sapiens	Homo sapiens	Homo sapiens	Homo sapiens	Homo sapiens	Homo sapiens	Homo sapiens	Homo sapiens	Homo sapiens	Homo sapiens	Homo sapiens	Homo sapiens	Homo sapiens	Homo sapiens	Homo sapiens	Homo sapiens	Homo sapiens	Homo sapiens	Homo sapiens	Homo sapiens	Homo sapiens	Homo sapiens	Homo sapiens	Homo sapiens	Homo sapiens	Homo sapiens	Homo sapiens	Homo sapiens	Homo sapiens	Homo sapiens	Homo sapiens	Homo sapiens	Homo sapiens	Homo sapiens	Homo sapiens	Homo sapiens	Homo sapiens	Homo sapiens	Homo sapiens	Homo sapiens	Homo sapiens	Homo sapiens	Homo sapiens	Homo sapiens	Homo sapiens	Homo sapiens	Homo sapiens	Homo sapiens	Homo sapiens
!Sample_characteristics_ch1	samplename: VDXGUYU_4002	samplename: VDXGUYU_4008	samplename: VDXGUYU_4011	samplename: VDXGUYU_4014	samplename: VDXGUYU_4022	samplename: VDXGUYU_4033	samplename: VDXGUYU_4034	samplename: VDXGUYU_4036	samplename: VDXGUYU_4040	samplename: VDXGUYU_4041	samplename: VDXGUYU_4043	samplename: VDXGUYU_4044	samplename: VDXGUYU_4045	samplename: VDXGUYU_4046	samplename: VDXGUYU_4049	samplename: VDXGUYU_4052	samplename: VDXGUYU_4054	samplename: VDXGUYU_4056	samplename: VDXGUYU_4060	samplename: VDXGUYU_4061	samplename: VDXGUYU_4062	samplename: VDXGUYU_4067	samplename: VDXGUYU_4072	samplename: VDXGUYU_4073	samplename: VDXGUYU_4074	samplename: VDXGUYU_4075	samplename: VDXGUYU_4076	samplename: VDXGUYU_4080	samplename: VDXGUYU_4081	samplename: VDXGUYU_4087	samplename: VDXGUYU_4088	samplename: VDXGUYU_4096	samplename: VDXGUYU_4097	samplename: VDXGUYU_4098	samplename: VDXGUYU_4099	samplename: VDXGUYU_4105	samplename: VDXIGRU_166154	samplename: VDXIGRU_171150	samplename: VDXIGRU_171260	samplename: VDXIGRU_171558	samplename: VDXIGRU_171620	samplename: VDXIGRU_172086	samplename: VDXIGRU_211980	samplename: VDXIGRU_214603	samplename: VDXIGRU_216806	samplename: VDXIGRU_216939	samplename: VDXIGRU_217320	samplename: VDXIGRU_219139	samplename: VDXIGRU_219468
!Sample_characteristics_ch1	id: 4002	id: 4008	id: 4011	id: 4014	id: 4022	id: 4033	id: 4034	id: 4036	id: 4040	id: 4041	id: 4043	id: 4044	id: 4045	id: 4046	id: 4049	id: 4052	id: 4054	id: 4056	id: 4060	id: 4061	id: 4062	id: 4067	id: 4072	id: 4073	id: 4074	id: 4075	id: 4076	id: 4080	id: 4081	id: 4087	id: 4088	id: 4096	id: 4097	id: 4098	id: 4099	id: 4105	id: 166154	id: 171150	id: 171260	id: 171558	id: 171620	id: 172086	id: 211980	id: 214603	id: 216806	id: 216939	id: 217320	id: 219139	id: 219468
!Sample_characteristics_ch1	filename: 10-4002_GUYA.CEL.gz	filename: 26-4008_GUYA.CEL.gz	filename: 6-4011_GUYA.CEL.gz	filename: 9-4014_GUYA.CEL.gz	filename: 219-4022_GUYA.CEL.gz	filename: 17-4033_GUYA.CEL.gz	filename: 16-4034_GUYA.CEL.gz	filename: 24-4036_GUYA.CEL.gz	filename: 13-4040_GUYA.CEL.gz	filename: 5-4041_GUYA.CEL.gz	filename: 2-4043_GUYA.CEL.gz	filename: 3-4044_GUYA.CEL.gz	filename: 22-4045_GUYA.CEL.gz	filename: 19-4046_GUYA.CEL.gz	filename: 20-4049_GUYA.CEL.gz	filename: 197-4052_GUYA.CEL.gz	filename: 7-4054_GUYA.CEL.gz	filename: 213-4056_GUYA.CEL.gz	filename: 8-4060_GUYA.CEL.gz	filename: 209-4061_GUYA.CEL.gz	filename: 228-4062_GUYA.CEL.gz	filename: 207-4067_GUYA.CEL.gz	filename: 27-4072_GUYA.CEL.gz	filename: 12-4073_GUYA.CEL.gz	filename: 15-4074_GUYA.CEL.gz	filename: 23-4075_GUYA.CEL.gz	filename: 11-4076_GUYA.CEL.gz	filename: 199-4080_GUYA.CEL.gz	filename: 25-4081_GUYA.CEL.gz	filename: 18-4087_GUYA.CEL.gz	filename: 14-4088_GUYA.CEL.gz	filename: 189-4096_GUYA.CEL.gz	filename: 200-4097_GUYA.CEL.gz	filename: 4-4098_GUYA.CEL.gz	filename: 21-4099_GUYA.CEL.gz	filename: 1-4105_GUYA.CEL.gz	filename: 233-166154_IGRA.CEL.gz	filename: 68-171150_IGRA.CEL.gz	filename: 30-171260_IGRA.CEL.gz	filename: 47-171558_IGRA.CEL.gz	filename: 178-171620_IGRA.CEL.gz	filename: 192-172086_IGRA.CEL.gz	filename: 70-211980_IGRA.CEL.gz	filename: 31-214603_IGRA.CEL.gz	filename: 33-216806_IGRA.CEL.gz	filename: 58-216939_IGRA.CEL.gz	filename: 36-217320_IGRA.CEL.gz	filename: 202-219139_IGRA.CEL.gz	filename: 61-219468_IGRA.CEL.gz
!Sample_characteristics_ch1	hospital: GUY	hospital: GUY	hospital: GUY	hospital: GUY	hospital: GUY	hospital: GUY	hospital: GUY	hospital: GUY	hospital: GUY	hospital: GUY	hospital: GUY	hospital: GUY	hospital: GUY	hospital: GUY	hospital: GUY	hospital: GUY	hospital: GUY	hospital: GUY	hospital: GUY	hospital: GUY	hospital: GUY	hospital: GUY	hospital: GUY	hospital: GUY	hospital: GUY	hospital: GUY	hospital: GUY	hospital: GUY	hospital: GUY	hospital: GUY	hospital: GUY	hospital: GUY	hospital: GUY	hospital: GUY	hospital: GUY	hospital: GUY	hospital: IGR	hospital: IGR	hospital: IGR	hospital: IGR	hospital: IGR	hospital: IGR	hospital: IGR	hospital: IGR	hospital: IGR	hospital: IGR	hospital: IGR	hospital: IGR	hospital: IGR
!Sample_characteristics_ch1	age: 57	age: 57	age: 48	age: 42	age: 46	age: 58	age: 44	age: 58	age: 47	age: 38	age: 59	age: 50	age: 46	age: 57	age: 33	age: 42	age: 38	age: 55	age: 57	age: 46	age: 50	age: 46	age: 46	age: 51	age: 58	age: 59	age: 49	age: 43	age: 47	age: 37	age: 48	age: 47	age: 46	age: 48	age: 58	age: 34	age: 30	age: 35	age: 56	age: 35	age: 52	age: 47	age: 42	age: 54	age: 42	age: 50	age: 42	age: 38	age: 37
!Sample_characteristics_ch1	size: 3	size: 3	size: 2.5	size: 1.8	size: 3	size: 2	size: 2	size: 2.5	size: 3	size: 2.5	size: 2	size: 0.8	size: 4.5	size: 2	size: 2.5	size: 2	size: 2	size: 2.5	size: 2.5	size: 2.5	size: 2	size: 2	size: 2.5	size: 1.5	size: 2.5	size: 2.6	size: 0.6	size: 2.5	size: 2	size: 1.7	size: 4	size: 1.9	size: 2.5	size: 2	size: 1.9	size: 2	size: 4.5	size: 3	size: 2.6	size: 3.2	size: 2.7	size: 3	size: 1.6	size: 1.7	size: 2.5	size: 2.5	size: 3	size: 3.5	size: 2.5
!Sample_characteristics_ch1	Surgery_type: 0	Surgery_type: 0	Surgery_type: 1	Surgery_type: 0	Surgery_type: 0	Surgery_type: 0	Surgery_type: 1	Surgery_type: 1	Surgery_type: 0	Surgery_type: 0	Surgery_type: 1	Surgery_type: 0	Surgery_type: 0	Surgery_type: 0	Surgery_type: 0	Surgery_type: 0	Surgery_type: 0	Surgery_type: 1	Surgery_type: 0	Surgery_type: 0	Surgery_type: 0	Surgery_type: 1	Surgery_type: 0	Surgery_type: 0	Surgery_type: 1	Surgery_type: 0	Surgery_type: 1	Surgery_type: 0	Surgery_type: 1	Surgery_type: 1	Surgery_type: 0	Surgery_type: 0	Surgery_type: 0	Surgery_type: 0	Surgery_type: 0	Surgery_type: 0	Surgery_type: 1	Surgery_type: 1	Surgery_type: 0	Surgery_type: 1	Surgery_type: 1	Surgery_type: 0	Surgery_type: 0	Surgery_type: 0	Surgery_type: 0	Surgery_type: 0	Surgery_type: 1	Surgery_type: 0	Surgery_type: 0
!Sample_characteristics_ch1	Histtype: 1	Histtype: 2	Histtype: 1	Histtype: 1	Histtype: 1	Histtype: 2	Histtype: 1	Histtype: 2	Histtype: 2	Histtype: 2	Histtype: 1	Histtype: 1	Histtype: 1	Histtype: 1	Histtype: 1	Histtype: 2	Histtype: 1	Histtype: 1	Histtype: 1	Histtype: 1	Histtype: 1	Histtype: 1	Histtype: 1	Histtype: 1	Histtype: 1	Histtype: 3	Histtype: 1	Histtype: 1	Histtype: 1	Histtype: 1	Histtype: 1	Histtype: 1	Histtype: 1	Histtype: 1	Histtype: 1	Histtype: 1	Histtype: 1	Histtype: 1	Histtype: 1	Histtype: 8	Histtype: 1	Histtype: 1	Histtype: 1	Histtype: 1	Histtype: 1	Histtype: 1	Histtype: 1	Histtype: 1	Histtype: 1
!Sample_characteristics_ch1	Angioinv: 1	Angioinv: 1	Angioinv: 0	Angioinv: 1	Angioinv: 1	Angioinv: 1	Angioinv: 1	Angioinv: 1	Angioinv: 2	Angioinv: 2	Angioinv: 1	Angioinv: 1	Angioinv: 1	Angioinv: 1	Angioinv: 3	Angioinv: NA	Angioinv: 2	Angioinv: 3	Angioinv: 1	Angioinv: 3	Angioinv: 2	Angioinv: 1	Angioinv: 2	Angioinv: 1	Angioinv: 3	Angioinv: 1	Angioinv: 1	Angioinv: 1	Angioinv: 1	Angioinv: 2	Angioinv: 1	Angioinv: 1	Angioinv: 1	Angioinv: 2	Angioinv: 1	Angioinv: 1	Angioinv: 1	Angioinv: 1	Angioinv: 1	Angioinv: 1	Angioinv: 1	Angioinv: 1	Angioinv: 1	Angioinv: 1	Angioinv: 1	Angioinv: 1	Angioinv: 1	Angioinv: 1	Angioinv: 1
!Sample_characteristics_ch1	Lymp_infil: 2	Lymp_infil: 3	Lymp_infil: 2	Lymp_infil: 3	Lymp_infil: 2	Lymp_infil: 2	Lymp_infil: 3	Lymp_infil: 2	Lymp_infil: NA	Lymp_infil: 3	Lymp_infil: 2	Lymp_infil: 1	Lymp_infil: 3	Lymp_infil: 2	Lymp_infil: 3	Lymp_infil: 1	Lymp_infil: 2	Lymp_infil: 2	Lymp_infil: 3	Lymp_infil: 2	Lymp_infil: 3	Lymp_infil: 3	Lymp_infil: 2	Lymp_infil: 2	Lymp_infil: 3	Lymp_infil: 2	Lymp_infil: 1	Lymp_infil: 1	Lymp_infil: 3	Lymp_infil: 3	Lymp_infil: 3	Lymp_infil: 2	Lymp_infil: 2	Lymp_infil: 2	Lymp_infil: 2	Lymp_infil: 1	Lymp_infil: 1	Lymp_infil: 2	Lymp_infil: 2	Lymp_infil: 1	Lymp_infil: 1	Lymp_infil: 2	Lymp_infil: 2	Lymp_infil: 2	Lymp_infil: 1	Lymp_infil: 2	Lymp_infil: 2	Lymp_infil: 2	Lymp_infil: 1
!Sample_characteristics_ch1	node: 0	node: 0	node: 0	node: 0	node: 0	node: 0	node: 0	node: 0	node: 0	node: 0	node: 0	node: 0	node: 0	node: 0	node: 0	node: 0	node: 0	node: 0	node: 0	node: 0	node: 0	node: 0	node: 0	node: 0	node: 0	node: 0	node: 0	node: 0	node: 0	node: 0	node: 0	node: 0	node: 0	node: 0	node: 0	node: 0	node: 0	node: 0	node: 0	node: 0	node: 0	node: 0	node: 0	node: 0	node: 0	node: 0	node: 0	node: 0	node: 0
!Sample_characteristics_ch1	grade: 3	grade: 3	grade: 3	grade: 3	grade: 2	grade: 2	grade: 3	grade: 1	grade: 3	grade: 2	grade: 3	grade: 1	grade: 3	grade: 2	grade: 3	grade: 3	grade: 3	grade: 2	grade: 2	grade: 2	grade: 2	grade: 3	grade: 2	grade: 2	grade: 3	grade: 1	grade: 2	grade: 1	grade: 3	grade: 3	grade: 3	grade: 2	grade: 2	grade: 3	grade: 2	grade: 3	grade: 2	grade: 2	grade: 3	grade: 2	grade: 3	grade: 3	grade: 3	grade: 2	grade: 3	grade: 2	grade: 1	grade: 1	grade: 3
!Sample_characteristics_ch1	er: 0	er: 1	er: 0	er: 1	er: 1	er: 1	er: 0	er: 1	er: 1	er: 1	er: 1	er: 1	er: 0	er: 0	er: 0	er: 1	er: 0	er: 0	er: 0	er: 1	er: 1	er: 0	er: 1	er: 1	er: 0	er: 1	er: 1	er: 1	er: 0	er: 1	er: 1	er: 1	er: 1	er: 0	er: 1	er: 1	er: 1	er: 1	er: 0	er: 0	er: 0	er: 1	er: 0	er: 1	er: 1	er: 1	er: 1	er: 1	er: 1
!Sample_characteristics_ch1	t.rfs: 723	t.rfs: 183	t.rfs: 524	t.rfs: 2192	t.rfs: 3822	t.rfs: 6507	t.rfs: 709	t.rfs: 5816	t.rfs: 6007	t.rfs: 422	t.rfs: 1136	t.rfs: 5984	t.rfs: 6249	t.rfs: 2841	t.rfs: 458	t.rfs: 994	t.rfs: 282	t.rfs: 548	t.rfs: 1820	t.rfs: 5693	t.rfs: 5823	t.rfs: 5785	t.rfs: 5598	t.rfs: 2909	t.rfs: 121	t.rfs: 5110	t.rfs: 5533	t.rfs: 1429	t.rfs: 5519	t.rfs: 5379	t.rfs: 4675	t.rfs: 1666	t.rfs: 4227	t.rfs: 316	t.rfs: 4472	t.rfs: 350	t.rfs: 5632	t.rfs: 958	t.rfs: 5359	t.rfs: 5945	t.rfs: 5651	t.rfs: 528	t.rfs: 408	t.rfs: 5685	t.rfs: 1023	t.rfs: 4791	t.rfs: 1215	t.rfs: 3779	t.rfs: 5306
!Sample_characteristics_ch1	e.rfs: 1	e.rfs: 1	e.rfs: 1	e.rfs: 1	e.rfs: 1	e.rfs: 0	e.rfs: 1	e.rfs: 1	e.rfs: 0	e.rfs: 1	e.rfs: 1	e.rfs: 0	e.rfs: 0	e.rfs: 1	e.rfs: 1	e.rfs: 1	e.rfs: 1	e.rfs: 1	e.rfs: 1	e.rfs: 0	e.rfs: 0	e.rfs: 0	e.rfs: 1	e.rfs: 1	e.rfs: 1	e.rfs: 0	e.rfs: 0	e.rfs: 1	e.rfs: 0	e.rfs: 0	e.rfs: 0	e.rfs: 1	e.rfs: 0	e.rfs: 1	e.rfs: 0	e.rfs: 1	e.rfs: 1	e.rfs: 0	e.rfs: 0	e.rfs: 0	e.rfs: 0	e.rfs: 1	e.rfs: 1	e.rfs: 0	e.rfs: 1	e.rfs: 0	e.rfs: 0	e.rfs: 0	e.rfs: 0
!Sample_characteristics_ch1	t.os: 937	t.os: 6591	t.os: 922	t.os: 6255	t.os: 4133	t.os: 6507	t.os: 5947	t.os: 5816	t.os: 6007	t.os: 1484	t.os: 1911	t.os: 5984	t.os: 6249	t.os: 4372	t.os: 977	t.os: 3830	t.os: 667	t.os: 2129	t.os: 3590	t.os: 5693	t.os: 5823	t.os: 5785	t.os: 5661	t.os: 2909	t.os: 1674	t.os: 5110	t.os: 5533	t.os: 5571	t.os: 5519	t.os: 5379	t.os: 4675	t.os: 4652	t.os: 4227	t.os: 1530	t.os: 4472	t.os: 1275	t.os: 7057	t.os: 958	t.os: 5359	t.os: 5945	t.os: 5651	t.os: 6036	t.os: 1436	t.os: 5685	t.os: 1754	t.os: 4791	t.os: 1215	t.os: 3779	t.os: 5306
!Sample_characteristics_ch1	e.os: 1	e.os: 0	e.os: 1	e.os: 1	e.os: 1	e.os: 0	e.os: 0	e.os: 1	e.os: 0	e.os: 1	e.os: 1	e.os: 0	e.os: 0	e.os: 1	e.os: 1	e.os: 1	e.os: 1	e.os: 1	e.os: 1	e.os: 0	e.os: 0	e.os: 0	e.os: 0	e.os: 1	e.os: 1	e.os: 0	e.os: 0	e.os: 0	e.os: 0	e.os: 0	e.os: 0	e.os: 0	e.os: 0	e.os: 1	e.os: 0	e.os: 1	e.os: 0	e.os: 0	e.os: 0	e.os: 0	e.os: 0	e.os: 1	e.os: 1	e.os: 0	e.os: 1	e.os: 0	e.os: 0	e.os: 0	e.os: 0
!Sample_characteristics_ch1	t.dmfs: 723	t.dmfs: 6591	t.dmfs: 524	t.dmfs: 6255	t.dmfs: 3822	t.dmfs: 6507	t.dmfs: 5947	t.dmfs: 5816	t.dmfs: 6007	t.dmfs: 1233	t.dmfs: 1136	t.dmfs: 5984	t.dmfs: 6249	t.dmfs: 4066	t.dmfs: 690	t.dmfs: 994	t.dmfs: 434	t.dmfs: 1743	t.dmfs: 2863	t.dmfs: 5693	t.dmfs: 5823	t.dmfs: 5785	t.dmfs: 5661	t.dmfs: 2909	t.dmfs: 1171	t.dmfs: 5110	t.dmfs: 5533	t.dmfs: 5571	t.dmfs: 5519	t.dmfs: 5379	t.dmfs: 4675	t.dmfs: 4652	t.dmfs: 4227	t.dmfs: 910	t.dmfs: 4472	t.dmfs: 1206	t.dmfs: 7057	t.dmfs: 958	t.dmfs: 5359	t.dmfs: 5945	t.dmfs: 5651	t.dmfs: 528	t.dmfs: 796	t.dmfs: 5685	t.dmfs: 1023	t.dmfs: 4791	t.dmfs: 1215	t.dmfs: 3779	t.dmfs: 5306
!Sample_characteristics_ch1	e.dmfs: 1	e.dmfs: 0	e.dmfs: 1	e.dmfs: 1	e.dmfs: 1	e.dmfs: 0	e.dmfs: 0	e.dmfs: 1	e.dmfs: 0	e.dmfs: 1	e.dmfs: 1	e.dmfs: 0	e.dmfs: 0	e.dmfs: 1	e.dmfs: 1	e.dmfs: 1	e.dmfs: 1	e.dmfs: 1	e.dmfs: 1	e.dmfs: 0	e.dmfs: 0	e.dmfs: 0	e.dmfs: 0	e.dmfs: 1	e.dmfs: 1	e.dmfs: 0	e.dmfs: 0	e.dmfs: 0	e.dmfs: 0	e.dmfs: 0	e.dmfs: 0	e.dmfs: 0	e.dmfs: 0	e.dmfs: 1	e.dmfs: 0	e.dmfs: 1	e.dmfs: 0	e.dmfs: 0	e.dmfs: 0	e.dmfs: 0	e.dmfs: 0	e.dmfs: 1	e.dmfs: 1	e.dmfs: 0	e.dmfs: 1	e.dmfs: 0	e.dmfs: 0	e.dmfs: 0	e.dmfs: 0
!Sample_characteristics_ch1	t.tdm: 723	t.tdm: 6591	t.tdm: 524	t.tdm: 6255	t.tdm: 3822	t.tdm: 6507	t.tdm: 5947	t.tdm: 5816	t.tdm: 6007	t.tdm: 1233	t.tdm: 1136	t.tdm: 5984	t.tdm: 6249	t.tdm: 4066	t.tdm: 690	t.tdm: 994	t.tdm: 434	t.tdm: 1743	t.tdm: 2863	t.tdm: 5693	t.tdm: 5823	t.tdm: 5785	t.tdm: 5661	t.tdm: 2909	t.tdm: 1171	t.tdm: 5110	t.tdm: 5533	t.tdm: 5571	t.tdm: 5519	t.tdm: 5379	t.tdm: 4675	t.tdm: 4652	t.tdm: 4227	t.tdm: 910	t.tdm: 4472	t.tdm: 1206	t.tdm: 7057	t.tdm: 958	t.tdm: 5359	t.tdm: 5945	t.tdm: 5651	t.tdm: 528	t.tdm: 796	t.tdm: 5685	t.tdm: 1023	t.tdm: 4791	t.tdm: 1215	t.tdm: 3779	t.tdm: 5306
!Sample_characteristics_ch1	e.tdm: 1	e.tdm: 0	e.tdm: 1	e.tdm: 0	e.tdm: 1	e.tdm: 0	e.tdm: 0	e.tdm: 0	e.tdm: 0	e.tdm: 1	e.tdm: 1	e.tdm: 0	e.tdm: 0	e.tdm: 1	e.tdm: 1	e.tdm: 1	e.tdm: 1	e.tdm: 1	e.tdm: 1	e.tdm: 0	e.tdm: 0	e.tdm: 0	e.tdm: 0	e.tdm: 0	e.tdm: 1	e.tdm: 0	e.tdm: 0	e.tdm: 0	e.tdm: 0	e.tdm: 0	e.tdm: 0	e.tdm: 0	e.tdm: 0	e.tdm: 1	e.tdm: 0	e.tdm: 1	e.tdm: 0	e.tdm: 0	e.tdm: 0	e.tdm: 0	e.tdm: 0	e.tdm: 1	e.tdm: 1	e.tdm: 0	e.tdm: 1	e.tdm: 0	e.tdm: 0	e.tdm: 0	e.tdm: 0
!Sample_characteristics_ch1	risksg: 2	risksg: 2	risksg: 2	risksg: 2	risksg: 2	risksg: 2	risksg: 2	risksg: 2	risksg: 2	risksg: 2	risksg: 2	risksg: 1	risksg: 2	risksg: 2	risksg: 2	risksg: 2	risksg: 2	risksg: 2	risksg: 2	risksg: 2	risksg: 2	risksg: 2	risksg: 2	risksg: 2	risksg: 2	risksg: 2	risksg: 2	risksg: 2	risksg: 2	risksg: 2	risksg: 2	risksg: 2	risksg: 2	risksg: 2	risksg: 2	risksg: 2	risksg: 2	risksg: 2	risksg: 2	risksg: 2	risksg: 2	risksg: 2	risksg: 2	risksg: 2	risksg: 2	risksg: 2	risksg: 2	risksg: 2	risksg: 2
!Sample_characteristics_ch1	NPI: 4.6	NPI: 4.6	NPI: 4.5	NPI: 4.36	NPI: 3.6	NPI: 3.4	NPI: 4.4	NPI: 2.5	NPI: 4.6	NPI: 3.5	NPI: 4.4	NPI: 2.16	NPI: 4.9	NPI: 3.4	NPI: 4.5	NPI: 4.4	NPI: 4.4	NPI: 3.5	NPI: 3.5	NPI: 3.5	NPI: 3.4	NPI: 4.4	NPI: 3.5	NPI: 3.3	NPI: 4.5	NPI: 2.52	NPI: 3.12	NPI: 2.5	NPI: 4.4	NPI: 4.34	NPI: 4.8	NPI: 3.38	NPI: 3.5	NPI: 4.4	NPI: 3.38	NPI: 4.4	NPI: 3.9	NPI: 3.6	NPI: 4.52	NPI: 3.64	NPI: 4.54	NPI: 4.6	NPI: 4.32	NPI: 3.34	NPI: 4.5	NPI: 3.5	NPI: 2.6	NPI: 2.7	NPI: 4.5
!Sample_characteristics_ch1	risknpi: 2	risknpi: 2	risknpi: 2	risknpi: 2	risknpi: 2	risknpi: 2	risknpi: 2	risknpi: 1	risknpi: 2	risknpi: 2	risknpi: 2	risknpi: 1	risknpi: 2	risknpi: 2	risknpi: 2	risknpi: 2	risknpi: 2	risknpi: 2	risknpi: 2	risknpi: 2	risknpi: 2	risknpi: 2	risknpi: 2	risknpi: 1	risknpi: 2	risknpi: 1	risknpi: 1	risknpi: 1	risknpi: 2	risknpi: 2	risknpi: 2	risknpi: 2	risknpi: 2	risknpi: 2	risknpi: 2	risknpi: 2	risknpi: 2	risknpi: 2	risknpi: 2	risknpi: 2	risknpi: 2	risknpi: 2	risknpi: 2	risknpi: 2	risknpi: 2	risknpi: 2	risknpi: 1	risknpi: 1	risknpi: 2
!Sample_characteristics_ch1	AOL_os_10y: 62.7	AOL_os_10y: 69	AOL_os_10y: 66.2	AOL_os_10y: 84.9	AOL_os_10y: 80.2	AOL_os_10y: 83.1	AOL_os_10y: 80.6	AOL_os_10y: 82.1	AOL_os_10y: 73.2	AOL_os_10y: 81.5	AOL_os_10y: 77.8	AOL_os_10y: 94.3	AOL_os_10y: 62.7	AOL_os_10y: 78.3	AOL_os_10y: 68.1	AOL_os_10y: 84.9	AOL_os_10y: 81.5	AOL_os_10y: 65.5	AOL_os_10y: 64.5	AOL_os_10y: 80.2	AOL_os_10y: 87.6	AOL_os_10y: 80.2	AOL_os_10y: 80.2	AOL_os_10y: 87.2	AOL_os_10y: 62.1	AOL_os_10y: 81.4	AOL_os_10y: 92.8	AOL_os_10y: 88.7	AOL_os_10y: 80	AOL_os_10y: 85.6	AOL_os_10y: 65.2	AOL_os_10y: 88.6	AOL_os_10y: 80.2	AOL_os_10y: 79.7	AOL_os_10y: 83.1	AOL_os_10y: 79.9	AOL_os_10y: 65.3	AOL_os_10y: 81.8	AOL_os_10y: 63.2	AOL_os_10y: 66.1	AOL_os_10y: 64.9	AOL_os_10y: 73.2	AOL_os_10y: 81	AOL_os_10y: 85.7	AOL_os_10y: 74.2	AOL_os_10y: 79	AOL_os_10y: 88.9	AOL_os_10y: 84.5	AOL_os_10y: 74.7
!Sample_characteristics_ch1	risk_AOL: 1	risk_AOL: 1	risk_AOL: 1	risk_AOL: 1	risk_AOL: 1	risk_AOL: 1	risk_AOL: 1	risk_AOL: 1	risk_AOL: 1	risk_AOL: 1	risk_AOL: 1	risk_AOL: 0	risk_AOL: 1	risk_AOL: 1	risk_AOL: 1	risk_AOL: 1	risk_AOL: 1	risk_AOL: 1	risk_AOL: 1	risk_AOL: 1	risk_AOL: 1	risk_AOL: 1	risk_AOL: 1	risk_AOL: 1	risk_AOL: 1	risk_AOL: 1	risk_AOL: 0	risk_AOL: 0	risk_AOL: 1	risk_AOL: 1	risk_AOL: 1	risk_AOL: 0	risk_AOL: 1	risk_AOL: 1	risk_AOL: 1	risk_AOL: 1	risk_AOL: 1	risk_AOL: 1	risk_AOL: 1	risk_AOL: 1	risk_AOL: 1	risk_AOL: 1	risk_AOL: 1	risk_AOL: 1	risk_AOL: 1	risk_AOL: 1	risk_AOL: 0	risk_AOL: 1	risk_AOL: 1
!Sample_characteristics_ch1	veridex_risk: Poor	veridex_risk: Poor	veridex_risk: Poor	veridex_risk: Poor	veridex_risk: Poor	veridex_risk: Good	veridex_risk: Poor	veridex_risk: Good	veridex_risk: Poor	veridex_risk: Poor	veridex_risk: Poor	veridex_risk: Good	veridex_risk: Poor	veridex_risk: Good	veridex_risk: Good	veridex_risk: Poor	veridex_risk: Poor	veridex_risk: Poor	veridex_risk: Poor	veridex_risk: Poor	veridex_risk: Poor	veridex_risk: Poor	veridex_risk: Poor	veridex_risk: Poor	veridex_risk: Poor	veridex_risk: Good	veridex_risk: Good	veridex_risk: Good	veridex_risk: Poor	veridex_risk: Good	veridex_risk: Good	veridex_risk: Poor	veridex_risk: Poor	veridex_risk: Poor	veridex_risk: Good	veridex_risk: Poor	veridex_risk: Poor	veridex_risk: Good	veridex_risk: Good	veridex_risk: Good	veridex_risk: Poor	veridex_risk: Poor	veridex_risk: Poor	veridex_risk: Good	veridex_risk: Poor	veridex_risk: Good	veridex_risk: Poor	veridex_risk: Poor	veridex_risk: Poor
!Sample_molecule_ch1	total RNA	total RNA	total RNA	total RNA	total RNA	total RNA	total RNA	total RNA	total RNA	total RNA	total RNA	total RNA	total RNA	total RNA	total RNA	total RNA	total RNA	total RNA	total RNA	total RNA	total RNA	total RNA	total RNA	total RNA	total RNA	total RNA	total RNA	total RNA	total RNA	total RNA	total RNA	total RNA	total RNA	total RNA	total RNA	total RNA	total RNA	total RNA	total RNA	total RNA	total RNA	total RNA	total RNA	total RNA	total RNA	total RNA	total RNA	total RNA	total RNA
!Sample_extract_protocol_ch1	Isolation of RNA was performed using the Trizol method (Invitrogen) according to the manufacturers instructions and was purified using RNeasy mini-columns (Qiagen, Valencia, CA). The quality of the RNA obtained from each tumour sample was assessed based on the RNA profile generated by the bioanalyzer (Agilent Inc)olation of RNA was performed using the Trizol method (Invitrogen) according to the m…	Isolation of RNA was performed using the Trizol method (Invitrogen) according to the manufacturers instructions and was purified using RNeasy mini-columns (Qiagen, Valencia, CA). The quality of the RNA obtained from each tumour sample was assessed based on the RNA profile generated by the bioanalyzer (Agilent Inc)olation of RNA was performed using the Trizol method (Invitrogen) according to the m…	Isolation of RNA was performed using the Trizol method (Invitrogen) according to the manufacturers instructions and was purified using RNeasy mini-columns (Qiagen, Valencia, CA). The quality of the RNA obtained from each tumour sample was assessed based on the RNA profile generated by the bioanalyzer (Agilent Inc)olation of RNA was performed using the Trizol method (Invitrogen) according to the m…	Isolation of RNA was performed using the Trizol method (Invitrogen) according to the manufacturers instructions and was purified using RNeasy mini-columns (Qiagen, Valencia, CA). The quality of the RNA obtained from each tumour sample was assessed based on the RNA profile generated by the bioanalyzer (Agilent Inc)olation of RNA was performed using the Trizol method (Invitrogen) according to the m…	Isolation of RNA was performed using the Trizol method (Invitrogen) according to the manufacturers instructions and was purified using RNeasy mini-columns (Qiagen, Valencia, CA). The quality of the RNA obtained from each tumour sample was assessed based on the RNA profile generated by the bioanalyzer (Agilent Inc)olation of RNA was performed using the Trizol method (Invitrogen) according to the m…	Isolation of RNA was performed using the Trizol method (Invitrogen) according to the manufacturers instructions and was purified using RNeasy mini-columns (Qiagen, Valencia, CA). The quality of the RNA obtained from each tumour sample was assessed based on the RNA profile generated by the bioanalyzer (Agilent Inc)olation of RNA was performed using the Trizol method (Invitrogen) according to the m…	Isolation of RNA was performed using the Trizol method (Invitrogen) according to the manufacturers instructions and was purified using RNeasy mini-columns (Qiagen, Valencia, CA). The quality of the RNA obtained from each tumour sample was assessed based on the RNA profile generated by the bioanalyzer (Agilent Inc)olation of RNA was performed using the Trizol method (Invitrogen) according to the m…	Isolation of RNA was performed using the Trizol method (Invitrogen) according to the manufacturers instructions and was purified using RNeasy mini-columns (Qiagen, Valencia, CA). The quality of the RNA obtained from each tumour sample was assessed based on the RNA profile generated by the bioanalyzer (Agilent Inc)olation of RNA was performed using the Trizol method (Invitrogen) according to the m…	Isolation of RNA was performed using the Trizol method (Invitrogen) according to the manufacturers instructions and was purified using RNeasy mini-columns (Qiagen, Valencia, CA). The quality of the RNA obtained from each tumour sample was assessed based on the RNA profile generated by the bioanalyzer (Agilent Inc)olation of RNA was performed using the Trizol method (Invitrogen) according to the m…	Isolation of RNA was performed using the Trizol method (Invitrogen) according to the manufacturers instructions and was purified using RNeasy mini-columns (Qiagen, Valencia, CA). The quality of the RNA obtained from each tumour sample was assessed based on the RNA profile generated by the bioanalyzer (Agilent Inc)olation of RNA was performed using the Trizol method (Invitrogen) according to the m…	Isolation of RNA was performed using the Trizol method (Invitrogen) according to the manufacturers instructions and was purified using RNeasy mini-columns (Qiagen, Valencia, CA). The quality of the RNA obtained from each tumour sample was assessed based on the RNA profile generated by the bioanalyzer (Agilent Inc)olation of RNA was performed using the Trizol method (Invitrogen) according to the m…	Isolation of RNA was performed using the Trizol method (Invitrogen) according to the manufacturers instructions and was purified using RNeasy mini-columns (Qiagen, Valencia, CA). The quality of the RNA obtained from each tumour sample was assessed based on the RNA profile generated by the bioanalyzer (Agilent Inc)olation of RNA was performed using the Trizol method (Invitrogen) according to the m…	Isolation of RNA was performed using the Trizol method (Invitrogen) according to the manufacturers instructions and was purified using RNeasy mini-columns (Qiagen, Valencia, CA). The quality of the RNA obtained from each tumour sample was assessed based on the RNA profile generated by the bioanalyzer (Agilent Inc)olation of RNA was performed using the Trizol method (Invitrogen) according to the m…	Isolation of RNA was performed using the Trizol method (Invitrogen) according to the manufacturers instructions and was purified using RNeasy mini-columns (Qiagen, Valencia, CA). The quality of the RNA obtained from each tumour sample was assessed based on the RNA profile generated by the bioanalyzer (Agilent Inc)olation of RNA was performed using the Trizol method (Invitrogen) according to the m…	Isolation of RNA was performed using the Trizol method (Invitrogen) according to the manufacturers instructions and was purified using RNeasy mini-columns (Qiagen, Valencia, CA). The quality of the RNA obtained from each tumour sample was assessed based on the RNA profile generated by the bioanalyzer (Agilent Inc)olation of RNA was performed using the Trizol method (Invitrogen) according to the m…	Isolation of RNA was performed using the Trizol method (Invitrogen) according to the manufacturers instructions and was purified using RNeasy mini-columns (Qiagen, Valencia, CA). The quality of the RNA obtained from each tumour sample was assessed based on the RNA profile generated by the bioanalyzer (Agilent Inc)olation of RNA was performed using the Trizol method (Invitrogen) according to the m…	Isolation of RNA was performed using the Trizol method (Invitrogen) according to the manufacturers instructions and was purified using RNeasy mini-columns (Qiagen, Valencia, CA). The quality of the RNA obtained from each tumour sample was assessed based on the RNA profile generated by the bioanalyzer (Agilent Inc)olation of RNA was performed using the Trizol method (Invitrogen) according to the m…	Isolation of RNA was performed using the Trizol method (Invitrogen) according to the manufacturers instructions and was purified using RNeasy mini-columns (Qiagen, Valencia, CA). The quality of the RNA obtained from each tumour sample was assessed based on the RNA profile generated by the bioanalyzer (Agilent Inc)olation of RNA was performed using the Trizol method (Invitrogen) according to the m…	Isolation of RNA was performed using the Trizol method (Invitrogen) according to the manufacturers instructions and was purified using RNeasy mini-columns (Qiagen, Valencia, CA). The quality of the RNA obtained from each tumour sample was assessed based on the RNA profile generated by the bioanalyzer (Agilent Inc)olation of RNA was performed using the Trizol method (Invitrogen) according to the m…	Isolation of RNA was performed using the Trizol method (Invitrogen) according to the manufacturers instructions and was purified using RNeasy mini-columns (Qiagen, Valencia, CA). The quality of the RNA obtained from each tumour sample was assessed based on the RNA profile generated by the bioanalyzer (Agilent Inc)olation of RNA was performed using the Trizol method (Invitrogen) according to the m…	Isolation of RNA was performed using the Trizol method (Invitrogen) according to the manufacturers instructions and was purified using RNeasy mini-columns (Qiagen, Valencia, CA). The quality of the RNA obtained from each tumour sample was assessed based on the RNA profile generated by the bioanalyzer (Agilent Inc)olation of RNA was performed using the Trizol method (Invitrogen) according to the m…	Isolation of RNA was performed using the Trizol method (Invitrogen) according to the manufacturers instructions and was purified using RNeasy mini-columns (Qiagen, Valencia, CA). The quality of the RNA obtained from each tumour sample was assessed based on the RNA profile generated by the bioanalyzer (Agilent Inc)olation of RNA was performed using the Trizol method (Invitrogen) according to the m…	Isolation of RNA was performed using the Trizol method (Invitrogen) according to the manufacturers instructions and was purified using RNeasy mini-columns (Qiagen, Valencia, CA). The quality of the RNA obtained from each tumour sample was assessed based on the RNA profile generated by the bioanalyzer (Agilent Inc)olation of RNA was performed using the Trizol method (Invitrogen) according to the m…	Isolation of RNA was performed using the Trizol method (Invitrogen) according to the manufacturers instructions and was purified using RNeasy mini-columns (Qiagen, Valencia, CA). The quality of the RNA obtained from each tumour sample was assessed based on the RNA profile generated by the bioanalyzer (Agilent Inc)olation of RNA was performed using the Trizol method (Invitrogen) according to the m…	Isolation of RNA was performed using the Trizol method (Invitrogen) according to the manufacturers instructions and was purified using RNeasy mini-columns (Qiagen, Valencia, CA). The quality of the RNA obtained from each tumour sample was assessed based on the RNA profile generated by the bioanalyzer (Agilent Inc)olation of RNA was performed using the Trizol method (Invitrogen) according to the m…	Isolation of RNA was performed using the Trizol method (Invitrogen) according to the manufacturers instructions and was purified using RNeasy mini-columns (Qiagen, Valencia, CA). The quality of the RNA obtained from each tumour sample was assessed based on the RNA profile generated by the bioanalyzer (Agilent Inc)olation of RNA was performed using the Trizol method (Invitrogen) according to the m…	Isolation of RNA was performed using the Trizol method (Invitrogen) according to the manufacturers instructions and was purified using RNeasy mini-columns (Qiagen, Valencia, CA). The quality of the RNA obtained from each tumour sample was assessed based on the RNA profile generated by the bioanalyzer (Agilent Inc)olation of RNA was performed using the Trizol method (Invitrogen) according to the m…	Isolation of RNA was performed using the Trizol method (Invitrogen) according to the manufacturers instructions and was purified using RNeasy mini-columns (Qiagen, Valencia, CA). The quality of the RNA obtained from each tumour sample was assessed based on the RNA profile generated by the bioanalyzer (Agilent Inc)olation of RNA was performed using the Trizol method (Invitrogen) according to the m…	Isolation of RNA was performed using the Trizol method (Invitrogen) according to the manufacturers instructions and was purified using RNeasy mini-columns (Qiagen, Valencia, CA). The quality of the RNA obtained from each tumour sample was assessed based on the RNA profile generated by the bioanalyzer (Agilent Inc)olation of RNA was performed using the Trizol method (Invitrogen) according to the m…	Isolation of RNA was performed using the Trizol method (Invitrogen) according to the manufacturers instructions and was purified using RNeasy mini-columns (Qiagen, Valencia, CA). The quality of the RNA obtained from each tumour sample was assessed based on the RNA profile generated by the bioanalyzer (Agilent Inc)olation of RNA was performed using the Trizol method (Invitrogen) according to the m…	Isolation of RNA was performed using the Trizol method (Invitrogen) according to the manufacturers instructions and was purified using RNeasy mini-columns (Qiagen, Valencia, CA). The quality of the RNA obtained from each tumour sample was assessed based on the RNA profile generated by the bioanalyzer (Agilent Inc)olation of RNA was performed using the Trizol method (Invitrogen) according to the m…	Isolation of RNA was performed using the Trizol method (Invitrogen) according to the manufacturers instructions and was purified using RNeasy mini-columns (Qiagen, Valencia, CA). The quality of the RNA obtained from each tumour sample was assessed based on the RNA profile generated by the bioanalyzer (Agilent Inc)olation of RNA was performed using the Trizol method (Invitrogen) according to the m…	Isolation of RNA was performed using the Trizol method (Invitrogen) according to the manufacturers instructions and was purified using RNeasy mini-columns (Qiagen, Valencia, CA). The quality of the RNA obtained from each tumour sample was assessed based on the RNA profile generated by the bioanalyzer (Agilent Inc)olation of RNA was performed using the Trizol method (Invitrogen) according to the m…	Isolation of RNA was performed using the Trizol method (Invitrogen) according to the manufacturers instructions and was purified using RNeasy mini-columns (Qiagen, Valencia, CA). The quality of the RNA obtained from each tumour sample was assessed based on the RNA profile generated by the bioanalyzer (Agilent Inc)olation of RNA was performed using the Trizol method (Invitrogen) according to the m…	Isolation of RNA was performed using the Trizol method (Invitrogen) according to the manufacturers instructions and was purified using RNeasy mini-columns (Qiagen, Valencia, CA). The quality of the RNA obtained from each tumour sample was assessed based on the RNA profile generated by the bioanalyzer (Agilent Inc)olation of RNA was performed using the Trizol method (Invitrogen) according to the m…	Isolation of RNA was performed using the Trizol method (Invitrogen) according to the manufacturers instructions and was purified using RNeasy mini-columns (Qiagen, Valencia, CA). The quality of the RNA obtained from each tumour sample was assessed based on the RNA profile generated by the bioanalyzer (Agilent Inc)olation of RNA was performed using the Trizol method (Invitrogen) according to the m…	Isolation of RNA was performed using the Trizol method (Invitrogen) according to the manufacturers instructions and was purified using RNeasy mini-columns (Qiagen, Valencia, CA). The quality of the RNA obtained from each tumour sample was assessed based on the RNA profile generated by the bioanalyzer (Agilent Inc)olation of RNA was performed using the Trizol method (Invitrogen) according to the m…	Isolation of RNA was performed using the Trizol method (Invitrogen) according to the manufacturers instructions and was purified using RNeasy mini-columns (Qiagen, Valencia, CA). The quality of the RNA obtained from each tumour sample was assessed based on the RNA profile generated by the bioanalyzer (Agilent Inc)olation of RNA was performed using the Trizol method (Invitrogen) according to the m…	Isolation of RNA was performed using the Trizol method (Invitrogen) according to the manufacturers instructions and was purified using RNeasy mini-columns (Qiagen, Valencia, CA). The quality of the RNA obtained from each tumour sample was assessed based on the RNA profile generated by the bioanalyzer (Agilent Inc)olation of RNA was performed using the Trizol method (Invitrogen) according to the m…	Isolation of RNA was performed using the Trizol method (Invitrogen) according to the manufacturers instructions and was purified using RNeasy mini-columns (Qiagen, Valencia, CA). The quality of the RNA obtained from each tumour sample was assessed based on the RNA profile generated by the bioanalyzer (Agilent Inc)olation of RNA was performed using the Trizol method (Invitrogen) according to the m…	Isolation of RNA was performed using the Trizol method (Invitrogen) according to the manufacturers instructions and was purified using RNeasy mini-columns (Qiagen, Valencia, CA). The quality of the RNA obtained from each tumour sample was assessed based on the RNA profile generated by the bioanalyzer (Agilent Inc)olation of RNA was performed using the Trizol method (Invitrogen) according to the m…	Isolation of RNA was performed using the Trizol method (Invitrogen) according to the manufacturers instructions and was purified using RNeasy mini-columns (Qiagen, Valencia, CA). The quality of the RNA obtained from each tumour sample was assessed based on the RNA profile generated by the bioanalyzer (Agilent Inc)olation of RNA was performed using the Trizol method (Invitrogen) according to the m…	Isolation of RNA was performed using the Trizol method (Invitrogen) according to the manufacturers instructions and was purified using RNeasy mini-columns (Qiagen, Valencia, CA). The quality of the RNA obtained from each tumour sample was assessed based on the RNA profile generated by the bioanalyzer (Agilent Inc)olation of RNA was performed using the Trizol method (Invitrogen) according to the m…	Isolation of RNA was performed using the Trizol method (Invitrogen) according to the manufacturers instructions and was purified using RNeasy mini-columns (Qiagen, Valencia, CA). The quality of the RNA obtained from each tumour sample was assessed based on the RNA profile generated by the bioanalyzer (Agilent Inc)olation of RNA was performed using the Trizol method (Invitrogen) according to the m…	Isolation of RNA was performed using the Trizol method (Invitrogen) according to the manufacturers instructions and was purified using RNeasy mini-columns (Qiagen, Valencia, CA). The quality of the RNA obtained from each tumour sample was assessed based on the RNA profile generated by the bioanalyzer (Agilent Inc)olation of RNA was performed using the Trizol method (Invitrogen) according to the m…	Isolation of RNA was performed using the Trizol method (Invitrogen) according to the manufacturers instructions and was purified using RNeasy mini-columns (Qiagen, Valencia, CA). The quality of the RNA obtained from each tumour sample was assessed based on the RNA profile generated by the bioanalyzer (Agilent Inc)olation of RNA was performed using the Trizol method (Invitrogen) according to the m…	Isolation of RNA was performed using the Trizol method (Invitrogen) according to the manufacturers instructions and was purified using RNeasy mini-columns (Qiagen, Valencia, CA). The quality of the RNA obtained from each tumour sample was assessed based on the RNA profile generated by the bioanalyzer (Agilent Inc)olation of RNA was performed using the Trizol method (Invitrogen) according to the m…	Isolation of RNA was performed using the Trizol method (Invitrogen) according to the manufacturers instructions and was purified using RNeasy mini-columns (Qiagen, Valencia, CA). The quality of the RNA obtained from each tumour sample was assessed based on the RNA profile generated by the bioanalyzer (Agilent Inc)olation of RNA was performed using the Trizol method (Invitrogen) according to the m…	Isolation of RNA was performed using the Trizol method (Invitrogen) according to the manufacturers instructions and was purified using RNeasy mini-columns (Qiagen, Valencia, CA). The quality of the RNA obtained from each tumour sample was assessed based on the RNA profile generated by the bioanalyzer (Agilent Inc)olation of RNA was performed using the Trizol method (Invitrogen) according to the m…
!Sample_label_ch1	biotin	biotin	biotin	biotin	biotin	biotin	biotin	biotin	biotin	biotin	biotin	biotin	biotin	biotin	biotin	biotin	biotin	biotin	biotin	biotin	biotin	biotin	biotin	biotin	biotin	biotin	biotin	biotin	biotin	biotin	biotin	biotin	biotin	biotin	biotin	biotin	biotin	biotin	biotin	biotin	biotin	biotin	biotin	biotin	biotin	biotin	biotin	biotin	biotin
!Sample_label_protocol_ch1	Approximately 1 microgram of total RNA was processed to produce biotinylated cRNA targets.	Approximately 1 microgram of total RNA was processed to produce biotinylated cRNA targets.	Approximately 1 microgram of total RNA was processed to produce biotinylated cRNA targets.	Approximately 1 microgram of total RNA was processed to produce biotinylated cRNA targets.	Approximately 1 microgram of total RNA was processed to produce biotinylated cRNA targets.	Approximately 1 microgram of total RNA was processed to produce biotinylated cRNA targets.	Approximately 1 microgram of total RNA was processed to produce biotinylated cRNA targets.	Approximately 1 microgram of total RNA was processed to produce biotinylated cRNA targets.	Approximately 1 microgram of total RNA was processed to produce biotinylated cRNA targets.	Approximately 1 microgram of total RNA was processed to produce biotinylated cRNA targets.	Approximately 1 microgram of total RNA was processed to produce biotinylated cRNA targets.	Approximately 1 microgram of total RNA was processed to produce biotinylated cRNA targets.	Approximately 1 microgram of total RNA was processed to produce biotinylated cRNA targets.	Approximately 1 microgram of total RNA was processed to produce biotinylated cRNA targets.	Approximately 1 microgram of total RNA was processed to produce biotinylated cRNA targets.	Approximately 1 microgram of total RNA was processed to produce biotinylated cRNA targets.	Approximately 1 microgram of total RNA was processed to produce biotinylated cRNA targets.	Approximately 1 microgram of total RNA was processed to produce biotinylated cRNA targets.	Approximately 1 microgram of total RNA was processed to produce biotinylated cRNA targets.	Approximately 1 microgram of total RNA was processed to produce biotinylated cRNA targets.	Approximately 1 microgram of total RNA was processed to produce biotinylated cRNA targets.	Approximately 1 microgram of total RNA was processed to produce biotinylated cRNA targets.	Approximately 1 microgram of total RNA was processed to produce biotinylated cRNA targets.	Approximately 1 microgram of total RNA was processed to produce biotinylated cRNA targets.	Approximately 1 microgram of total RNA was processed to produce biotinylated cRNA targets.	Approximately 1 microgram of total RNA was processed to produce biotinylated cRNA targets.	Approximately 1 microgram of total RNA was processed to produce biotinylated cRNA targets.	Approximately 1 microgram of total RNA was processed to produce biotinylated cRNA targets.	Approximately 1 microgram of total RNA was processed to produce biotinylated cRNA targets.	Approximately 1 microgram of total RNA was processed to produce biotinylated cRNA targets.	Approximately 1 microgram of total RNA was processed to produce biotinylated cRNA targets.	Approximately 1 microgram of total RNA was processed to produce biotinylated cRNA targets.	Approximately 1 microgram of total RNA was processed to produce biotinylated cRNA targets.	Approximately 1 microgram of total RNA was processed to produce biotinylated cRNA targets.	Approximately 1 microgram of total RNA was processed to produce biotinylated cRNA targets.	Approximately 1 microgram of total RNA was processed to produce biotinylated cRNA targets.	Approximately 1 microgram of total RNA was processed to produce biotinylated cRNA targets.	Approximately 1 microgram of total RNA was processed to produce biotinylated cRNA targets.	Approximately 1 microgram of total RNA was processed to produce biotinylated cRNA targets.	Approximately 1 microgram of total RNA was processed to produce biotinylated cRNA targets.	Approximately 1 microgram of total RNA was processed to produce biotinylated cRNA targets.	Approximately 1 microgram of total RNA was processed to produce biotinylated cRNA targets.	Approximately 1 microgram of total RNA was processed to produce biotinylated cRNA targets.	Approximately 1 microgram of total RNA was processed to produce biotinylated cRNA targets.	Approximately 1 microgram of total RNA was processed to produce biotinylated cRNA targets.	Approximately 1 microgram of total RNA was processed to produce biotinylated cRNA targets.	Approximately 1 microgram of total RNA was processed to produce biotinylated cRNA targets.	Approximately 1 microgram of total RNA was processed to produce biotinylated cRNA targets.	Approximately 1 microgram of total RNA was processed to produce biotinylated cRNA targets.
!Sample_taxid_ch1	9606	9606	9606	9606	9606	9606	9606	9606	9606	9606	9606	9606	9606	9606	9606	9606	9606	9606	9606	9606	9606	9606	9606	9606	9606	9606	9606	9606	9606	9606	9606	9606	9606	9606	9606	9606	9606	9606	9606	9606	9606	9606	9606	9606	9606	9606	9606	9606	9606
!Sample_hyb_protocol	standard Affymetrix procedures.	standard Affymetrix procedures.	standard Affymetrix procedures.	standard Affymetrix procedures.	standard Affymetrix procedures.	standard Affymetrix procedures.	standard Affymetrix procedures.	standard Affymetrix procedures.	standard Affymetrix procedures.	standard Affymetrix procedures.	standard Affymetrix procedures.	standard Affymetrix procedures.	standard Affymetrix procedures.	standard Affymetrix procedures.	standard Affymetrix procedures.	standard Affymetrix procedures.	standard Affymetrix procedures.	standard Affymetrix procedures.	standard Affymetrix procedures.	standard Affymetrix procedures.	standard Affymetrix procedures.	standard Affymetrix procedures.	standard Affymetrix procedures.	standard Affymetrix procedures.	standard Affymetrix procedures.	standard Affymetrix procedures.	standard Affymetrix procedures.	standard Affymetrix procedures.	standard Affymetrix procedures.	standard Affymetrix procedures.	standard Affymetrix procedures.	standard Affymetrix procedures.	standard Affymetrix procedures.	standard Affymetrix procedures.	standard Affymetrix procedures.	standard Affymetrix procedures.	standard Affymetrix procedures.	standard Affymetrix procedures.	standard Affymetrix procedures.	standard Affymetrix procedures.	standard Affymetrix procedures.	standard Affymetrix procedures.	standard Affymetrix procedures.	standard Affymetrix procedures.	standard Affymetrix procedures.	standard Affymetrix procedures.	standard Affymetrix procedures.	standard Affymetrix procedures.	standard Affymetrix procedures.
!Sample_scan_protocol	standard Affymetrix procedures.	standard Affymetrix procedures.	standard Affymetrix procedures.	standard Affymetrix procedures.	standard Affymetrix procedures.	standard Affymetrix procedures.	standard Affymetrix procedures.	standard Affymetrix procedures.	standard Affymetrix procedures.	standard Affymetrix procedures.	standard Affymetrix procedures.	standard Affymetrix procedures.	standard Affymetrix procedures.	standard Affymetrix procedures.	standard Affymetrix procedures.	standard Affymetrix procedures.	standard Affymetrix procedures.	standard Affymetrix procedures.	standard Affymetrix procedures.	standard Affymetrix procedures.	standard Affymetrix procedures.	standard Affymetrix procedures.	standard Affymetrix procedures.	standard Affymetrix procedures.	standard Affymetrix procedures.	standard Affymetrix procedures.	standard Affymetrix procedures.	standard Affymetrix procedures.	standard Affymetrix procedures.	standard Affymetrix procedures.	standard Affymetrix procedures.	standard Affymetrix procedures.	standard Affymetrix procedures.	standard Affymetrix procedures.	standard Affymetrix procedures.	standard Affymetrix procedures.	standard Affymetrix procedures.	standard Affymetrix procedures.	standard Affymetrix procedures.	standard Affymetrix procedures.	standard Affymetrix procedures.	standard Affymetrix procedures.	standard Affymetrix procedures.	standard Affymetrix procedures.	standard Affymetrix procedures.	standard Affymetrix procedures.	standard Affymetrix procedures.	standard Affymetrix procedures.	standard Affymetrix procedures.
!Sample_description	n/a	n/a	n/a	n/a	n/a	n/a	n/a	n/a	n/a	n/a	n/a	n/a	n/a	n/a	n/a	n/a	n/a	n/a	n/a	n/a	n/a	n/a	n/a	n/a	n/a	n/a	n/a	n/a	n/a	n/a	n/a	n/a	n/a	n/a	n/a	n/a	n/a	n/a	n/a	n/a	n/a	n/a	n/a	n/a	n/a	n/a	n/a	n/a	n/a
!Sample_data_processing	MAS5 Bioconductor (target value of 600).	MAS5 Bioconductor (target value of 600).	MAS5 Bioconductor (target value of 600).	MAS5 Bioconductor (target value of 600).	MAS5 Bioconductor (target value of 600).	MAS5 Bioconductor (target value of 600).	MAS5 Bioconductor (target value of 600).	MAS5 Bioconductor (target value of 600).	MAS5 Bioconductor (target value of 600).	MAS5 Bioconductor (target value of 600).	MAS5 Bioconductor (target value of 600).	MAS5 Bioconductor (target value of 600).	MAS5 Bioconductor (target value of 600).	MAS5 Bioconductor (target value of 600).	MAS5 Bioconductor (target value of 600).	MAS5 Bioconductor (target value of 600).	MAS5 Bioconductor (target value of 600).	MAS5 Bioconductor (target value of 600).	MAS5 Bioconductor (target value of 600).	MAS5 Bioconductor (target value of 600).	MAS5 Bioconductor (target value of 600).	MAS5 Bioconductor (target value of 600).	MAS5 Bioconductor (target value of 600).	MAS5 Bioconductor (target value of 600).	MAS5 Bioconductor (target value of 600).	MAS5 Bioconductor (target value of 600).	MAS5 Bioconductor (target value of 600).	MAS5 Bioconductor (target value of 600).	MAS5 Bioconductor (target value of 600).	MAS5 Bioconductor (target value of 600).	MAS5 Bioconductor (target value of 600).	MAS5 Bioconductor (target value of 600).	MAS5 Bioconductor (target value of 600).	MAS5 Bioconductor (target value of 600).	MAS5 Bioconductor (target value of 600).	MAS5 Bioconductor (target value of 600).	MAS5 Bioconductor (target value of 600).	MAS5 Bioconductor (target value of 600).	MAS5 Bioconductor (target value of 600).	MAS5 Bioconductor (target value of 600).	MAS5 Bioconductor (target value of 600).	MAS5 Bioconductor (target value of 600).	MAS5 Bioconductor (target value of 600).	MAS5 Bioconductor (target value of 600).	MAS5 Bioconductor (target value of 600).	MAS5 Bioconductor (target value of 600).	MAS5 Bioconductor (target value of 600).	MAS5 Bioconductor (target value of 600).	MAS5 Bioconductor (target value of 600).
!Sample_platform_id	GPL96	GPL96	GPL96	GPL96	GPL96	GPL96	GPL96	GPL96	GPL96	GPL96	GPL96	GPL96	GPL96	GPL96	GPL96	GPL96	GPL96	GPL96	GPL96	GPL96	GPL96	GPL96	GPL96	GPL96	GPL96	GPL96	GPL96	GPL96	GPL96	GPL96	GPL96	GPL96	GPL96	GPL96	GPL96	GPL96	GPL96	GPL96	GPL96	GPL96	GPL96	GPL96	GPL96	GPL96	GPL96	GPL96	GPL96	GPL96	GPL96
!Sample_contact_name	Benjamin,,Haibe-Kains	Benjamin,,Haibe-Kains	Benjamin,,Haibe-Kains	Benjamin,,Haibe-Kains	Benjamin,,Haibe-Kains	Benjamin,,Haibe-Kains	Benjamin,,Haibe-Kains	Benjamin,,Haibe-Kains	Benjamin,,Haibe-Kains	Benjamin,,Haibe-Kains	Benjamin,,Haibe-Kains	Benjamin,,Haibe-Kains	Benjamin,,Haibe-Kains	Benjamin,,Haibe-Kains	Benjamin,,Haibe-Kains	Benjamin,,Haibe-Kains	Benjamin,,Haibe-Kains	Benjamin,,Haibe-Kains	Benjamin,,Haibe-Kains	Benjamin,,Haibe-Kains	Benjamin,,Haibe-Kains	Benjamin,,Haibe-Kains	Benjamin,,Haibe-Kains	Benjamin,,Haibe-Kains	Benjamin,,Haibe-Kains	Benjamin,,Haibe-Kains	Benjamin,,Haibe-Kains	Benjamin,,Haibe-Kains	Benjamin,,Haibe-Kains	Benjamin,,Haibe-Kains	Benjamin,,Haibe-Kains	Benjamin,,Haibe-Kains	Benjamin,,Haibe-Kains	Benjamin,,Haibe-Kains	Benjamin,,Haibe-Kains	Benjamin,,Haibe-Kains	Benjamin,,Haibe-Kains	Benjamin,,Haibe-Kains	Benjamin,,Haibe-Kains	Benjamin,,Haibe-Kains	Benjamin,,Haibe-Kains	Benjamin,,Haibe-Kains	Benjamin,,Haibe-Kains	Benjamin,,Haibe-Kains	Benjamin,,Haibe-Kains	Benjamin,,Haibe-Kains	Benjamin,,Haibe-Kains	Benjamin,,Haibe-Kains	Benjamin,,Haibe-Kains
!Sample_contact_email	benjamin.haibe.kains@utoronto.ca	benjamin.haibe.kains@utoronto.ca	benjamin.haibe.kains@utoronto.ca	benjamin.haibe.kains@utoronto.ca	benjamin.haibe.kains@utoronto.ca	benjamin.haibe.kains@utoronto.ca	benjamin.haibe.kains@utoronto.ca	benjamin.haibe.kains@utoronto.ca	benjamin.haibe.kains@utoronto.ca	benjamin.haibe.kains@utoronto.ca	benjamin.haibe.kains@utoronto.ca	benjamin.haibe.kains@utoronto.ca	benjamin.haibe.kains@utoronto.ca	benjamin.haibe.kains@utoronto.ca	benjamin.haibe.kains@utoronto.ca	benjamin.haibe.kains@utoronto.ca	benjamin.haibe.kains@utoronto.ca	benjamin.haibe.kains@utoronto.ca	benjamin.haibe.kains@utoronto.ca	benjamin.haibe.kains@utoronto.ca	benjamin.haibe.kains@utoronto.ca	benjamin.haibe.kains@utoronto.ca	benjamin.haibe.kains@utoronto.ca	benjamin.haibe.kains@utoronto.ca	benjamin.haibe.kains@utoronto.ca	benjamin.haibe.kains@utoronto.ca	benjamin.haibe.kains@utoronto.ca	benjamin.haibe.kains@utoronto.ca	benjamin.haibe.kains@utoronto.ca	benjamin.haibe.kains@utoronto.ca	benjamin.haibe.kains@utoronto.ca	benjamin.haibe.kains@utoronto.ca	benjamin.haibe.kains@utoronto.ca	benjamin.haibe.kains@utoronto.ca	benjamin.haibe.kains@utoronto.ca	benjamin.haibe.kains@utoronto.ca	benjamin.haibe.kains@utoronto.ca	benjamin.haibe.kains@utoronto.ca	benjamin.haibe.kains@utoronto.ca	benjamin.haibe.kains@utoronto.ca	benjamin.haibe.kains@utoronto.ca	benjamin.haibe.kains@utoronto.ca	benjamin.haibe.kains@utoronto.ca	benjamin.haibe.kains@utoronto.ca	benjamin.haibe.kains@utoronto.ca	benjamin.haibe.kains@utoronto.ca	benjamin.haibe.kains@utoronto.ca	benjamin.haibe.kains@utoronto.ca	benjamin.haibe.kains@utoronto.ca
!Sample_contact_phone	14165818626	14165818626	14165818626	14165818626	14165818626	14165818626	14165818626	14165818626	14165818626	14165818626	14165818626	14165818626	14165818626	14165818626	14165818626	14165818626	14165818626	14165818626	14165818626	14165818626	14165818626	14165818626	14165818626	14165818626	14165818626	14165818626	14165818626	14165818626	14165818626	14165818626	14165818626	14165818626	14165818626	14165818626	14165818626	14165818626	14165818626	14165818626	14165818626	14165818626	14165818626	14165818626	14165818626	14165818626	14165818626	14165818626	14165818626	14165818626	14165818626
!Sample_contact_laboratory	Bioinformatics and Computational Genomics	Bioinformatics and Computational Genomics	Bioinformatics and Computational Genomics	Bioinformatics and Computational Genomics	Bioinformatics and Computational Genomics	Bioinformatics and Computational Genomics	Bioinformatics and Computational Genomics	Bioinformatics and Computational Genomics	Bioinformatics and Computational Genomics	Bioinformatics and Computational Genomics	Bioinformatics and Computational Genomics	Bioinformatics and Computational Genomics	Bioinformatics and Computational Genomics	Bioinformatics and Computational Genomics	Bioinformatics and Computational Genomics	Bioinformatics and Computational Genomics	Bioinformatics and Computational Genomics	Bioinformatics and Computational Genomics	Bioinformatics and Computational Genomics	Bioinformatics and Computational Genomics	Bioinformatics and Computational Genomics	Bioinformatics and Computational Genomics	Bioinformatics and Computational Genomics	Bioinformatics and Computational Genomics	Bioinformatics and Computational Genomics	Bioinformatics and Computational Genomics	Bioinformatics and Computational Genomics	Bioinformatics and Computational Genomics	Bioinformatics and Computational Genomics	Bioinformatics and Computational Genomics	Bioinformatics and Computational Genomics	Bioinformatics and Computational Genomics	Bioinformatics and Computational Genomics	Bioinformatics and Computational Genomics	Bioinformatics and Computational Genomics	Bioinformatics and Computational Genomics	Bioinformatics and Computational Genomics	Bioinformatics and Computational Genomics	Bioinformatics and Computational Genomics	Bioinformatics and Computational Genomics	Bioinformatics and Computational Genomics	Bioinformatics and Computational Genomics	Bioinformatics and Computational Genomics	Bioinformatics and Computational Genomics	Bioinformatics and Computational Genomics	Bioinformatics and Computational Genomics	Bioinformatics and Computational Genomics	Bioinformatics and Computational Genomics	Bioinformatics and Computational Genomics
!Sample_contact_department	Princess Margaret Research	Princess Margaret Research	Princess Margaret Research	Princess Margaret Research	Princess Margaret Research	Princess Margaret Research	Princess Margaret Research	Princess Margaret Research	Princess Margaret Research	Princess Margaret Research	Princess Margaret Research	Princess Margaret Research	Princess Margaret Research	Princess Margaret Research	Princess Margaret Research	Princess Margaret Research	Princess Margaret Research	Princess Margaret Research	Princess Margaret Research	Princess Margaret Research	Princess Margaret Research	Princess Margaret Research	Princess Margaret Research	Princess Margaret Research	Princess Margaret Research	Princess Margaret Research	Princess Margaret Research	Princess Margaret Research	Princess Margaret Research	Princess Margaret Research	Princess Margaret Research	Princess Margaret Research	Princess Margaret Research	Princess Margaret Research	Princess Margaret Research	Princess Margaret Research	Princess Margaret Research	Princess Margaret Research	Princess Margaret Research	Princess Margaret Research	Princess Margaret Research	Princess Margaret Research	Princess Margaret Research	Princess Margaret Research	Princess Margaret Research	Princess Margaret Research	Princess Margaret Research	Princess Margaret Research	Princess Margaret Research
!Sample_contact_institute	Princess Margaret Cancer Centre	Princess Margaret Cancer Centre	Princess Margaret Cancer Centre	Princess Margaret Cancer Centre	Princess Margaret Cancer Centre	Princess Margaret Cancer Centre	Princess Margaret Cancer Centre	Princess Margaret Cancer Centre	Princess Margaret Cancer Centre	Princess Margaret Cancer Centre	Princess Margaret Cancer Centre	Princess Margaret Cancer Centre	Princess Margaret Cancer Centre	Princess Margaret Cancer Centre	Princess Margaret Cancer Centre	Princess Margaret Cancer Centre	Princess Margaret Cancer Centre	Princess Margaret Cancer Centre	Princess Margaret Cancer Centre	Princess Margaret Cancer Centre	Princess Margaret Cancer Centre	Princess Margaret Cancer Centre	Princess Margaret Cancer Centre	Princess Margaret Cancer Centre	Princess Margaret Cancer Centre	Princess Margaret Cancer Centre	Princess Margaret Cancer Centre	Princess Margaret Cancer Centre	Princess Margaret Cancer Centre	Princess Margaret Cancer Centre	Princess Margaret Cancer Centre	Princess Margaret Cancer Centre	Princess Margaret Cancer Centre	Princess Margaret Cancer Centre	Princess Margaret Cancer Centre	Princess Margaret Cancer Centre	Princess Margaret Cancer Centre	Princess Margaret Cancer Centre	Princess Margaret Cancer Centre	Princess Margaret Cancer Centre	Princess Margaret Cancer Centre	Princess Margaret Cancer Centre	Princess Margaret Cancer Centre	Princess Margaret Cancer Centre	Princess Margaret Cancer Centre	Princess Margaret Cancer Centre	Princess Margaret Cancer Centre	Princess Margaret Cancer Centre	Princess Margaret Cancer Centre
!Sample_contact_address	610 University Avenue	610 University Avenue	610 University Avenue	610 University Avenue	610 University Avenue	610 University Avenue	610 University Avenue	610 University Avenue	610 University Avenue	610 University Avenue	610 University Avenue	610 University Avenue	610 University Avenue	610 University Avenue	610 University Avenue	610 University Avenue	610 University Avenue	610 University Avenue	610 University Avenue	610 University Avenue	610 University Avenue	610 University Avenue	610 University Avenue	610 University Avenue	610 University Avenue	610 University Avenue	610 University Avenue	610 University Avenue	610 University Avenue	610 University Avenue	610 University Avenue	610 University Avenue	610 University Avenue	610 University Avenue	610 University Avenue	610 University Avenue	610 University Avenue	610 University Avenue	610 University Avenue	610 University Avenue	610 University Avenue	610 University Avenue	610 University Avenue	610 University Avenue	610 University Avenue	610 University Avenue	610 University Avenue	610 University Avenue	610 University Avenue
!Sample_contact_city	Toronto	Toronto	Toronto	Toronto	Toronto	Toronto	Toronto	Toronto	Toronto	Toronto	Toronto	Toronto	Toronto	Toronto	Toronto	Toronto	Toronto	Toronto	Toronto	Toronto	Toronto	Toronto	Toronto	Toronto	Toronto	Toronto	Toronto	Toronto	Toronto	Toronto	Toronto	Toronto	Toronto	Toronto	Toronto	Toronto	Toronto	Toronto	Toronto	Toronto	Toronto	Toronto	Toronto	Toronto	Toronto	Toronto	Toronto	Toronto	Toronto
!Sample_contact_state	Ontario	Ontario	Ontario	Ontario	Ontario	Ontario	Ontario	Ontario	Ontario	Ontario	Ontario	Ontario	Ontario	Ontario	Ontario	Ontario	Ontario	Ontario	Ontario	Ontario	Ontario	Ontario	Ontario	Ontario	Ontario	Ontario	Ontario	Ontario	Ontario	Ontario	Ontario	Ontario	Ontario	Ontario	Ontario	Ontario	Ontario	Ontario	Ontario	Ontario	Ontario	Ontario	Ontario	Ontario	Ontario	Ontario	Ontario	Ontario	Ontario
!Sample_contact_zip/postal_code	M5G 2M9	M5G 2M9	M5G 2M9	M5G 2M9	M5G 2M9	M5G 2M9	M5G 2M9	M5G 2M9	M5G 2M9	M5G 2M9	M5G 2M9	M5G 2M9	M5G 2M9	M5G 2M9	M5G 2M9	M5G 2M9	M5G 2M9	M5G 2M9	M5G 2M9	M5G 2M9	M5G 2M9	M5G 2M9	M5G 2M9	M5G 2M9	M5G 2M9	M5G 2M9	M5G 2M9	M5G 2M9	M5G 2M9	M5G 2M9	M5G 2M9	M5G 2M9	M5G 2M9	M5G 2M9	M5G 2M9	M5G 2M9	M5G 2M9	M5G 2M9	M5G 2M9	M5G 2M9	M5G 2M9	M5G 2M9	M5G 2M9	M5G 2M9	M5G 2M9	M5G 2M9	M5G 2M9	M5G 2M9	M5G 2M9
!Sample_contact_country	Canada	Canada	Canada	Canada	Canada	Canada	Canada	Canada	Canada	Canada	Canada	Canada	Canada	Canada	Canada	Canada	Canada	Canada	Canada	Canada	Canada	Canada	Canada	Canada	Canada	Canada	Canada	Canada	Canada	Canada	Canada	Canada	Canada	Canada	Canada	Canada	Canada	Canada	Canada	Canada	Canada	Canada	Canada	Canada	Canada	Canada	Canada	Canada	Canada
!Sample_supplementary_file	ftp://ftp.ncbi.nlm.nih.gov/pub/geo/DATA/supplementary/samples/GSM177nnn/GSM177885/GSM177885.cel.gz	ftp://ftp.ncbi.nlm.nih.gov/pub/geo/DATA/supplementary/samples/GSM177nnn/GSM177886/GSM177886.cel.gz	ftp://ftp.ncbi.nlm.nih.gov/pub/geo/DATA/supplementary/samples/GSM177nnn/GSM177887/GSM177887.cel.gz	ftp://ftp.ncbi.nlm.nih.gov/pub/geo/DATA/supplementary/samples/GSM177nnn/GSM177888/GSM177888.cel.gz	ftp://ftp.ncbi.nlm.nih.gov/pub/geo/DATA/supplementary/samples/GSM177nnn/GSM177889/GSM177889.cel.gz	ftp://ftp.ncbi.nlm.nih.gov/pub/geo/DATA/supplementary/samples/GSM177nnn/GSM177890/GSM177890.cel.gz	ftp://ftp.ncbi.nlm.nih.gov/pub/geo/DATA/supplementary/samples/GSM177nnn/GSM177891/GSM177891.cel.gz	ftp://ftp.ncbi.nlm.nih.gov/pub/geo/DATA/supplementary/samples/GSM177nnn/GSM177892/GSM177892.cel.gz	ftp://ftp.ncbi.nlm.nih.gov/pub/geo/DATA/supplementary/samples/GSM177nnn/GSM177893/GSM177893.cel.gz	ftp://ftp.ncbi.nlm.nih.gov/pub/geo/DATA/supplementary/samples/GSM177nnn/GSM177894/GSM177894.cel.gz	ftp://ftp.ncbi.nlm.nih.gov/pub/geo/DATA/supplementary/samples/GSM177nnn/GSM177895/GSM177895.cel.gz	ftp://ftp.ncbi.nlm.nih.gov/pub/geo/DATA/supplementary/samples/GSM177nnn/GSM177896/GSM177896.cel.gz	ftp://ftp.ncbi.nlm.nih.gov/pub/geo/DATA/supplementary/samples/GSM177nnn/GSM177897/GSM177897.cel.gz	ftp://ftp.ncbi.nlm.nih.gov/pub/geo/DATA/supplementary/samples/GSM177nnn/GSM177898/GSM177898.cel.gz	ftp://ftp.ncbi.nlm.nih.gov/pub/geo/DATA/supplementary/samples/GSM177nnn/GSM177899/GSM177899.cel.gz	ftp://ftp.ncbi.nlm.nih.gov/pub/geo/DATA/supplementary/samples/GSM177nnn/GSM177900/GSM177900.cel.gz	ftp://ftp.ncbi.nlm.nih.gov/pub/geo/DATA/supplementary/samples/GSM177nnn/GSM177901/GSM177901.cel.gz	ftp://ftp.ncbi.nlm.nih.gov/pub/geo/DATA/supplementary/samples/GSM177nnn/GSM177902/GSM177902.cel.gz	ftp://ftp.ncbi.nlm.nih.gov/pub/geo/DATA/supplementary/samples/GSM177nnn/GSM177903/GSM177903.cel.gz	ftp://ftp.ncbi.nlm.nih.gov/pub/geo/DATA/supplementary/samples/GSM177nnn/GSM177904/GSM177904.cel.gz	ftp://ftp.ncbi.nlm.nih.gov/pub/geo/DATA/supplementary/samples/GSM177nnn/GSM177905/GSM177905.cel.gz	ftp://ftp.ncbi.nlm.nih.gov/pub/geo/DATA/supplementary/samples/GSM177nnn/GSM177906/GSM177906.cel.gz	ftp://ftp.ncbi.nlm.nih.gov/pub/geo/DATA/supplementary/samples/GSM177nnn/GSM177907/GSM177907.cel.gz	ftp://ftp.ncbi.nlm.nih.gov/pub/geo/DATA/supplementary/samples/GSM177nnn/GSM177908/GSM177908.cel.gz	ftp://ftp.ncbi.nlm.nih.gov/pub/geo/DATA/supplementary/samples/GSM177nnn/GSM177909/GSM177909.cel.gz	ftp://ftp.ncbi.nlm.nih.gov/pub/geo/DATA/supplementary/samples/GSM177nnn/GSM177910/GSM177910.cel.gz	ftp://ftp.ncbi.nlm.nih.gov/pub/geo/DATA/supplementary/samples/GSM177nnn/GSM177911/GSM177911.cel.gz	ftp://ftp.ncbi.nlm.nih.gov/pub/geo/DATA/supplementary/samples/GSM177nnn/GSM177912/GSM177912.cel.gz	ftp://ftp.ncbi.nlm.nih.gov/pub/geo/DATA/supplementary/samples/GSM177nnn/GSM177913/GSM177913.cel.gz	ftp://ftp.ncbi.nlm.nih.gov/pub/geo/DATA/supplementary/samples/GSM177nnn/GSM177914/GSM177914.cel.gz	ftp://ftp.ncbi.nlm.nih.gov/pub/geo/DATA/supplementary/samples/GSM177nnn/GSM177915/GSM177915.cel.gz	ftp://ftp.ncbi.nlm.nih.gov/pub/geo/DATA/supplementary/samples/GSM177nnn/GSM177916/GSM177916.cel.gz	ftp://ftp.ncbi.nlm.nih.gov/pub/geo/DATA/supplementary/samples/GSM177nnn/GSM177917/GSM177917.cel.gz	ftp://ftp.ncbi.nlm.nih.gov/pub/geo/DATA/supplementary/samples/GSM177nnn/GSM177918/GSM177918.cel.gz	ftp://ftp.ncbi.nlm.nih.gov/pub/geo/DATA/supplementary/samples/GSM177nnn/GSM177919/GSM177919.cel.gz	ftp://ftp.ncbi.nlm.nih.gov/pub/geo/DATA/supplementary/samples/GSM177nnn/GSM177920/GSM177920.cel.gz	ftp://ftp.ncbi.nlm.nih.gov/pub/geo/DATA/supplementary/samples/GSM177nnn/GSM177921/GSM177921.cel.gz	ftp://ftp.ncbi.nlm.nih.gov/pub/geo/DATA/supplementary/samples/GSM177nnn/GSM177922/GSM177922.cel.gz	ftp://ftp.ncbi.nlm.nih.gov/pub/geo/DATA/supplementary/samples/GSM177nnn/GSM177923/GSM177923.cel.gz	ftp://ftp.ncbi.nlm.nih.gov/pub/geo/DATA/supplementary/samples/GSM177nnn/GSM177924/GSM177924.cel.gz	ftp://ftp.ncbi.nlm.nih.gov/pub/geo/DATA/supplementary/samples/GSM177nnn/GSM177925/GSM177925.cel.gz	ftp://ftp.ncbi.nlm.nih.gov/pub/geo/DATA/supplementary/samples/GSM177nnn/GSM177926/GSM177926.cel.gz	ftp://ftp.ncbi.nlm.nih.gov/pub/geo/DATA/supplementary/samples/GSM177nnn/GSM177927/GSM177927.cel.gz	ftp://ftp.ncbi.nlm.nih.gov/pub/geo/DATA/supplementary/samples/GSM177nnn/GSM177928/GSM177928.cel.gz	ftp://ftp.ncbi.nlm.nih.gov/pub/geo/DATA/supplementary/samples/GSM177nnn/GSM177929/GSM177929.cel.gz	ftp://ftp.ncbi.nlm.nih.gov/pub/geo/DATA/supplementary/samples/GSM177nnn/GSM177930/GSM177930.cel.gz	ftp://ftp.ncbi.nlm.nih.gov/pub/geo/DATA/supplementary/samples/GSM177nnn/GSM177931/GSM177931.cel.gz	ftp://ftp.ncbi.nlm.nih.gov/pub/geo/DATA/supplementary/samples/GSM177nnn/GSM177932/GSM177932.cel.gz	ftp://ftp.ncbi.nlm.nih.gov/pub/geo/DATA/supplementary/samples/GSM177nnn/GSM177933/GSM177933.cel.gz
!Sample_data_row_count	22283	22283	22283	22283	22283	22283	22283	22283	22283	22283	22283	22283	22283	22283	22283	22283	22283	22283	22283	22283	22283	22283	22283	22283	22283	22283	22283	22283	22283	22283	22283	22283	22283	22283	22283	22283	22283	22283	22283	22283	22283	22283	22283	22283	22283	22283	22283	22283	22283
!Sample_relation	Reanalyzed by: GSE31519	Reanalyzed by: GSE47561	Reanalyzed by: GSE47561	Reanalyzed by: GSE47561	Reanalyzed by: GSE47561	Reanalyzed by: GSE47561	Reanalyzed by: GSE47561	Reanalyzed by: GSE47561	Reanalyzed by: GSE47561	Reanalyzed by: GSE47561	Reanalyzed by: GSE47561	Reanalyzed by: GSE47561	Reanalyzed by: GSE31519	Reanalyzed by: GSE31519	Reanalyzed by: GSE31519	Reanalyzed by: GSE47561	Reanalyzed by: GSE47561	Reanalyzed by: GSE47561	Reanalyzed by: GSE31519	Reanalyzed by: GSE47561	Reanalyzed by: GSE47561	Reanalyzed by: GSE47561	Reanalyzed by: GSE47561	Reanalyzed by: GSE47561	Reanalyzed by: GSE31519	Reanalyzed by: GSE47561	Reanalyzed by: GSE47561		Reanalyzed by: GSE31519	Reanalyzed by: GSE47561	Reanalyzed by: GSE47561	Reanalyzed by: GSE47561	Reanalyzed by: GSE47561	Reanalyzed by: GSE47561	Reanalyzed by: GSE47561	Reanalyzed by: GSE47561	Reanalyzed by: GSE47561	Reanalyzed by: GSE47561	Reanalyzed by: GSE47561	Reanalyzed by: GSE47561	Reanalyzed by: GSE31519	Reanalyzed by: GSE47561	Reanalyzed by: GSE47561	Reanalyzed by: GSE47561	Reanalyzed by: GSE47561	Reanalyzed by: GSE47561	Reanalyzed by: GSE47561	Reanalyzed by: GSE47561	Reanalyzed by: GSE47561
!Sample_relation	Reanalyzed by: GSE47561												Reanalyzed by: GSE47561	Reanalyzed by: GSE47561	Reanalyzed by: GSE47561				Reanalyzed by: GSE47561						Reanalyzed by: GSE47561				Reanalyzed by: GSE47561												Reanalyzed by: GSE47561
!series_matrix_table_begin
label(0:ln-)	3	0	3	0	0	0	3	0	0	0	0	0	3	3	3	0	3	3	3	0	0	3	0	0	3	0	0	0	3	0	0	0	0	3	0	0	0	0	3	3	3	0	3	0	0	0	0	0	0
[truncated: 149 more columns]

## Sheet: GSE6532
!Series_title	Definition of clinically distinct molecular subtypes in estrogen receptor positive breast carcinomas using genomic grade
!Series_geo_accession	GSE6532
!Series_status	Public on Mar 01 2007
!Series_submission_date	Dec 14 2006
!Series_last_update_date	Sep 20 2016
!Series_pubmed_id	17401012
!Series_pubmed_id	18498629
!Series_pubmed_id	20479250
!Series_summary	Purpose: A number of microarray studies have reported distinct molecular profiles of breast cancers (BC): basal-like, ErbB2-like and two to three luminal-like subtypes. These were associated with different clinical outcomes. However, although the basal and the ErbB2 subtypes are repeatedly recognized, identification of estrogen receptor (ER)-positive subtypes has been inconsistent. Refinement of …
!Series_summary
!Series_summary	Materials and methods: We have previously reported a gene-expression grade index (GGI) which defines histological grade based on gene expression profiles. Using this algorithm, we assigned ER-positive BC to either high or low genomic grade subgroups and compared these to previously reported ER-positive molecular classifications. As further validation, we classified 666 ER-positive samples into su…
!Series_summary
!Series_summary	Results: Two ER-positive molecular subgroups (high and low genomic grade) could be defined using the GGI. Despite tracking a single biological pathway, these were highly comparable to the previously described luminal A and B classification and significantly correlated to the risk groups produced using the 21-gene recurrence score. The two subtypes were associated with statistically distinct clini…
!Series_summary
!Series_summary	Conclusions: The use of genomic grade can identify two clinically distinct ER-positive molecular subtypes in a simple and highly reproducible manner across multiple datasets. This study emphasizes the important role of proliferation-related genes in predicting prognosis in ER-positive BC.
!Series_summary	Keywords: disease state analysis
!Series_overall_design	dataset of microarray experiments from primary breast tumors used to assess the reationship between GGI, molecular subtypes, and tamoxifen resistance.
!Series_overall_design
!Series_overall_design	No replicate, no reference sample.
!Series_type	Expression profiling by array
!Series_contributor	Sherene,,Loi
!Series_contributor	Benjamin,,Haibe-Kains
!Series_contributor	Christine,,Desmedt
!Series_contributor	Fran莽oise,,Lallemand
!Series_contributor	Andrew,M,Tutt
!Series_contributor	Cheryl,,Gillet
!Series_contributor	Paul,,Ellis
!Series_contributor	Adrian,,Harris
!Series_contributor	Jonas,,Bergh
!Series_contributor	John,A,Foekens
!Series_contributor	Jan,G,Klijn
!Series_contributor	Denis,,Larsimont
!Series_contributor	Marc,,Buyse
!Series_contributor	Gianluca,,Bontempi
!Series_contributor	Mauro,,Delorenzi
!Series_contributor	Martine,J,Piccart
!Series_contributor	Christos,,Sotiriou
!Series_sample_id	GSM65316 GSM65317 GSM65318 GSM65319 GSM65320 GSM65321 GSM65322 GSM65323 GSM65324 GSM65325 GSM65326 GSM65327 GSM65328 GSM65329 GSM65330 GSM65331 GSM65332 GSM65333 GSM65334 GSM65335 GSM65336 GSM65337 GSM65338 GSM65339 GSM65340 GSM65341 GSM65342 GSM65343 GSM65344 GSM65345 GSM65346 GSM65347 GSM65348 GSM65349 GSM65350 GSM65351 GSM65352 GSM65353 GSM65354 GSM65355 GSM65356 GSM65357 GSM65358 GSM65359 GSM…
!Series_contact_name	Benjamin,,Haibe-Kains
!Series_contact_email	benjamin.haibe.kains@utoronto.ca
!Series_contact_phone	14165818626
!Series_contact_laboratory	Bioinformatics and Computational Genomics
!Series_contact_department	Princess Margaret Research
!Series_contact_institute	Princess Margaret Cancer Centre
!Series_contact_address	610 University Avenue
!Series_contact_city	Toronto
!Series_contact_state	Ontario
!Series_contact_zip/postal_code	M5G 2M9
!Series_contact_country	Canada
!Series_supplementary_file	ftp://ftp.ncbi.nlm.nih.gov/pub/geo/DATA/supplementary/series/GSE6532/GSE6532_LUMINAL.RData.gz
!Series_supplementary_file	ftp://ftp.ncbi.nlm.nih.gov/pub/geo/DATA/supplementary/series/GSE6532/GSE6532_LUMINAL_README.txt.gz
!Series_supplementary_file	ftp://ftp.ncbi.nlm.nih.gov/pub/geo/DATA/supplementary/series/GSE6532/GSE6532_LUMINAL_annot.txt.gz
!Series_supplementary_file	ftp://ftp.ncbi.nlm.nih.gov/pub/geo/DATA/supplementary/series/GSE6532/GSE6532_LUMINAL_demo.txt.gz
!Series_supplementary_file	ftp://ftp.ncbi.nlm.nih.gov/pub/geo/DATA/supplementary/series/GSE6532/GSE6532_RAW.tar
!Series_platform_id	GPL96
!Series_platform_id	GPL97
!Series_platform_id	GPL570
!Series_platform_taxid	9606
!Series_sample_taxid	9606
!Series_relation	BioProject: http://www.ncbi.nlm.nih.gov/bioproject/PRJNA98807
!Sample_title	KIT_82A83	KIT_6B85	KIT_8B87	KIT_289C75	KIT_39C24	KIT_104B91	KIT_313A87	KIT_48A46	KIT_55A79	KIT_311A27	KIT_69A93	KIT_46A25	KIT_76A44	KIT_72A92	KIT_114B68	KIT_138B34	KIT_173B43	KIT_194B60	KIT_207C08	KIT_131B79	KIT_135B40	KIT_139B03	KIT_162B98	KIT_252C64	OXFT_2220	OXFT_2190	OXFT_2152	OXFT_2221	OXFT_209	OXFT_1769	OXFT_928	OXFT_2093	OXFT_1770	OXFT_630	OXFT_1342	OXFT_2340	OXFT_2338	OXFT_2341	OXFT_1902	OXFT_1982	OXFT_5210	OXFT_2027	OXFT_1133	OXFT_1441	OXFT_1432	OXFT_1125	OXFT_1070	OXFT_700	OXFT_742
!Sample_geo_accession	GSM65316	GSM65317	GSM65318	GSM65319	GSM65320	GSM65321	GSM65322	GSM65323	GSM65324	GSM65325	GSM65326	GSM65327	GSM65328	GSM65329	GSM65330	GSM65331	GSM65332	GSM65333	GSM65334	GSM65335	GSM65336	GSM65337	GSM65338	GSM65339	GSM65340	GSM65341	GSM65342	GSM65343	GSM65344	GSM65345	GSM65346	GSM65347	GSM65348	GSM65349	GSM65350	GSM65351	GSM65352	GSM65353	GSM65354	GSM65355	GSM65356	GSM65357	GSM65358	GSM65359	GSM65360	GSM65361	GSM65362	GSM65363	GSM65364
!Sample_status	Public on Feb 16 2006	Public on Feb 16 2006	Public on Feb 16 2006	Public on Feb 16 2006	Public on Feb 16 2006	Public on Feb 16 2006	Public on Feb 16 2006	Public on Feb 16 2006	Public on Feb 16 2006	Public on Feb 16 2006	Public on Feb 16 2006	Public on Feb 16 2006	Public on Feb 16 2006	Public on Feb 16 2006	Public on Feb 16 2006	Public on Feb 16 2006	Public on Feb 16 2006	Public on Feb 16 2006	Public on Feb 16 2006	Public on Feb 16 2006	Public on Feb 16 2006	Public on Feb 16 2006	Public on Feb 16 2006	Public on Feb 16 2006	Public on Feb 16 2006	Public on Feb 16 2006	Public on Feb 16 2006	Public on Feb 16 2006	Public on Feb 16 2006	Public on Feb 16 2006	Public on Feb 16 2006	Public on Feb 16 2006	Public on Feb 16 2006	Public on Feb 16 2006	Public on Feb 16 2006	Public on Feb 16 2006	Public on Feb 16 2006	Public on Feb 16 2006	Public on Feb 16 2006	Public on Feb 16 2006	Public on Feb 16 2006	Public on Feb 16 2006	Public on Feb 16 2006	Public on Feb 16 2006	Public on Feb 16 2006	Public on Feb 16 2006	Public on Feb 16 2006	Public on Feb 16 2006	Public on Feb 16 2006
!Sample_submission_date	Jul 25 2005	Jul 25 2005	Jul 25 2005	Jul 25 2005	Jul 25 2005	Jul 25 2005	Jul 25 2005	Jul 25 2005	Jul 25 2005	Jul 25 2005	Jul 25 2005	Jul 25 2005	Jul 25 2005	Jul 25 2005	Jul 25 2005	Jul 25 2005	Jul 25 2005	Jul 25 2005	Jul 25 2005	Jul 25 2005	Jul 25 2005	Jul 25 2005	Jul 25 2005	Jul 25 2005	Jul 25 2005	Jul 25 2005	Jul 25 2005	Jul 25 2005	Jul 25 2005	Jul 25 2005	Jul 25 2005	Jul 25 2005	Jul 25 2005	Jul 25 2005	Jul 25 2005	Jul 25 2005	Jul 25 2005	Jul 25 2005	Jul 25 2005	Jul 25 2005	Jul 25 2005	Jul 25 2005	Jul 25 2005	Jul 25 2005	Jul 25 2005	Jul 25 2005	Jul 25 2005	Jul 25 2005	Jul 25 2005
!Sample_last_update_date	Sep 06 2013	Sep 06 2013	Sep 06 2013	Sep 06 2013	Sep 06 2013	Sep 06 2013	Sep 06 2013	Sep 06 2013	Sep 06 2013	Sep 06 2013	Sep 06 2013	Sep 06 2013	Sep 06 2013	Sep 06 2013	Sep 06 2013	Sep 06 2013	Sep 06 2013	Sep 06 2013	Sep 06 2013	Sep 06 2013	Sep 06 2013	Sep 06 2013	Sep 06 2013	Sep 06 2013	Sep 06 2013	Sep 06 2013	Sep 06 2013	Sep 06 2013	Sep 06 2013	Sep 06 2013	Sep 06 2013	Sep 06 2013	Sep 06 2013	Sep 06 2013	Sep 06 2013	Sep 06 2013	Sep 06 2013	Sep 06 2013	Sep 06 2013	Sep 06 2013	Sep 06 2013	Sep 06 2013	Sep 06 2013	Sep 06 2013	Sep 06 2013	Sep 06 2013	Sep 06 2013	Sep 06 2013	Sep 06 2013
!Sample_type	RNA	RNA	RNA	RNA	RNA	RNA	RNA	RNA	RNA	RNA	RNA	RNA	RNA	RNA	RNA	RNA	RNA	RNA	RNA	RNA	RNA	RNA	RNA	RNA	RNA	RNA	RNA	RNA	RNA	RNA	RNA	RNA	RNA	RNA	RNA	RNA	RNA	RNA	RNA	RNA	RNA	RNA	RNA	RNA	RNA	RNA	RNA	RNA	RNA
!Sample_channel_count	1	1	1	1	1	1	1	1	1	1	1	1	1	1	1	1	1	1	1	1	1	1	1	1	1	1	1	1	1	1	1	1	1	1	1	1	1	1	1	1	1	1	1	1	1	1	1	1	1
!Sample_source_name_ch1	breast	breast	breast	breast	breast	breast	breast	breast	breast	breast	breast	breast	breast	breast	breast	breast	breast	breast	breast	breast	breast	breast	breast	breast	breast	breast	breast	breast	breast	breast	breast	breast	breast	breast	breast	breast	breast	breast	breast	breast	breast	breast	breast	breast	breast	breast	breast	breast	breast
!Sample_organism_ch1	Homo sapiens	Homo sapiens	Homo sapiens	Homo sapiens	Homo sapiens	Homo sapiens	Homo sapiens	Homo sapiens	Homo sapiens	Homo sapiens	Homo sapiens	Homo sapiens	Homo sapiens	Homo sapiens	Homo sapiens	Homo sapiens	Homo sapiens	Homo sapiens	Homo sapiens	Homo sapiens	Homo sapiens	Homo sapiens	Homo sapiens	Homo sapiens	Homo sapiens	Homo sapiens	Homo sapiens	Homo sapiens	Homo sapiens	Homo sapiens	Homo sapiens	Homo sapiens	Homo sapiens	Homo sapiens	Homo sapiens	Homo sapiens	Homo sapiens	Homo sapiens	Homo sapiens	Homo sapiens	Homo sapiens	Homo sapiens	Homo sapiens	Homo sapiens	Homo sapiens	Homo sapiens	Homo sapiens	Homo sapiens	Homo sapiens
!Sample_characteristics_ch1	sample name: KIT_82A83	sample name: KIT_6B85	sample name: KIT_8B87	sample name: KIT_289C75	sample name: KIT_39C24	sample name: KIT_104B91	sample name: KIT_313A87	sample name: KIT_48A46	sample name: KIT_55A79	sample name: KIT_311A27	sample name: KIT_69A93	sample name: KIT_46A25	sample name: KIT_76A44	sample name: KIT_72A92	sample name: KIT_114B68	sample name: KIT_138B34	sample name: KIT_173B43	sample name: KIT_194B60	sample name: KIT_207C08	sample name: KIT_131B79	sample name: KIT_135B40	sample name: KIT_139B03	sample name: KIT_162B98	sample name: KIT_252C64	sample name: OXFT_2220	sample name: OXFT_2190	sample name: OXFT_2152	sample name: OXFT_2221	sample name: OXFT_209	sample name: OXFT_1769	sample name: OXFT_928	sample name: OXFT_2093	sample name: OXFT_1770	sample name: OXFT_630	sample name: OXFT_1342	sample name: OXFT_2340	sample name: OXFT_2338	sample name: OXFT_2341	sample name: OXFT_1902	sample name: OXFT_1982	sample name: OXFT_5210	sample name: OXFT_2027	sample name: OXFT_1133	sample name: OXFT_1441	sample name: OXFT_1432	sample name: OXFT_1125	sample name: OXFT_1070	sample name: OXFT_700	sample name: OXFT_742
!Sample_characteristics_ch1	grade: 3	grade: 1	grade: 1	grade: 1	grade: 1	grade: 3	grade: 3	grade: 1	grade: 3	grade: 3	grade: 3	grade: 3	grade: 3	grade: 1	grade: 1	grade: 1	grade: 1	grade: 3	grade: 1	grade: 3	grade: 1	grade: 3	grade: 3	grade: 3	grade: 1	grade: 1	grade: 3	grade: 3	grade: 3	grade: 1	grade: 1	grade: 1	grade: 1	grade: 1	grade: 3	grade: 1	grade: 3	grade: 1	grade: 3	grade: 1	grade: 3	grade: 3	grade: 1	grade: 3	grade: 1	grade: 1	grade: 1	grade: 1	grade: 3
!Sample_characteristics_ch1	ggi: 0.621223	ggi: 0.510982	ggi: -2.23099	ggi: -1.6602	ggi: -1.22899	ggi: 0.712751	ggi: 1.61792	ggi: -1.96308	ggi: 1.09356	ggi: 1.09473	ggi: 0.442752	ggi: 1.94314	ggi: 0.641204	ggi: -1.12932	ggi: -0.226757	ggi: -1.77498	ggi: -1.60262	ggi: 1.39321	ggi: -1.04536	ggi: 0.631926	ggi: -1.05798	ggi: 1.29211	ggi: -0.0805463	ggi: 1.122	ggi: -1.1865	ggi: -0.0646606	ggi: -1.48307	ggi: 0.00432486	ggi: 2.51046	ggi: -0.0938409	ggi: -2.46578	ggi: -0.821333	ggi: -0.233113	ggi: -2.25362	ggi: 2.46201	ggi: -0.423715	ggi: 1.83407	ggi: -0.128292	ggi: 1.54786	ggi: -2.15729	ggi: 1.43675	ggi: -0.495184	ggi: -1.03916	ggi: 0.992788	ggi: -0.931815	ggi: -1.4746	ggi: -1.17797	ggi: -2.22663	ggi: 0.342894
!Sample_characteristics_ch1
!Sample_characteristics_ch1
!Sample_characteristics_ch1
!Sample_characteristics_ch1
!Sample_characteristics_ch1
!Sample_characteristics_ch1
!Sample_characteristics_ch1
!Sample_characteristics_ch1
!Sample_characteristics_ch1
!Sample_characteristics_ch1
!Sample_biomaterial_provider_ch1														ATCC
!Sample_molecule_ch1	total RNA	total RNA	total RNA	total RNA	total RNA	total RNA	total RNA	total RNA	total RNA	total RNA	total RNA	total RNA	total RNA	total RNA	total RNA	total RNA	total RNA	total RNA	total RNA	total RNA	total RNA	total RNA	total RNA	total RNA	total RNA	total RNA	total RNA	total RNA	total RNA	total RNA	total RNA	total RNA	total RNA	total RNA	total RNA	total RNA	total RNA	total RNA	total RNA	total RNA	total RNA	total RNA	total RNA	total RNA	total RNA	total RNA	total RNA	total RNA	total RNA
!Sample_extract_protocol_ch1	Isolation of RNA was performed using the Trizol method (Invitrogen) according to the manufacturer's instructions and was purified using RNeasy mini-columns (Qiagen, Valencia, CA). The quality of the RNA obtained from each tumour sample was assessed based on the RNA profile generated by the bioanalyzer (Agilent Inc)olation of RNA was performed using the Trizol method (Invitrogen) according to the …	Isolation of RNA was performed using the Trizol method (Invitrogen) according to the manufacturer's instructions and was purified using RNeasy mini-columns (Qiagen, Valencia, CA). The quality of the RNA obtained from each tumour sample was assessed based on the RNA profile generated by the bioanalyzer (Agilent Inc)olation of RNA was performed using the Trizol method (Invitrogen) according to the …	Isolation of RNA was performed using the Trizol method (Invitrogen) according to the manufacturer's instructions and was purified using RNeasy mini-columns (Qiagen, Valencia, CA). The quality of the RNA obtained from each tumour sample was assessed based on the RNA profile generated by the bioanalyzer (Agilent Inc)olation of RNA was performed using the Trizol method (Invitrogen) according to the …	Isolation of RNA was performed using the Trizol method (Invitrogen) according to the manufacturer's instructions and was purified using RNeasy mini-columns (Qiagen, Valencia, CA). The quality of the RNA obtained from each tumour sample was assessed based on the RNA profile generated by the bioanalyzer (Agilent Inc)olation of RNA was performed using the Trizol method (Invitrogen) according to the …	Isolation of RNA was performed using the Trizol method (Invitrogen) according to the manufacturer's instructions and was purified using RNeasy mini-columns (Qiagen, Valencia, CA). The quality of the RNA obtained from each tumour sample was assessed based on the RNA profile generated by the bioanalyzer (Agilent Inc)olation of RNA was performed using the Trizol method (Invitrogen) according to the …	Isolation of RNA was performed using the Trizol method (Invitrogen) according to the manufacturer's instructions and was purified using RNeasy mini-columns (Qiagen, Valencia, CA). The quality of the RNA obtained from each tumour sample was assessed based on the RNA profile generated by the bioanalyzer (Agilent Inc)olation of RNA was performed using the Trizol method (Invitrogen) according to the …	Isolation of RNA was performed using the Trizol method (Invitrogen) according to the manufacturer's instructions and was purified using RNeasy mini-columns (Qiagen, Valencia, CA). The quality of the RNA obtained from each tumour sample was assessed based on the RNA profile generated by the bioanalyzer (Agilent Inc)olation of RNA was performed using the Trizol method (Invitrogen) according to the …	Isolation of RNA was performed using the Trizol method (Invitrogen) according to the manufacturer's instructions and was purified using RNeasy mini-columns (Qiagen, Valencia, CA). The quality of the RNA obtained from each tumour sample was assessed based on the RNA profile generated by the bioanalyzer (Agilent Inc)olation of RNA was performed using the Trizol method (Invitrogen) according to the …	Isolation of RNA was performed using the Trizol method (Invitrogen) according to the manufacturer's instructions and was purified using RNeasy mini-columns (Qiagen, Valencia, CA). The quality of the RNA obtained from each tumour sample was assessed based on the RNA profile generated by the bioanalyzer (Agilent Inc)olation of RNA was performed using the Trizol method (Invitrogen) according to the …	Isolation of RNA was performed using the Trizol method (Invitrogen) according to the manufacturer's instructions and was purified using RNeasy mini-columns (Qiagen, Valencia, CA). The quality of the RNA obtained from each tumour sample was assessed based on the RNA profile generated by the bioanalyzer (Agilent Inc)olation of RNA was performed using the Trizol method (Invitrogen) according to the …	Isolation of RNA was performed using the Trizol method (Invitrogen) according to the manufacturer's instructions and was purified using RNeasy mini-columns (Qiagen, Valencia, CA). The quality of the RNA obtained from each tumour sample was assessed based on the RNA profile generated by the bioanalyzer (Agilent Inc)olation of RNA was performed using the Trizol method (Invitrogen) according to the …	Isolation of RNA was performed using the Trizol method (Invitrogen) according to the manufacturer's instructions and was purified using RNeasy mini-columns (Qiagen, Valencia, CA). The quality of the RNA obtained from each tumour sample was assessed based on the RNA profile generated by the bioanalyzer (Agilent Inc)olation of RNA was performed using the Trizol method (Invitrogen) according to the …	Isolation of RNA was performed using the Trizol method (Invitrogen) according to the manufacturer's instructions and was purified using RNeasy mini-columns (Qiagen, Valencia, CA). The quality of the RNA obtained from each tumour sample was assessed based on the RNA profile generated by the bioanalyzer (Agilent Inc)olation of RNA was performed using the Trizol method (Invitrogen) according to the …	Isolation of RNA was performed using the Trizol method (Invitrogen) according to the manufacturer's instructions and was purified using RNeasy mini-columns (Qiagen, Valencia, CA). The quality of the RNA obtained from each tumour sample was assessed based on the RNA profile generated by the bioanalyzer (Agilent Inc)olation of RNA was performed using the Trizol method (Invitrogen) according to the …	Isolation of RNA was performed using the Trizol method (Invitrogen) according to the manufacturer's instructions and was purified using RNeasy mini-columns (Qiagen, Valencia, CA). The quality of the RNA obtained from each tumour sample was assessed based on the RNA profile generated by the bioanalyzer (Agilent Inc)olation of RNA was performed using the Trizol method (Invitrogen) according to the …	Isolation of RNA was performed using the Trizol method (Invitrogen) according to the manufacturer's instructions and was purified using RNeasy mini-columns (Qiagen, Valencia, CA). The quality of the RNA obtained from each tumour sample was assessed based on the RNA profile generated by the bioanalyzer (Agilent Inc)olation of RNA was performed using the Trizol method (Invitrogen) according to the …	Isolation of RNA was performed using the Trizol method (Invitrogen) according to the manufacturer's instructions and was purified using RNeasy mini-columns (Qiagen, Valencia, CA). The quality of the RNA obtained from each tumour sample was assessed based on the RNA profile generated by the bioanalyzer (Agilent Inc)olation of RNA was performed using the Trizol method (Invitrogen) according to the …	Isolation of RNA was performed using the Trizol method (Invitrogen) according to the manufacturer's instructions and was purified using RNeasy mini-columns (Qiagen, Valencia, CA). The quality of the RNA obtained from each tumour sample was assessed based on the RNA profile generated by the bioanalyzer (Agilent Inc)olation of RNA was performed using the Trizol method (Invitrogen) according to the …	Isolation of RNA was performed using the Trizol method (Invitrogen) according to the manufacturer's instructions and was purified using RNeasy mini-columns (Qiagen, Valencia, CA). The quality of the RNA obtained from each tumour sample was assessed based on the RNA profile generated by the bioanalyzer (Agilent Inc)olation of RNA was performed using the Trizol method (Invitrogen) according to the …	Isolation of RNA was performed using the Trizol method (Invitrogen) according to the manufacturer's instructions and was purified using RNeasy mini-columns (Qiagen, Valencia, CA). The quality of the RNA obtained from each tumour sample was assessed based on the RNA profile generated by the bioanalyzer (Agilent Inc)olation of RNA was performed using the Trizol method (Invitrogen) according to the …	Isolation of RNA was performed using the Trizol method (Invitrogen) according to the manufacturer's instructions and was purified using RNeasy mini-columns (Qiagen, Valencia, CA). The quality of the RNA obtained from each tumour sample was assessed based on the RNA profile generated by the bioanalyzer (Agilent Inc)olation of RNA was performed using the Trizol method (Invitrogen) according to the …	Isolation of RNA was performed using the Trizol method (Invitrogen) according to the manufacturer's instructions and was purified using RNeasy mini-columns (Qiagen, Valencia, CA). The quality of the RNA obtained from each tumour sample was assessed based on the RNA profile generated by the bioanalyzer (Agilent Inc)olation of RNA was performed using the Trizol method (Invitrogen) according to the …	Isolation of RNA was performed using the Trizol method (Invitrogen) according to the manufacturer's instructions and was purified using RNeasy mini-columns (Qiagen, Valencia, CA). The quality of the RNA obtained from each tumour sample was assessed based on the RNA profile generated by the bioanalyzer (Agilent Inc)olation of RNA was performed using the Trizol method (Invitrogen) according to the …	Isolation of RNA was performed using the Trizol method (Invitrogen) according to the manufacturer's instructions and was purified using RNeasy mini-columns (Qiagen, Valencia, CA). The quality of the RNA obtained from each tumour sample was assessed based on the RNA profile generated by the bioanalyzer (Agilent Inc)olation of RNA was performed using the Trizol method (Invitrogen) according to the …	Isolation of RNA was performed using the Trizol method (Invitrogen) according to the manufacturer's instructions and was purified using RNeasy mini-columns (Qiagen, Valencia, CA). The quality of the RNA obtained from each tumour sample was assessed based on the RNA profile generated by the bioanalyzer (Agilent Inc)olation of RNA was performed using the Trizol method (Invitrogen) according to the …	Isolation of RNA was performed using the Trizol method (Invitrogen) according to the manufacturer's instructions and was purified using RNeasy mini-columns (Qiagen, Valencia, CA). The quality of the RNA obtained from each tumour sample was assessed based on the RNA profile generated by the bioanalyzer (Agilent Inc)olation of RNA was performed using the Trizol method (Invitrogen) according to the …	Isolation of RNA was performed using the Trizol method (Invitrogen) according to the manufacturer's instructions and was purified using RNeasy mini-columns (Qiagen, Valencia, CA). The quality of the RNA obtained from each tumour sample was assessed based on the RNA profile generated by the bioanalyzer (Agilent Inc)olation of RNA was performed using the Trizol method (Invitrogen) according to the …	Isolation of RNA was performed using the Trizol method (Invitrogen) according to the manufacturer's instructions and was purified using RNeasy mini-columns (Qiagen, Valencia, CA). The quality of the RNA obtained from each tumour sample was assessed based on the RNA profile generated by the bioanalyzer (Agilent Inc)olation of RNA was performed using the Trizol method (Invitrogen) according to the …	Isolation of RNA was performed using the Trizol method (Invitrogen) according to the manufacturer's instructions and was purified using RNeasy mini-columns (Qiagen, Valencia, CA). The quality of the RNA obtained from each tumour sample was assessed based on the RNA profile generated by the bioanalyzer (Agilent Inc)olation of RNA was performed using the Trizol method (Invitrogen) according to the …	Isolation of RNA was performed using the Trizol method (Invitrogen) according to the manufacturer's instructions and was purified using RNeasy mini-columns (Qiagen, Valencia, CA). The quality of the RNA obtained from each tumour sample was assessed based on the RNA profile generated by the bioanalyzer (Agilent Inc)olation of RNA was performed using the Trizol method (Invitrogen) according to the …	Isolation of RNA was performed using the Trizol method (Invitrogen) according to the manufacturer's instructions and was purified using RNeasy mini-columns (Qiagen, Valencia, CA). The quality of the RNA obtained from each tumour sample was assessed based on the RNA profile generated by the bioanalyzer (Agilent Inc)olation of RNA was performed using the Trizol method (Invitrogen) according to the …	Isolation of RNA was performed using the Trizol method (Invitrogen) according to the manufacturer's instructions and was purified using RNeasy mini-columns (Qiagen, Valencia, CA). The quality of the RNA obtained from each tumour sample was assessed based on the RNA profile generated by the bioanalyzer (Agilent Inc)olation of RNA was performed using the Trizol method (Invitrogen) according to the …	Isolation of RNA was performed using the Trizol method (Invitrogen) according to the manufacturer's instructions and was purified using RNeasy mini-columns (Qiagen, Valencia, CA). The quality of the RNA obtained from each tumour sample was assessed based on the RNA profile generated by the bioanalyzer (Agilent Inc)olation of RNA was performed using the Trizol method (Invitrogen) according to the …	Isolation of RNA was performed using the Trizol method (Invitrogen) according to the manufacturer's instructions and was purified using RNeasy mini-columns (Qiagen, Valencia, CA). The quality of the RNA obtained from each tumour sample was assessed based on the RNA profile generated by the bioanalyzer (Agilent Inc)olation of RNA was performed using the Trizol method (Invitrogen) according to the …	Isolation of RNA was performed using the Trizol method (Invitrogen) according to the manufacturer's instructions and was purified using RNeasy mini-columns (Qiagen, Valencia, CA). The quality of the RNA obtained from each tumour sample was assessed based on the RNA profile generated by the bioanalyzer (Agilent Inc)olation of RNA was performed using the Trizol method (Invitrogen) according to the …	Isolation of RNA was performed using the Trizol method (Invitrogen) according to the manufacturer's instructions and was purified using RNeasy mini-columns (Qiagen, Valencia, CA). The quality of the RNA obtained from each tumour sample was assessed based on the RNA profile generated by the bioanalyzer (Agilent Inc)olation of RNA was performed using the Trizol method (Invitrogen) according to the …	Isolation of RNA was performed using the Trizol method (Invitrogen) according to the manufacturer's instructions and was purified using RNeasy mini-columns (Qiagen, Valencia, CA). The quality of the RNA obtained from each tumour sample was assessed based on the RNA profile generated by the bioanalyzer (Agilent Inc)olation of RNA was performed using the Trizol method (Invitrogen) according to the …	Isolation of RNA was performed using the Trizol method (Invitrogen) according to the manufacturer's instructions and was purified using RNeasy mini-columns (Qiagen, Valencia, CA). The quality of the RNA obtained from each tumour sample was assessed based on the RNA profile generated by the bioanalyzer (Agilent Inc)olation of RNA was performed using the Trizol method (Invitrogen) according to the …	Isolation of RNA was performed using the Trizol method (Invitrogen) according to the manufacturer's instructions and was purified using RNeasy mini-columns (Qiagen, Valencia, CA). The quality of the RNA obtained from each tumour sample was assessed based on the RNA profile generated by the bioanalyzer (Agilent Inc)olation of RNA was performed using the Trizol method (Invitrogen) according to the …	Isolation of RNA was performed using the Trizol method (Invitrogen) according to the manufacturer's instructions and was purified using RNeasy mini-columns (Qiagen, Valencia, CA). The quality of the RNA obtained from each tumour sample was assessed based on the RNA profile generated by the bioanalyzer (Agilent Inc)olation of RNA was performed using the Trizol method (Invitrogen) according to the …	Isolation of RNA was performed using the Trizol method (Invitrogen) according to the manufacturer's instructions and was purified using RNeasy mini-columns (Qiagen, Valencia, CA). The quality of the RNA obtained from each tumour sample was assessed based on the RNA profile generated by the bioanalyzer (Agilent Inc)olation of RNA was performed using the Trizol method (Invitrogen) according to the …	Isolation of RNA was performed using the Trizol method (Invitrogen) according to the manufacturer's instructions and was purified using RNeasy mini-columns (Qiagen, Valencia, CA). The quality of the RNA obtained from each tumour sample was assessed based on the RNA profile generated by the bioanalyzer (Agilent Inc)olation of RNA was performed using the Trizol method (Invitrogen) according to the …	Isolation of RNA was performed using the Trizol method (Invitrogen) according to the manufacturer's instructions and was purified using RNeasy mini-columns (Qiagen, Valencia, CA). The quality of the RNA obtained from each tumour sample was assessed based on the RNA profile generated by the bioanalyzer (Agilent Inc)olation of RNA was performed using the Trizol method (Invitrogen) according to the …	Isolation of RNA was performed using the Trizol method (Invitrogen) according to the manufacturer's instructions and was purified using RNeasy mini-columns (Qiagen, Valencia, CA). The quality of the RNA obtained from each tumour sample was assessed based on the RNA profile generated by the bioanalyzer (Agilent Inc)olation of RNA was performed using the Trizol method (Invitrogen) according to the …	Isolation of RNA was performed using the Trizol method (Invitrogen) according to the manufacturer's instructions and was purified using RNeasy mini-columns (Qiagen, Valencia, CA). The quality of the RNA obtained from each tumour sample was assessed based on the RNA profile generated by the bioanalyzer (Agilent Inc)olation of RNA was performed using the Trizol method (Invitrogen) according to the …	Isolation of RNA was performed using the Trizol method (Invitrogen) according to the manufacturer's instructions and was purified using RNeasy mini-columns (Qiagen, Valencia, CA). The quality of the RNA obtained from each tumour sample was assessed based on the RNA profile generated by the bioanalyzer (Agilent Inc)olation of RNA was performed using the Trizol method (Invitrogen) according to the …	Isolation of RNA was performed using the Trizol method (Invitrogen) according to the manufacturer's instructions and was purified using RNeasy mini-columns (Qiagen, Valencia, CA). The quality of the RNA obtained from each tumour sample was assessed based on the RNA profile generated by the bioanalyzer (Agilent Inc)olation of RNA was performed using the Trizol method (Invitrogen) according to the …	Isolation of RNA was performed using the Trizol method (Invitrogen) according to the manufacturer's instructions and was purified using RNeasy mini-columns (Qiagen, Valencia, CA). The quality of the RNA obtained from each tumour sample was assessed based on the RNA profile generated by the bioanalyzer (Agilent Inc)olation of RNA was performed using the Trizol method (Invitrogen) according to the …	Isolation of RNA was performed using the Trizol method (Invitrogen) according to the manufacturer's instructions and was purified using RNeasy mini-columns (Qiagen, Valencia, CA). The quality of the RNA obtained from each tumour sample was assessed based on the RNA profile generated by the bioanalyzer (Agilent Inc)olation of RNA was performed using the Trizol method (Invitrogen) according to the …
!Sample_label_ch1	biotin	biotin	biotin	biotin	biotin	biotin	biotin	biotin	biotin	biotin	biotin	biotin	biotin	biotin	biotin	biotin	biotin	biotin	biotin	biotin	biotin	biotin	biotin	biotin	biotin	biotin	biotin	biotin	biotin	biotin	biotin	biotin	biotin	biotin	biotin	biotin	biotin	biotin	biotin	biotin	biotin	biotin	biotin	biotin	biotin	biotin	biotin	biotin	biotin
!Sample_label_protocol_ch1	Approximately 1 microgram of total RNA was processed to produce biotinylated cRNA targets.	Approximately 1 microgram of total RNA was processed to produce biotinylated cRNA targets.	Approximately 1 microgram of total RNA was processed to produce biotinylated cRNA targets.	Approximately 1 microgram of total RNA was processed to produce biotinylated cRNA targets.	Approximately 1 microgram of total RNA was processed to produce biotinylated cRNA targets.	Approximately 1 microgram of total RNA was processed to produce biotinylated cRNA targets.	Approximately 1 microgram of total RNA was processed to produce biotinylated cRNA targets.	Approximately 1 microgram of total RNA was processed to produce biotinylated cRNA targets.	Approximately 1 microgram of total RNA was processed to produce biotinylated cRNA targets.	Approximately 1 microgram of total RNA was processed to produce biotinylated cRNA targets.	Approximately 1 microgram of total RNA was processed to produce biotinylated cRNA targets.	Approximately 1 microgram of total RNA was processed to produce biotinylated cRNA targets.	Approximately 1 microgram of total RNA was processed to produce biotinylated cRNA targets.	Approximately 1 microgram of total RNA was processed to produce biotinylated cRNA targets.	Approximately 1 microgram of total RNA was processed to produce biotinylated cRNA targets.	Approximately 1 microgram of total RNA was processed to produce biotinylated cRNA targets.	Approximately 1 microgram of total RNA was processed to produce biotinylated cRNA targets.	Approximately 1 microgram of total RNA was processed to produce biotinylated cRNA targets.	Approximately 1 microgram of total RNA was processed to produce biotinylated cRNA targets.	Approximately 1 microgram of total RNA was processed to produce biotinylated cRNA targets.	Approximately 1 microgram of total RNA was processed to produce biotinylated cRNA targets.	Approximately 1 microgram of total RNA was processed to produce biotinylated cRNA targets.	Approximately 1 microgram of total RNA was processed to produce biotinylated cRNA targets.	Approximately 1 microgram of total RNA was processed to produce biotinylated cRNA targets.	Approximately 1 microgram of total RNA was processed to produce biotinylated cRNA targets.	Approximately 1 microgram of total RNA was processed to produce biotinylated cRNA targets.	Approximately 1 microgram of total RNA was processed to produce biotinylated cRNA targets.	Approximately 1 microgram of total RNA was processed to produce biotinylated cRNA targets.	Approximately 1 microgram of total RNA was processed to produce biotinylated cRNA targets.	Approximately 1 microgram of total RNA was processed to produce biotinylated cRNA targets.	Approximately 1 microgram of total RNA was processed to produce biotinylated cRNA targets.	Approximately 1 microgram of total RNA was processed to produce biotinylated cRNA targets.	Approximately 1 microgram of total RNA was processed to produce biotinylated cRNA targets.	Approximately 1 microgram of total RNA was processed to produce biotinylated cRNA targets.	Approximately 1 microgram of total RNA was processed to produce biotinylated cRNA targets.	Approximately 1 microgram of total RNA was processed to produce biotinylated cRNA targets.	Approximately 1 microgram of total RNA was processed to produce biotinylated cRNA targets.	Approximately 1 microgram of total RNA was processed to produce biotinylated cRNA targets.	Approximately 1 microgram of total RNA was processed to produce biotinylated cRNA targets.	Approximately 1 microgram of total RNA was processed to produce biotinylated cRNA targets.	Approximately 1 microgram of total RNA was processed to produce biotinylated cRNA targets.	Approximately 1 microgram of total RNA was processed to produce biotinylated cRNA targets.	Approximately 1 microgram of total RNA was processed to produce biotinylated cRNA targets.	Approximately 1 microgram of total RNA was processed to produce biotinylated cRNA targets.	Approximately 1 microgram of total RNA was processed to produce biotinylated cRNA targets.	Approximately 1 microgram of total RNA was processed to produce biotinylated cRNA targets.	Approximately 1 microgram of total RNA was processed to produce biotinylated cRNA targets.	Approximately 1 microgram of total RNA was processed to produce biotinylated cRNA targets.	Approximately 1 microgram of total RNA was processed to produce biotinylated cRNA targets.
!Sample_taxid_ch1	9606	9606	9606	9606	9606	9606	9606	9606	9606	9606	9606	9606	9606	9606	9606	9606	9606	9606	9606	9606	9606	9606	9606	9606	9606	9606	9606	9606	9606	9606	9606	9606	9606	9606	9606	9606	9606	9606	9606	9606	9606	9606	9606	9606	9606	9606	9606	9606	9606
!Sample_hyb_protocol	standard Affymetrix procedures	standard Affymetrix procedures	standard Affymetrix procedures	standard Affymetrix procedures	standard Affymetrix procedures	standard Affymetrix procedures	standard Affymetrix procedures	standard Affymetrix procedures	standard Affymetrix procedures	standard Affymetrix procedures	standard Affymetrix procedures	standard Affymetrix procedures	standard Affymetrix procedures	standard Affymetrix procedures	standard Affymetrix procedures	standard Affymetrix procedures	standard Affymetrix procedures	standard Affymetrix procedures	standard Affymetrix procedures	standard Affymetrix procedures	standard Affymetrix procedures	standard Affymetrix procedures	standard Affymetrix procedures	standard Affymetrix procedures	standard Affymetrix procedures	standard Affymetrix procedures	standard Affymetrix procedures	standard Affymetrix procedures	standard Affymetrix procedures	standard Affymetrix procedures	standard Affymetrix procedures	standard Affymetrix procedures	standard Affymetrix procedures	standard Affymetrix procedures	standard Affymetrix procedures	standard Affymetrix procedures	standard Affymetrix procedures	standard Affymetrix procedures	standard Affymetrix procedures	standard Affymetrix procedures	standard Affymetrix procedures	standard Affymetrix procedures	standard Affymetrix procedures	standard Affymetrix procedures	standard Affymetrix procedures	standard Affymetrix procedures	standard Affymetrix procedures	standard Affymetrix procedures	standard Affymetrix procedures
!Sample_scan_protocol	standard Affymetrix procedures	standard Affymetrix procedures	standard Affymetrix procedures	standard Affymetrix procedures	standard Affymetrix procedures	standard Affymetrix procedures	standard Affymetrix procedures	standard Affymetrix procedures	standard Affymetrix procedures	standard Affymetrix procedures	standard Affymetrix procedures	standard Affymetrix procedures	standard Affymetrix procedures	standard Affymetrix procedures	standard Affymetrix procedures	standard Affymetrix procedures	standard Affymetrix procedures	standard Affymetrix procedures	standard Affymetrix procedures	standard Affymetrix procedures	standard Affymetrix procedures	standard Affymetrix procedures	standard Affymetrix procedures	standard Affymetrix procedures	standard Affymetrix procedures	standard Affymetrix procedures	standard Affymetrix procedures	standard Affymetrix procedures	standard Affymetrix procedures	standard Affymetrix procedures	standard Affymetrix procedures	standard Affymetrix procedures	standard Affymetrix procedures	standard Affymetrix procedures	standard Affymetrix procedures	standard Affymetrix procedures	standard Affymetrix procedures	standard Affymetrix procedures	standard Affymetrix procedures	standard Affymetrix procedures	standard Affymetrix procedures	standard Affymetrix procedures	standard Affymetrix procedures	standard Affymetrix procedures	standard Affymetrix procedures	standard Affymetrix procedures	standard Affymetrix procedures	standard Affymetrix procedures	standard Affymetrix procedures
!Sample_description	Tumor samples from Tamoxifen-only treated primary breast cancer patients	Tumor samples from Tamoxifen-only treated primary breast cancer patients	Tumor samples from Tamoxifen-only treated primary breast cancer patients	Tumor samples from Tamoxifen-only treated primary breast cancer patients	Tumor samples from Tamoxifen-only treated primary breast cancer patients	Tumor samples from Tamoxifen-only treated primary breast cancer patients	Tumor samples from Tamoxifen-only treated primary breast cancer patients	Tumor samples from Tamoxifen-only treated primary breast cancer patients	Tumor samples from Tamoxifen-only treated primary breast cancer patients	Tumor samples from Tamoxifen-only treated primary breast cancer patients	Tumor samples from Tamoxifen-only treated primary breast cancer patients	Tumor samples from Tamoxifen-only treated primary breast cancer patients	Tumor samples from Tamoxifen-only treated primary breast cancer patients	Tumor samples from Tamoxifen-only treated primary breast cancer patients	Tumor samples from Tamoxifen-only treated primary breast cancer patients	Tumor samples from Tamoxifen-only treated primary breast cancer patients	Tumor samples from Tamoxifen-only treated primary breast cancer patients	Tumor samples from Tamoxifen-only treated primary breast cancer patients	Tumor samples from Tamoxifen-only treated primary breast cancer patients	Tumor samples from Tamoxifen-only treated primary breast cancer patients	Tumor samples from Tamoxifen-only treated primary breast cancer patients	Tumor samples from Tamoxifen-only treated primary breast cancer patients	Tumor samples from Tamoxifen-only treated primary breast cancer patients	Tumor samples from Tamoxifen-only treated primary breast cancer patients	Tumor samples from Tamoxifen-only treated primary breast cancer patients	Tumor samples from Tamoxifen-only treated primary breast cancer patients	Tumor samples from Tamoxifen-only treated primary breast cancer patients	Tumor samples from Tamoxifen-only treated primary breast cancer patients	Tumor samples from Tamoxifen-only treated primary breast cancer patients	Tumor samples from Tamoxifen-only treated primary breast cancer patients	Tumor samples from Tamoxifen-only treated primary breast cancer patients	Tumor samples from Tamoxifen-only treated primary breast cancer patients	Tumor samples from Tamoxifen-only treated primary breast cancer patients	Tumor samples from Tamoxifen-only treated primary breast cancer patients	Tumor samples from Tamoxifen-only treated primary breast cancer patients	Tumor samples from Tamoxifen-only treated primary breast cancer patients	Tumor samples from Tamoxifen-only treated primary breast cancer patients	Tumor samples from Tamoxifen-only treated primary breast cancer patients	Tumor samples from Tamoxifen-only treated primary breast cancer patients	Tumor samples from Tamoxifen-only treated primary breast cancer patients	Tumor samples from Tamoxifen-only treated primary breast cancer patients	Tumor samples from Tamoxifen-only treated primary breast cancer patients	Tumor samples from Tamoxifen-only treated primary breast cancer patients	Tumor samples from Tamoxifen-only treated primary breast cancer patients	Tumor samples from Tamoxifen-only treated primary breast cancer patients	Tumor samples from Tamoxifen-only treated primary breast cancer patients	Tumor samples from Tamoxifen-only treated primary breast cancer patients	Tumor samples from Tamoxifen-only treated primary breast cancer patients	Tumor samples from Tamoxifen-only treated primary breast cancer patients
!Sample_data_processing	RMA Bioconductor	RMA Bioconductor	RMA Bioconductor	RMA Bioconductor	RMA Bioconductor	RMA Bioconductor	RMA Bioconductor	RMA Bioconductor	RMA Bioconductor	RMA Bioconductor	RMA Bioconductor	RMA Bioconductor	RMA Bioconductor	RMA Bioconductor	RMA Bioconductor	RMA Bioconductor	RMA Bioconductor	RMA Bioconductor	RMA Bioconductor	RMA Bioconductor	RMA Bioconductor	RMA Bioconductor	RMA Bioconductor	RMA Bioconductor	RMA Bioconductor	RMA Bioconductor	RMA Bioconductor	RMA Bioconductor	RMA Bioconductor	RMA Bioconductor	RMA Bioconductor	RMA Bioconductor	RMA Bioconductor	RMA Bioconductor	RMA Bioconductor	RMA Bioconductor	RMA Bioconductor	RMA Bioconductor	RMA Bioconductor	RMA Bioconductor	RMA Bioconductor	RMA Bioconductor	RMA Bioconductor	RMA Bioconductor	RMA Bioconductor	RMA Bioconductor	RMA Bioconductor	RMA Bioconductor	RMA Bioconductor
!Sample_platform_id	GPL96	GPL96	GPL96	GPL96	GPL96	GPL96	GPL96	GPL96	GPL96	GPL96	GPL96	GPL96	GPL96	GPL96	GPL96	GPL96	GPL96	GPL96	GPL96	GPL96	GPL96	GPL96	GPL96	GPL96	GPL96	GPL96	GPL96	GPL96	GPL96	GPL96	GPL96	GPL96	GPL96	GPL96	GPL96	GPL96	GPL96	GPL96	GPL96	GPL96	GPL96	GPL96	GPL96	GPL96	GPL96	GPL96	GPL96	GPL96	GPL96
!Sample_contact_name	Benjamin,,Haibe-Kains	Benjamin,,Haibe-Kains	Benjamin,,Haibe-Kains	Benjamin,,Haibe-Kains	Benjamin,,Haibe-Kains	Benjamin,,Haibe-Kains	Benjamin,,Haibe-Kains	Benjamin,,Haibe-Kains	Benjamin,,Haibe-Kains	Benjamin,,Haibe-Kains	Benjamin,,Haibe-Kains	Benjamin,,Haibe-Kains	Benjamin,,Haibe-Kains	Benjamin,,Haibe-Kains	Benjamin,,Haibe-Kains	Benjamin,,Haibe-Kains	Benjamin,,Haibe-Kains	Benjamin,,Haibe-Kains	Benjamin,,Haibe-Kains	Benjamin,,Haibe-Kains	Benjamin,,Haibe-Kains	Benjamin,,Haibe-Kains	Benjamin,,Haibe-Kains	Benjamin,,Haibe-Kains	Benjamin,,Haibe-Kains	Benjamin,,Haibe-Kains	Benjamin,,Haibe-Kains	Benjamin,,Haibe-Kains	Benjamin,,Haibe-Kains	Benjamin,,Haibe-Kains	Benjamin,,Haibe-Kains	Benjamin,,Haibe-Kains	Benjamin,,Haibe-Kains	Benjamin,,Haibe-Kains	Benjamin,,Haibe-Kains	Benjamin,,Haibe-Kains	Benjamin,,Haibe-Kains	Benjamin,,Haibe-Kains	Benjamin,,Haibe-Kains	Benjamin,,Haibe-Kains	Benjamin,,Haibe-Kains	Benjamin,,Haibe-Kains	Benjamin,,Haibe-Kains	Benjamin,,Haibe-Kains	Benjamin,,Haibe-Kains	Benjamin,,Haibe-Kains	Benjamin,,Haibe-Kains	Benjamin,,Haibe-Kains	Benjamin,,Haibe-Kains
!Sample_contact_email	benjamin.haibe.kains@utoronto.ca	benjamin.haibe.kains@utoronto.ca	benjamin.haibe.kains@utoronto.ca	benjamin.haibe.kains@utoronto.ca	benjamin.haibe.kains@utoronto.ca	benjamin.haibe.kains@utoronto.ca	benjamin.haibe.kains@utoronto.ca	benjamin.haibe.kains@utoronto.ca	benjamin.haibe.kains@utoronto.ca	benjamin.haibe.kains@utoronto.ca	benjamin.haibe.kains@utoronto.ca	benjamin.haibe.kains@utoronto.ca	benjamin.haibe.kains@utoronto.ca	benjamin.haibe.kains@utoronto.ca	benjamin.haibe.kains@utoronto.ca	benjamin.haibe.kains@utoronto.ca	benjamin.haibe.kains@utoronto.ca	benjamin.haibe.kains@utoronto.ca	benjamin.haibe.kains@utoronto.ca	benjamin.haibe.kains@utoronto.ca	benjamin.haibe.kains@utoronto.ca	benjamin.haibe.kains@utoronto.ca	benjamin.haibe.kains@utoronto.ca	benjamin.haibe.kains@utoronto.ca	benjamin.haibe.kains@utoronto.ca	benjamin.haibe.kains@utoronto.ca	benjamin.haibe.kains@utoronto.ca	benjamin.haibe.kains@utoronto.ca	benjamin.haibe.kains@utoronto.ca	benjamin.haibe.kains@utoronto.ca	benjamin.haibe.kains@utoronto.ca	benjamin.haibe.kains@utoronto.ca	benjamin.haibe.kains@utoronto.ca	benjamin.haibe.kains@utoronto.ca	benjamin.haibe.kains@utoronto.ca	benjamin.haibe.kains@utoronto.ca	benjamin.haibe.kains@utoronto.ca	benjamin.haibe.kains@utoronto.ca	benjamin.haibe.kains@utoronto.ca	benjamin.haibe.kains@utoronto.ca	benjamin.haibe.kains@utoronto.ca	benjamin.haibe.kains@utoronto.ca	benjamin.haibe.kains@utoronto.ca	benjamin.haibe.kains@utoronto.ca	benjamin.haibe.kains@utoronto.ca	benjamin.haibe.kains@utoronto.ca	benjamin.haibe.kains@utoronto.ca	benjamin.haibe.kains@utoronto.ca	benjamin.haibe.kains@utoronto.ca
!Sample_contact_phone	14165818626	14165818626	14165818626	14165818626	14165818626	14165818626	14165818626	14165818626	14165818626	14165818626	14165818626	14165818626	14165818626	14165818626	14165818626	14165818626	14165818626	14165818626	14165818626	14165818626	14165818626	14165818626	14165818626	14165818626	14165818626	14165818626	14165818626	14165818626	14165818626	14165818626	14165818626	14165818626	14165818626	14165818626	14165818626	14165818626	14165818626	14165818626	14165818626	14165818626	14165818626	14165818626	14165818626	14165818626	14165818626	14165818626	14165818626	14165818626	14165818626
!Sample_contact_laboratory	Bioinformatics and Computational Genomics	Bioinformatics and Computational Genomics	Bioinformatics and Computational Genomics	Bioinformatics and Computational Genomics	Bioinformatics and Computational Genomics	Bioinformatics and Computational Genomics	Bioinformatics and Computational Genomics	Bioinformatics and Computational Genomics	Bioinformatics and Computational Genomics	Bioinformatics and Computational Genomics	Bioinformatics and Computational Genomics	Bioinformatics and Computational Genomics	Bioinformatics and Computational Genomics	Bioinformatics and Computational Genomics	Bioinformatics and Computational Genomics	Bioinformatics and Computational Genomics	Bioinformatics and Computational Genomics	Bioinformatics and Computational Genomics	Bioinformatics and Computational Genomics	Bioinformatics and Computational Genomics	Bioinformatics and Computational Genomics	Bioinformatics and Computational Genomics	Bioinformatics and Computational Genomics	Bioinformatics and Computational Genomics	Bioinformatics and Computational Genomics	Bioinformatics and Computational Genomics	Bioinformatics and Computational Genomics	Bioinformatics and Computational Genomics	Bioinformatics and Computational Genomics	Bioinformatics and Computational Genomics	Bioinformatics and Computational Genomics	Bioinformatics and Computational Genomics	Bioinformatics and Computational Genomics	Bioinformatics and Computational Genomics	Bioinformatics and Computational Genomics	Bioinformatics and Computational Genomics	Bioinformatics and Computational Genomics	Bioinformatics and Computational Genomics	Bioinformatics and Computational Genomics	Bioinformatics and Computational Genomics	Bioinformatics and Computational Genomics	Bioinformatics and Computational Genomics	Bioinformatics and Computational Genomics	Bioinformatics and Computational Genomics	Bioinformatics and Computational Genomics	Bioinformatics and Computational Genomics	Bioinformatics and Computational Genomics	Bioinformatics and Computational Genomics	Bioinformatics and Computational Genomics
!Sample_contact_department	Princess Margaret Research	Princess Margaret Research	Princess Margaret Research	Princess Margaret Research	Princess Margaret Research	Princess Margaret Research	Princess Margaret Research	Princess Margaret Research	Princess Margaret Research	Princess Margaret Research	Princess Margaret Research	Princess Margaret Research	Princess Margaret Research	Princess Margaret Research	Princess Margaret Research	Princess Margaret Research	Princess Margaret Research	Princess Margaret Research	Princess Margaret Research	Princess Margaret Research	Princess Margaret Research	Princess Margaret Research	Princess Margaret Research	Princess Margaret Research	Princess Margaret Research	Princess Margaret Research	Princess Margaret Research	Princess Margaret Research	Princess Margaret Research	Princess Margaret Research	Princess Margaret Research	Princess Margaret Research	Princess Margaret Research	Princess Margaret Research	Princess Margaret Research	Princess Margaret Research	Princess Margaret Research	Princess Margaret Research	Princess Margaret Research	Princess Margaret Research	Princess Margaret Research	Princess Margaret Research	Princess Margaret Research	Princess Margaret Research	Princess Margaret Research	Princess Margaret Research	Princess Margaret Research	Princess Margaret Research	Princess Margaret Research
!Sample_contact_institute	Princess Margaret Cancer Centre	Princess Margaret Cancer Centre	Princess Margaret Cancer Centre	Princess Margaret Cancer Centre	Princess Margaret Cancer Centre	Princess Margaret Cancer Centre	Princess Margaret Cancer Centre	Princess Margaret Cancer Centre	Princess Margaret Cancer Centre	Princess Margaret Cancer Centre	Princess Margaret Cancer Centre	Princess Margaret Cancer Centre	Princess Margaret Cancer Centre	Princess Margaret Cancer Centre	Princess Margaret Cancer Centre	Princess Margaret Cancer Centre	Princess Margaret Cancer Centre	Princess Margaret Cancer Centre	Princess Margaret Cancer Centre	Princess Margaret Cancer Centre	Princess Margaret Cancer Centre	Princess Margaret Cancer Centre	Princess Margaret Cancer Centre	Princess Margaret Cancer Centre	Princess Margaret Cancer Centre	Princess Margaret Cancer Centre	Princess Margaret Cancer Centre	Princess Margaret Cancer Centre	Princess Margaret Cancer Centre	Princess Margaret Cancer Centre	Princess Margaret Cancer Centre	Princess Margaret Cancer Centre	Princess Margaret Cancer Centre	Princess Margaret Cancer Centre	Princess Margaret Cancer Centre	Princess Margaret Cancer Centre	Princess Margaret Cancer Centre	Princess Margaret Cancer Centre	Princess Margaret Cancer Centre	Princess Margaret Cancer Centre	Princess Margaret Cancer Centre	Princess Margaret Cancer Centre	Princess Margaret Cancer Centre	Princess Margaret Cancer Centre	Princess Margaret Cancer Centre	Princess Margaret Cancer Centre	Princess Margaret Cancer Centre	Princess Margaret Cancer Centre	Princess Margaret Cancer Centre
!Sample_contact_address	610 University Avenue	610 University Avenue	610 University Avenue	610 University Avenue	610 University Avenue	610 University Avenue	610 University Avenue	610 University Avenue	610 University Avenue	610 University Avenue	610 University Avenue	610 University Avenue	610 University Avenue	610 University Avenue	610 University Avenue	610 University Avenue	610 University Avenue	610 University Avenue	610 University Avenue	610 University Avenue	610 University Avenue	610 University Avenue	610 University Avenue	610 University Avenue	610 University Avenue	610 University Avenue	610 University Avenue	610 University Avenue	610 University Avenue	610 University Avenue	610 University Avenue	610 University Avenue	610 University Avenue	610 University Avenue	610 University Avenue	610 University Avenue	610 University Avenue	610 University Avenue	610 University Avenue	610 University Avenue	610 University Avenue	610 University Avenue	610 University Avenue	610 University Avenue	610 University Avenue	610 University Avenue	610 University Avenue	610 University Avenue	610 University Avenue
!Sample_contact_city	Toronto	Toronto	Toronto	Toronto	Toronto	Toronto	Toronto	Toronto	Toronto	Toronto	Toronto	Toronto	Toronto	Toronto	Toronto	Toronto	Toronto	Toronto	Toronto	Toronto	Toronto	Toronto	Toronto	Toronto	Toronto	Toronto	Toronto	Toronto	Toronto	Toronto	Toronto	Toronto	Toronto	Toronto	Toronto	Toronto	Toronto	Toronto	Toronto	Toronto	Toronto	Toronto	Toronto	Toronto	Toronto	Toronto	Toronto	Toronto	Toronto
!Sample_contact_state	Ontario	Ontario	Ontario	Ontario	Ontario	Ontario	Ontario	Ontario	Ontario	Ontario	Ontario	Ontario	Ontario	Ontario	Ontario	Ontario	Ontario	Ontario	Ontario	Ontario	Ontario	Ontario	Ontario	Ontario	Ontario	Ontario	Ontario	Ontario	Ontario	Ontario	Ontario	Ontario	Ontario	Ontario	Ontario	Ontario	Ontario	Ontario	Ontario	Ontario	Ontario	Ontario	Ontario	Ontario	Ontario	Ontario	Ontario	Ontario	Ontario
!Sample_contact_zip/postal_code	M5G 2M9	M5G 2M9	M5G 2M9	M5G 2M9	M5G 2M9	M5G 2M9	M5G 2M9	M5G 2M9	M5G 2M9	M5G 2M9	M5G 2M9	M5G 2M9	M5G 2M9	M5G 2M9	M5G 2M9	M5G 2M9	M5G 2M9	M5G 2M9	M5G 2M9	M5G 2M9	M5G 2M9	M5G 2M9	M5G 2M9	M5G 2M9	M5G 2M9	M5G 2M9	M5G 2M9	M5G 2M9	M5G 2M9	M5G 2M9	M5G 2M9	M5G 2M9	M5G 2M9	M5G 2M9	M5G 2M9	M5G 2M9	M5G 2M9	M5G 2M9	M5G 2M9	M5G 2M9	M5G 2M9	M5G 2M9	M5G 2M9	M5G 2M9	M5G 2M9	M5G 2M9	M5G 2M9	M5G 2M9	M5G 2M9
!Sample_contact_country	Canada	Canada	Canada	Canada	Canada	Canada	Canada	Canada	Canada	Canada	Canada	Canada	Canada	Canada	Canada	Canada	Canada	Canada	Canada	Canada	Canada	Canada	Canada	Canada	Canada	Canada	Canada	Canada	Canada	Canada	Canada	Canada	Canada	Canada	Canada	Canada	Canada	Canada	Canada	Canada	Canada	Canada	Canada	Canada	Canada	Canada	Canada	Canada	Canada
!Sample_supplementary_file	ftp://ftp.ncbi.nlm.nih.gov/pub/geo/DATA/supplementary/samples/GSM65nnn/GSM65316/gsm65316.cel.gz	ftp://ftp.ncbi.nlm.nih.gov/pub/geo/DATA/supplementary/samples/GSM65nnn/GSM65317/gsm65317.cel.gz	ftp://ftp.ncbi.nlm.nih.gov/pub/geo/DATA/supplementary/samples/GSM65nnn/GSM65318/gsm65318.cel.gz	ftp://ftp.ncbi.nlm.nih.gov/pub/geo/DATA/supplementary/samples/GSM65nnn/GSM65319/gsm65319.cel.gz	ftp://ftp.ncbi.nlm.nih.gov/pub/geo/DATA/supplementary/samples/GSM65nnn/GSM65320/gsm65320.cel.gz	ftp://ftp.ncbi.nlm.nih.gov/pub/geo/DATA/supplementary/samples/GSM65nnn/GSM65321/gsm65321.cel.gz	ftp://ftp.ncbi.nlm.nih.gov/pub/geo/DATA/supplementary/samples/GSM65nnn/GSM65322/gsm65322.cel.gz	ftp://ftp.ncbi.nlm.nih.gov/pub/geo/DATA/supplementary/samples/GSM65nnn/GSM65323/gsm65323.cel.gz	ftp://ftp.ncbi.nlm.nih.gov/pub/geo/DATA/supplementary/samples/GSM65nnn/GSM65324/gsm65324.cel.gz	ftp://ftp.ncbi.nlm.nih.gov/pub/geo/DATA/supplementary/samples/GSM65nnn/GSM65325/gsm65325.cel.gz	ftp://ftp.ncbi.nlm.nih.gov/pub/geo/DATA/supplementary/samples/GSM65nnn/GSM65326/gsm65326.cel.gz	ftp://ftp.ncbi.nlm.nih.gov/pub/geo/DATA/supplementary/samples/GSM65nnn/GSM65327/gsm65327.cel.gz	ftp://ftp.ncbi.nlm.nih.gov/pub/geo/DATA/supplementary/samples/GSM65nnn/GSM65328/gsm65328.cel.gz	ftp://ftp.ncbi.nlm.nih.gov/pub/geo/DATA/supplementary/samples/GSM65nnn/GSM65329/gsm65329.cel.gz	ftp://ftp.ncbi.nlm.nih.gov/pub/geo/DATA/supplementary/samples/GSM65nnn/GSM65330/gsm65330.cel.gz	ftp://ftp.ncbi.nlm.nih.gov/pub/geo/DATA/supplementary/samples/GSM65nnn/GSM65331/gsm65331.cel.gz	ftp://ftp.ncbi.nlm.nih.gov/pub/geo/DATA/supplementary/samples/GSM65nnn/GSM65332/gsm65332.cel.gz	ftp://ftp.ncbi.nlm.nih.gov/pub/geo/DATA/supplementary/samples/GSM65nnn/GSM65333/gsm65333.cel.gz	ftp://ftp.ncbi.nlm.nih.gov/pub/geo/DATA/supplementary/samples/GSM65nnn/GSM65334/gsm65334.cel.gz	ftp://ftp.ncbi.nlm.nih.gov/pub/geo/DATA/supplementary/samples/GSM65nnn/GSM65335/gsm65335.cel.gz	ftp://ftp.ncbi.nlm.nih.gov/pub/geo/DATA/supplementary/samples/GSM65nnn/GSM65336/gsm65336.cel.gz	ftp://ftp.ncbi.nlm.nih.gov/pub/geo/DATA/supplementary/samples/GSM65nnn/GSM65337/gsm65337.cel.gz	ftp://ftp.ncbi.nlm.nih.gov/pub/geo/DATA/supplementary/samples/GSM65nnn/GSM65338/gsm65338.cel.gz	ftp://ftp.ncbi.nlm.nih.gov/pub/geo/DATA/supplementary/samples/GSM65nnn/GSM65339/gsm65339.cel.gz	ftp://ftp.ncbi.nlm.nih.gov/pub/geo/DATA/supplementary/samples/GSM65nnn/GSM65340/gsm65340.cel.gz	ftp://ftp.ncbi.nlm.nih.gov/pub/geo/DATA/supplementary/samples/GSM65nnn/GSM65341/gsm65341.cel.gz	ftp://ftp.ncbi.nlm.nih.gov/pub/geo/DATA/supplementary/samples/GSM65nnn/GSM65342/gsm65342.cel.gz	ftp://ftp.ncbi.nlm.nih.gov/pub/geo/DATA/supplementary/samples/GSM65nnn/GSM65343/gsm65343.cel.gz	ftp://ftp.ncbi.nlm.nih.gov/pub/geo/DATA/supplementary/samples/GSM65nnn/GSM65344/gsm65344.cel.gz	ftp://ftp.ncbi.nlm.nih.gov/pub/geo/DATA/supplementary/samples/GSM65nnn/GSM65345/gsm65345.cel.gz	ftp://ftp.ncbi.nlm.nih.gov/pub/geo/DATA/supplementary/samples/GSM65nnn/GSM65346/gsm65346.cel.gz	ftp://ftp.ncbi.nlm.nih.gov/pub/geo/DATA/supplementary/samples/GSM65nnn/GSM65347/gsm65347.cel.gz	ftp://ftp.ncbi.nlm.nih.gov/pub/geo/DATA/supplementary/samples/GSM65nnn/GSM65348/gsm65348.cel.gz	ftp://ftp.ncbi.nlm.nih.gov/pub/geo/DATA/supplementary/samples/GSM65nnn/GSM65349/gsm65349.cel.gz	ftp://ftp.ncbi.nlm.nih.gov/pub/geo/DATA/supplementary/samples/GSM65nnn/GSM65350/gsm65350.cel.gz	ftp://ftp.ncbi.nlm.nih.gov/pub/geo/DATA/supplementary/samples/GSM65nnn/GSM65351/gsm65351.cel.gz	ftp://ftp.ncbi.nlm.nih.gov/pub/geo/DATA/supplementary/samples/GSM65nnn/GSM65352/gsm65352.cel.gz	ftp://ftp.ncbi.nlm.nih.gov/pub/geo/DATA/supplementary/samples/GSM65nnn/GSM65353/gsm65353.cel.gz	ftp://ftp.ncbi.nlm.nih.gov/pub/geo/DATA/supplementary/samples/GSM65nnn/GSM65354/gsm65354.cel.gz	ftp://ftp.ncbi.nlm.nih.gov/pub/geo/DATA/supplementary/samples/GSM65nnn/GSM65355/gsm65355.cel.gz	ftp://ftp.ncbi.nlm.nih.gov/pub/geo/DATA/supplementary/samples/GSM65nnn/GSM65356/gsm65356.cel.gz	ftp://ftp.ncbi.nlm.nih.gov/pub/geo/DATA/supplementary/samples/GSM65nnn/GSM65357/gsm65357.cel.gz	ftp://ftp.ncbi.nlm.nih.gov/pub/geo/DATA/supplementary/samples/GSM65nnn/GSM65358/gsm65358.cel.gz	ftp://ftp.ncbi.nlm.nih.gov/pub/geo/DATA/supplementary/samples/GSM65nnn/GSM65359/gsm65359.cel.gz	ftp://ftp.ncbi.nlm.nih.gov/pub/geo/DATA/supplementary/samples/GSM65nnn/GSM65360/gsm65360.cel.gz	ftp://ftp.ncbi.nlm.nih.gov/pub/geo/DATA/supplementary/samples/GSM65nnn/GSM65361/gsm65361.cel.gz	ftp://ftp.ncbi.nlm.nih.gov/pub/geo/DATA/supplementary/samples/GSM65nnn/GSM65362/gsm65362.cel.gz	ftp://ftp.ncbi.nlm.nih.gov/pub/geo/DATA/supplementary/samples/GSM65nnn/GSM65363/gsm65363.cel.gz	ftp://ftp.ncbi.nlm.nih.gov/pub/geo/DATA/supplementary/samples/GSM65nnn/GSM65364/gsm65364.cel.gz
!Sample_data_row_count	22283	22283	22283	22283	22283	22283	22283	22283	22283	22283	22283	22283	22283	22283	22283	22283	22283	22283	22283	22283	22283	22283	22283	22283	22283	22283	22283	22283	22283	22283	22283	22283	22283	22283	22283	22283	22283	22283	22283	22283	22283	22283	22283	22283	22283	22283	22283	22283	22283
!Sample_relation	Reanalyzed by: GSE26971	Reanalyzed by: GSE26971	Reanalyzed by: GSE26971	Reanalyzed by: GSE26971	Reanalyzed by: GSE26971	Reanalyzed by: GSE47561	Reanalyzed by: GSE26971	Reanalyzed by: GSE47561	Reanalyzed by: GSE26971	Reanalyzed by: GSE47561	Reanalyzed by: GSE26971	Reanalyzed by: GSE47561	Reanalyzed by: GSE47561	Reanalyzed by: GSE26971	Reanalyzed by: GSE26971	Reanalyzed by: GSE26971	Reanalyzed by: GSE26971	Reanalyzed by: GSE47561	Reanalyzed by: GSE26971	Reanalyzed by: GSE26971	Reanalyzed by: GSE26971	Reanalyzed by: GSE47561	Reanalyzed by: GSE26971	Reanalyzed by: GSE47561	Reanalyzed by: GSE47561	Reanalyzed by: GSE26971	Reanalyzed by: GSE47561	Reanalyzed by: GSE47561	Reanalyzed by: GSE26971	Reanalyzed by: GSE26971	Reanalyzed by: GSE26971	Reanalyzed by: GSE47561	Reanalyzed by: GSE26971	Reanalyzed by: GSE47561	Reanalyzed by: GSE47561	Reanalyzed by: GSE26971	Reanalyzed by: GSE26971	Reanalyzed by: GSE26971	Reanalyzed by: GSE26971	Reanalyzed by: GSE26971	Reanalyzed by: GSE26971	Reanalyzed by: GSE26971	Reanalyzed by: GSE26971	Reanalyzed by: GSE26971	Reanalyzed by: GSE26971	Reanalyzed by: GSE26971	Reanalyzed by: GSE26971	Reanalyzed by: GSE26971	Reanalyzed by: GSE26971
!Sample_relation	Reanalyzed by: GSE47561	Reanalyzed by: GSE47561	Reanalyzed by: GSE47561	Reanalyzed by: GSE47561	Reanalyzed by: GSE47561	Reanalyzed by: GSE50564	Reanalyzed by: GSE47561	Reanalyzed by: GSE50564	Reanalyzed by: GSE47561	Reanalyzed by: GSE50564	Reanalyzed by: GSE47561	Reanalyzed by: GSE50564	Reanalyzed by: GSE50564	Reanalyzed by: GSE47561	Reanalyzed by: GSE47561	Reanalyzed by: GSE47561	Reanalyzed by: GSE47561	Reanalyzed by: GSE50564	Reanalyzed by: GSE47561	Reanalyzed by: GSE47561	Reanalyzed by: GSE47561	Reanalyzed by: GSE50564	Reanalyzed by: GSE47561	Reanalyzed by: GSE50564	Reanalyzed by: GSE50564	Reanalyzed by: GSE47561	Reanalyzed by: GSE50564	Reanalyzed by: GSE50564	Reanalyzed by: GSE47561	Reanalyzed by: GSE47561	Reanalyzed by: GSE47561	Reanalyzed by: GSE50564	Reanalyzed by: GSE47561	Reanalyzed by: GSE50564	Reanalyzed by: GSE50564	Reanalyzed by: GSE47561	Reanalyzed by: GSE47561	Reanalyzed by: GSE47561	Reanalyzed by: GSE47561	Reanalyzed by: GSE47561	Reanalyzed by: GSE47561	Reanalyzed by: GSE47561	Reanalyzed by: GSE47561	Reanalyzed by: GSE47561	Reanalyzed by: GSE47561	Reanalyzed by: GSE47561	Reanalyzed by: GSE47561	Reanalyzed by: GSE47561	Reanalyzed by: GSE47561
!Sample_relation	Reanalyzed by: GSE50564	Reanalyzed by: GSE50564	Reanalyzed by: GSE50564	Reanalyzed by: GSE50564	Reanalyzed by: GSE50564		Reanalyzed by: GSE50564		Reanalyzed by: GSE50564		Reanalyzed by: GSE50564			Reanalyzed by: GSE50564	Reanalyzed by: GSE50564	Reanalyzed by: GSE50564	Reanalyzed by: GSE50564		Reanalyzed by: GSE50564	Reanalyzed by: GSE50564	Reanalyzed by: GSE50564		Reanalyzed by: GSE50564			Reanalyzed by: GSE50564			Reanalyzed by: GSE50564	Reanalyzed by: GSE50564	Reanalyzed by: GSE50564		Reanalyzed by: GSE50564			Reanalyzed by: GSE50564	Reanalyzed by: GSE50564	Reanalyzed by: GSE50564	Reanalyzed by: GSE50564	Reanalyzed by: GSE50564	Reanalyzed by: GSE50564	Reanalyzed by: GSE50564	Reanalyzed by: GSE50564	Reanalyzed by: GSE50564	Reanalyzed by: GSE50564	Reanalyzed by: GSE50564	Reanalyzed by: GSE50564	Reanalyzed by: GSE50564	Reanalyzed by: GSE50564
!series_matrix_table_begin
label(0:ln-)	3	3	3	3	3	3	3	3	3	3	3	3	3	3	3	3	3	3	3	3	3	3	3	3	3	3	3	3	3	3	3	3	3	3	3	3	3	3	3	3	3	3	3	3	3	3	3	3	3
[truncated: 278 more columns]

## Sheet: GSE7390+GSE6532
sample	rfs_time(month)	event(0:alive;1:death)
GSM177886	6.1	1
GSM177888	73.0667	1
GSM177889	127.4	1
GSM177890	216.9	0
GSM177892	193.867	1
GSM177893	200.233	0
GSM177894	14.0667	1
GSM177895	37.8667	1
GSM177896	199.467	0
GSM177900	33.1333	1
GSM177904	189.767	0
GSM177905	194.1	0
GSM177907	186.6	1
GSM177908	96.9667	1
GSM177910	170.333	0
GSM177911	184.433	0
GSM177912	47.6333	1
GSM177914	179.3	0
GSM177915	155.833	0
GSM177916	55.5333	1
GSM177917	140.9	0
GSM177919	149.067	0
GSM177920	11.6667	1
GSM177921	187.733	1
GSM177922	31.9333	0
GSM177926	17.6	1
GSM177928	189.5	0
GSM177929	34.1	1
GSM177930	159.7	0
GSM177931	40.5	0
GSM177932	125.967	0
GSM177933	176.867	0
GSM177934	189.267	0
GSM177936	28	1
GSM177938	36.8	0
GSM177940	53.6333	1
GSM177941	170.033	0
GSM177942	93.6333	0
GSM177944	18.2	1
GSM177945	117.5	1
GSM177946	28.4667	1
GSM177947	60.4333	1
GSM177948	164.167	0
GSM177949	128.433	1
GSM177950	154.733	0
GSM177951	110.367	0
GSM177952	162.1	0
GSM177953	59.3333	1
GSM177955	70.1667	0
GSM177957	161	0
GSM177958	57.3667	1
GSM177959	157.333	0
GSM177960	41.9667	1
GSM177961	132.533	1
GSM177962	111.033	1
GSM177963	58	0
GSM177964	107.267	1
GSM177965	84.5333	1
GSM177967	118.133	0
GSM177968	124.033	0
GSM177969	125.7	0
GSM177973	21.6333	1
GSM177974	164.833	1
GSM177983	33.2	1
GSM177984	144.233	0
GSM177986	69.4333	1
GSM177987	106.267	0
GSM177988	89.0667	0
GSM177989	24.3333	1
GSM177990	53.0333	0
GSM177991	64	0
GSM177992	88.2333	0
GSM177995	152.267	0
GSM177996	151.233	0
GSM177997	167.833	0
GSM177998	48.8333	1
GSM178000	117.067	1
GSM178001	84.9667	0
GSM178002	136.167	0
GSM178004	81.3667	1
GSM178005	180.2	0
GSM178007	50.6667	1
GSM178008	132.133	0
GSM178011	165.733	1
GSM178012	189.433	0
GSM178014	205.367	0
GSM178015	29.7333	1
GSM178016	140.4	1
GSM178018	56.7667	1
GSM178019	167.133	0
GSM178020	29.3333	1
GSM178024	204.5	0
GSM178025	26.8333	1
GSM178026	197.233	0
GSM178027	196.967	0
GSM178029	195.333	0
GSM178030	78.3	1
GSM178031	192.633	0
GSM178032	192.633	0
GSM178033	190.767	0
GSM178034	190.467	0
GSM178035	188.433	0
GSM178037	189.267	0
GSM178038	58.0667	1
GSM178039	28.8333	1
GSM178040	186.733	0
GSM178041	192.267	0
GSM178042	189.467	0
GSM178043	184.333	0
GSM178045	211.733	0
GSM178046	24.0667	1
GSM178047	219.667	1
GSM178048	209.367	0
GSM178049	110.433	1
GSM178051	32.2	1
GSM178053	61.9	1
GSM178054	145.1	1
GSM178056	172.7	0
GSM178057	128.5	0
GSM178058	171.867	0
GSM178060	26.4667	1
GSM178061	53.2667	1
GSM178062	167.933	0
GSM178064	151.833	0
GSM178067	162.2	0
GSM178068	139.267	0
GSM178070	84.7	1
GSM178071	47.7333	1
GSM178072	116.4	0
GSM178074	81.8	1
GSM178076	171.233	0
GSM178077	232.033	1
GSM178080	74.1667	0
GSM178081	90.7333	0
GSM150945	89.1667	0
GSM150946	14.2	1
GSM150947	6.06667	1
GSM150948	37.5	1
GSM150949	131.733	0
GSM150950	60.8	1
GSM150951	23.3	1
GSM150952	24.3333	1
GSM150953	29.4	1
GSM150954	94.2333	0
GSM150955	66.8667	0
GSM150956	84.1	0
GSM150958	75	0
GSM150960	104.367	1
GSM150961	83.1	1
GSM150962	105.4	0
GSM150964	71.9333	0
GSM150965	62.8333	0
GSM150966	122.6	0
GSM150967	53.7	1
GSM150968	93.2333	0
GSM150969	110.467	1
GSM150970	115.533	0
GSM150971	78.0333	1
GSM150972	111.467	0
GSM150973	26.3333	1
GSM150974	72.9667	0
GSM150975	50.6667	0
GSM150976	35.4667	0
GSM150977	72.9667	0
GSM150978	82.0667	0
GSM150979	54.7333	0
GSM150980	107.4	0
GSM150981	108.433	0
GSM150982	44.6	0
GSM150983	105.4	0
GSM150984	106.4	0
GSM150985	12.1667	1
GSM150986	28.3667	0
GSM150987	114.5	0
GSM150988	89.1667	0
GSM150989	76	0
GSM150990	109.433	0
GSM150994	102.333	0
GSM150996	112.467	0
GSM150997	100.333	0
GSM151000	144.9	0
GSM151001	9.13333	1
GSM151002	42.5667	0
GSM151003	71.9333	1
GSM151005	123.633	0
GSM151006	51.6667	1
GSM151007	138.833	0
GSM151008	176.833	0
GSM151009	136.033	0
GSM151011	172.6	0
GSM151014	70.8333	1
GSM151015	167.633	0
GSM151016	21.6	1
GSM151018	162.3	1
GSM151019	167.633	0
GSM151022	152.633	1
GSM151025	62.5	1
GSM151028	153.8	1
GSM151032	7.36667	1
GSM151035	35.5	1
GSM151036	155.6	0
GSM151037	35.2	1
GSM151039	151.667	0
GSM151041	130.4	0
GSM151042	149.233	0
GSM151044	119.433	0
GSM151045	33.2	1
GSM151047	149.933	0
GSM151048	149.1	0
GSM151050	144.3	0
GSM151052	122.2	1
GSM151055	140.6	0
GSM151056	49.7	1
GSM151057	32.0333	1
GSM151059	106.3	0
GSM151061	53.0333	0
GSM151062	64	0
GSM151063	108.733	0
GSM151065	88.2667	0

## Sheet: GSE2034
!Series_title	Breast cancer relapse free survival
!Series_geo_accession	GSE2034
!Series_status	Public on Feb 23 2005
!Series_submission_date	Dec 03 2004
!Series_last_update_date	Jul 01 2016
!Series_pubmed_id	15721472
!Series_summary	This series represents 180 lymph-node negative relapse free patients and 106 lymph-node negate patients that developed a distant metastasis.
!Series_summary	Please see attached patient clinical parameters sheet for more information.
!Series_summary	Keywords: other
!Series_type	Expression profiling by array
!Series_sample_id	GSM36777 GSM36778 GSM36779 GSM36780 GSM36781 GSM36782 GSM36783 GSM36784 GSM36785 GSM36786 GSM36787 GSM36788 GSM36789 GSM36790 GSM36791 GSM36792 GSM36793 GSM36794 GSM36795 GSM36796 GSM36797 GSM36798 GSM36799 GSM36800 GSM36801 GSM36802 GSM36803 GSM36804 GSM36805 GSM36806 GSM36807 GSM36808 GSM36809 GSM36810 GSM36811 GSM36812 GSM36813 GSM36814 GSM36815 GSM36816 GSM36817 GSM36818 GSM36819 GSM36820 GSM…
!Series_contact_name	Tim,,Jatkoe
!Series_contact_email	tjatkoe@vrxus.jnj.com
!Series_contact_phone	(858) 320-3315
!Series_contact_institute	Veridex
!Series_contact_address
!Series_contact_city	San Diego
!Series_contact_state	CA
!Series_contact_zip/postal_code	92121
!Series_contact_country	USA
!Series_supplementary_file	ftp://ftp.ncbi.nlm.nih.gov/pub/geo/DATA/supplementary/series/GSE2034/GSE2034_RAW.tar
!Series_platform_id	GPL96
!Series_platform_taxid	9606
!Series_sample_taxid	9606
!Series_relation	BioProject: https://www.ncbi.nlm.nih.gov/bioproject/PRJNA91859
!Sample_title	Wang4812_JA_277	Wang4813_JA_278	Wang4630_JA798@C	Wang4889_JA_846@2	Wang4857_JA_765@2	Wang4585_JA600	Wang4586_JA601	Wang4587_JA602	Wang4820_JA_605	Wang4821_JA_606	Wang4816_JA_284	0080_2622_H133A_SMJ20	Wang4580_JA285	Wang4817_JA_286	Wang4581_JA287	Wang4582_JA288	Wong646subA	Wang4628_JA791@2	Wang4896_JA_855@2	Wong647subA	Wong648subA	Wong649subA	Wang4823_JA_611	Wang650_JA-8	Wong651subA	Wang4824_JA_612	Wang4825_JA_613	Wang4826_JA_614	Wang4818_JA_290	Wang4827_JA_615	Wang4828_JA_616	Wang4583_JA292	Wang4584_JA293	Wang4890_JA_847@2	Wang4829_JA_620	Wang4830_JA_621	Wang4819_JA_540	Wang4603_JA703	Wang4831_JA_625	Wang4604_JA707	Wang4833_JA_627	Wang4600_JA546	Wang4588_JA629	Wang4617_JA749@C	Wang4897_JA_856@2	Wang4598_JA710	Wang4834_JA_630	Wang4612_JA712	Wang4589_JA631
!Sample_geo_accession	GSM36777	GSM36778	GSM36779	GSM36780	GSM36781	GSM36782	GSM36783	GSM36784	GSM36785	GSM36786	GSM36787	GSM36788	GSM36789	GSM36790	GSM36791	GSM36792	GSM36793	GSM36794	GSM36795	GSM36796	GSM36797	GSM36798	GSM36799	GSM36800	GSM36801	GSM36802	GSM36803	GSM36804	GSM36805	GSM36806	GSM36807	GSM36808	GSM36809	GSM36810	GSM36811	GSM36812	GSM36813	GSM36814	GSM36815	GSM36816	GSM36817	GSM36818	GSM36819	GSM36820	GSM36821	GSM36822	GSM36823	GSM36824	GSM36825
!Sample_status	Public on Feb 23 2005	Public on Feb 23 2005	Public on Feb 23 2005	Public on Feb 23 2005	Public on Feb 23 2005	Public on Feb 23 2005	Public on Feb 23 2005	Public on Feb 23 2005	Public on Feb 23 2005	Public on Feb 23 2005	Public on Feb 23 2005	Public on Feb 23 2005	Public on Feb 23 2005	Public on Feb 23 2005	Public on Feb 23 2005	Public on Feb 23 2005	Public on Feb 23 2005	Public on Feb 23 2005	Public on Feb 23 2005	Public on Feb 23 2005	Public on Feb 23 2005	Public on Feb 23 2005	Public on Feb 23 2005	Public on Feb 23 2005	Public on Feb 23 2005	Public on Feb 23 2005	Public on Feb 23 2005	Public on Feb 23 2005	Public on Feb 23 2005	Public on Feb 23 2005	Public on Feb 23 2005	Public on Feb 23 2005	Public on Feb 23 2005	Public on Feb 23 2005	Public on Feb 23 2005	Public on Feb 23 2005	Public on Feb 23 2005	Public on Feb 23 2005	Public on Feb 23 2005	Public on Feb 23 2005	Public on Feb 23 2005	Public on Feb 23 2005	Public on Feb 23 2005	Public on Feb 23 2005	Public on Feb 23 2005	Public on Feb 23 2005	Public on Feb 23 2005	Public on Feb 23 2005	Public on Feb 23 2005
!Sample_submission_date	Dec 03 2004	Dec 03 2004	Dec 03 2004	Dec 03 2004	Dec 03 2004	Dec 03 2004	Dec 03 2004	Dec 03 2004	Dec 03 2004	Dec 03 2004	Dec 03 2004	Dec 03 2004	Dec 03 2004	Dec 03 2004	Dec 03 2004	Dec 03 2004	Dec 03 2004	Dec 03 2004	Dec 03 2004	Dec 03 2004	Dec 03 2004	Dec 03 2004	Dec 03 2004	Dec 03 2004	Dec 03 2004	Dec 03 2004	Dec 03 2004	Dec 03 2004	Dec 03 2004	Dec 03 2004	Dec 03 2004	Dec 03 2004	Dec 03 2004	Dec 03 2004	Dec 03 2004	Dec 03 2004	Dec 03 2004	Dec 03 2004	Dec 03 2004	Dec 03 2004	Dec 03 2004	Dec 03 2004	Dec 03 2004	Dec 03 2004	Dec 03 2004	Dec 03 2004	Dec 03 2004	Dec 03 2004	Dec 03 2004
!Sample_last_update_date	May 31 2013	May 31 2013	May 31 2013	May 31 2013	May 31 2013	May 31 2013	May 31 2013	May 31 2013	May 31 2013	Apr 02 2012	Apr 02 2012	May 31 2013	May 31 2013	May 31 2013	May 31 2013	May 31 2013	May 31 2013	Apr 02 2012	Apr 02 2012	May 31 2013	May 31 2013	May 31 2013	May 31 2013	May 31 2013	May 31 2013	Apr 02 2012	May 31 2013	May 31 2013	May 31 2013	May 31 2013	May 31 2013	May 31 2013	May 31 2013	May 31 2013	May 31 2013	Apr 02 2012	May 31 2013	May 31 2013	Apr 02 2012	May 31 2013	May 31 2013	May 31 2013	May 31 2013	May 31 2013	May 31 2013	May 31 2013	Apr 02 2012	May 31 2013	May 31 2013
!Sample_type	RNA	RNA	RNA	RNA	RNA	RNA	RNA	RNA	RNA	RNA	RNA	RNA	RNA	RNA	RNA	RNA	RNA	RNA	RNA	RNA	RNA	RNA	RNA	RNA	RNA	RNA	RNA	RNA	RNA	RNA	RNA	RNA	RNA	RNA	RNA	RNA	RNA	RNA	RNA	RNA	RNA	RNA	RNA	RNA	RNA	RNA	RNA	RNA	RNA
!Sample_channel_count	1	1	1	1	1	1	1	1	1	1	1	1	1	1	1	1	1	1	1	1	1	1	1	1	1	1	1	1	1	1	1	1	1	1	1	1	1	1	1	1	1	1	1	1	1	1	1	1	1
!Sample_source_name_ch1	Breast	Breast	Breast	Breast	Breast	Breast	Breast	Breast	Breast	Breast	Breast	Breast	Breast	Breast	Breast	Breast	Breast	Breast	Breast	Breast	Breast	Breast	Breast	Breast	Breast	Breast	Breast	Breast	Breast	Breast	Breast	Breast	Breast	Breast	Breast	Breast	Breast	Breast	Breast	Breast	Breast	Breast	Breast	Breast	Breast	Breast	Breast	Breast	Breast
!Sample_organism_ch1	Homo sapiens	Homo sapiens	Homo sapiens	Homo sapiens	Homo sapiens	Homo sapiens	Homo sapiens	Homo sapiens	Homo sapiens	Homo sapiens	Homo sapiens	Homo sapiens	Homo sapiens	Homo sapiens	Homo sapiens	Homo sapiens	Homo sapiens	Homo sapiens	Homo sapiens	Homo sapiens	Homo sapiens	Homo sapiens	Homo sapiens	Homo sapiens	Homo sapiens	Homo sapiens	Homo sapiens	Homo sapiens	Homo sapiens	Homo sapiens	Homo sapiens	Homo sapiens	Homo sapiens	Homo sapiens	Homo sapiens	Homo sapiens	Homo sapiens	Homo sapiens	Homo sapiens	Homo sapiens	Homo sapiens	Homo sapiens	Homo sapiens	Homo sapiens	Homo sapiens	Homo sapiens	Homo sapiens	Homo sapiens	Homo sapiens
!Sample_characteristics_ch1	bone relapses (1=yes, 0=no): 0	bone relapses (1=yes, 0=no): 0	bone relapses (1=yes, 0=no): 0	bone relapses (1=yes, 0=no): 0	bone relapses (1=yes, 0=no): 0	bone relapses (1=yes, 0=no): 0	bone relapses (1=yes, 0=no): 0	bone relapses (1=yes, 0=no): 1	bone relapses (1=yes, 0=no): 0	bone relapses (1=yes, 0=no): 0	bone relapses (1=yes, 0=no): 0	bone relapses (1=yes, 0=no): 0	bone relapses (1=yes, 0=no): 1	bone relapses (1=yes, 0=no): 0	bone relapses (1=yes, 0=no): 0	bone relapses (1=yes, 0=no): 1	bone relapses (1=yes, 0=no): 0	bone relapses (1=yes, 0=no): 0	bone relapses (1=yes, 0=no): 0	bone relapses (1=yes, 0=no): 0	bone relapses (1=yes, 0=no): 1	bone relapses (1=yes, 0=no): 0	bone relapses (1=yes, 0=no): 0	bone relapses (1=yes, 0=no): 0	bone relapses (1=yes, 0=no): 0	bone relapses (1=yes, 0=no): 0	bone relapses (1=yes, 0=no): 0	bone relapses (1=yes, 0=no): 0	bone relapses (1=yes, 0=no): 0	bone relapses (1=yes, 0=no): 0	bone relapses (1=yes, 0=no): 0	bone relapses (1=yes, 0=no): 0	bone relapses (1=yes, 0=no): 0	bone relapses (1=yes, 0=no): 0	bone relapses (1=yes, 0=no): 1	bone relapses (1=yes, 0=no): 0	bone relapses (1=yes, 0=no): 1	bone relapses (1=yes, 0=no): 1	bone relapses (1=yes, 0=no): 1	bone relapses (1=yes, 0=no): 0	bone relapses (1=yes, 0=no): 0	bone relapses (1=yes, 0=no): 0	bone relapses (1=yes, 0=no): 0	bone relapses (1=yes, 0=no): 0	bone relapses (1=yes, 0=no): 0	bone relapses (1=yes, 0=no): 0	bone relapses (1=yes, 0=no): 0	bone relapses (1=yes, 0=no): 0	bone relapses (1=yes, 0=no): 0
!Sample_molecule_ch1	total RNA	total RNA	total RNA	total RNA	total RNA	total RNA	total RNA	total RNA	total RNA	total RNA	total RNA	total RNA	total RNA	total RNA	total RNA	total RNA	total RNA	total RNA	total RNA	total RNA	total RNA	total RNA	total RNA	total RNA	total RNA	total RNA	total RNA	total RNA	total RNA	total RNA	total RNA	total RNA	total RNA	total RNA	total RNA	total RNA	total RNA	total RNA	total RNA	total RNA	total RNA	total RNA	total RNA	total RNA	total RNA	total RNA	total RNA	total RNA	total RNA
!Sample_taxid_ch1	9606	9606	9606	9606	9606	9606	9606	9606	9606	9606	9606	9606	9606	9606	9606	9606	9606	9606	9606	9606	9606	9606	9606	9606	9606	9606	9606	9606	9606	9606	9606	9606	9606	9606	9606	9606	9606	9606	9606	9606	9606	9606	9606	9606	9606	9606	9606	9606	9606
!Sample_description	RNA was extracted from a fresh-frozen primary breast tumor. Target cRNA was prepared and hybridized using standard Affymetrix procedures. Image was globally scaled to a target intensity of 600.	RNA was extracted from a fresh-frozen primary breast tumor. Target cRNA was prepared and hybridized using standard Affymetrix procedures. Image was globally scaled to a target intensity of 600.	RNA was extracted from a fresh-frozen primary breast tumor. Target cRNA was prepared and hybridized using standard Affymetrix procedures. Image was globally scaled to a target intensity of 600.	RNA was extracted from a fresh-frozen primary breast tumor. Target cRNA was prepared and hybridized using standard Affymetrix procedures. Image was globally scaled to a target intensity of 600.	RNA was extracted from a fresh-frozen primary breast tumor. Target cRNA was prepared and hybridized using standard Affymetrix procedures. Image was globally scaled to a target intensity of 600.	RNA was extracted from a fresh-frozen primary breast tumor. Target cRNA was prepared and hybridized using standard Affymetrix procedures. Image was globally scaled to a target intensity of 600.	RNA was extracted from a fresh-frozen primary breast tumor. Target cRNA was prepared and hybridized using standard Affymetrix procedures. Image was globally scaled to a target intensity of 600.	RNA was extracted from a fresh-frozen primary breast tumor. Target cRNA was prepared and hybridized using standard Affymetrix procedures. Image was globally scaled to a target intensity of 600.	RNA was extracted from a fresh-frozen primary breast tumor. Target cRNA was prepared and hybridized using standard Affymetrix procedures. Image was globally scaled to a target intensity of 600.	RNA was extracted from a fresh-frozen primary breast tumor. Target cRNA was prepared and hybridized using standard Affymetrix procedures. Image was globally scaled to a target intensity of 600.	RNA was extracted from a fresh-frozen primary breast tumor. Target cRNA was prepared and hybridized using standard Affymetrix procedures. Image was globally scaled to a target intensity of 600.	RNA was extracted from a fresh-frozen primary breast tumor. Target cRNA was prepared and hybridized using standard Affymetrix procedures. Image was globally scaled to a target intensity of 600.	RNA was extracted from a fresh-frozen primary breast tumor. Target cRNA was prepared and hybridized using standard Affymetrix procedures. Image was globally scaled to a target intensity of 600.	RNA was extracted from a fresh-frozen primary breast tumor. Target cRNA was prepared and hybridized using standard Affymetrix procedures. Image was globally scaled to a target intensity of 600.	RNA was extracted from a fresh-frozen primary breast tumor. Target cRNA was prepared and hybridized using standard Affymetrix procedures. Image was globally scaled to a target intensity of 600.	RNA was extracted from a fresh-frozen primary breast tumor. Target cRNA was prepared and hybridized using standard Affymetrix procedures. Image was globally scaled to a target intensity of 600.	RNA was extracted from a fresh-frozen primary breast tumor. Target cRNA was prepared and hybridized using standard Affymetrix procedures. Image was globally scaled to a target intensity of 600.	RNA was extracted from a fresh-frozen primary breast tumor. Target cRNA was prepared and hybridized using standard Affymetrix procedures. Image was globally scaled to a target intensity of 600.	RNA was extracted from a fresh-frozen primary breast tumor. Target cRNA was prepared and hybridized using standard Affymetrix procedures. Image was globally scaled to a target intensity of 600.	RNA was extracted from a fresh-frozen primary breast tumor. Target cRNA was prepared and hybridized using standard Affymetrix procedures. Image was globally scaled to a target intensity of 600.	RNA was extracted from a fresh-frozen primary breast tumor. Target cRNA was prepared and hybridized using standard Affymetrix procedures. Image was globally scaled to a target intensity of 600.	RNA was extracted from a fresh-frozen primary breast tumor. Target cRNA was prepared and hybridized using standard Affymetrix procedures. Image was globally scaled to a target intensity of 600.	RNA was extracted from a fresh-frozen primary breast tumor. Target cRNA was prepared and hybridized using standard Affymetrix procedures. Image was globally scaled to a target intensity of 600.	RNA was extracted from a fresh-frozen primary breast tumor. Target cRNA was prepared and hybridized using standard Affymetrix procedures. Image was globally scaled to a target intensity of 600.	RNA was extracted from a fresh-frozen primary breast tumor. Target cRNA was prepared and hybridized using standard Affymetrix procedures. Image was globally scaled to a target intensity of 600.	RNA was extracted from a fresh-frozen primary breast tumor. Target cRNA was prepared and hybridized using standard Affymetrix procedures. Image was globally scaled to a target intensity of 600.	RNA was extracted from a fresh-frozen primary breast tumor. Target cRNA was prepared and hybridized using standard Affymetrix procedures. Image was globally scaled to a target intensity of 600.	RNA was extracted from a fresh-frozen primary breast tumor. Target cRNA was prepared and hybridized using standard Affymetrix procedures. Image was globally scaled to a target intensity of 600.	RNA was extracted from a fresh-frozen primary breast tumor. Target cRNA was prepared and hybridized using standard Affymetrix procedures. Image was globally scaled to a target intensity of 600.	RNA was extracted from a fresh-frozen primary breast tumor. Target cRNA was prepared and hybridized using standard Affymetrix procedures. Image was globally scaled to a target intensity of 600.	RNA was extracted from a fresh-frozen primary breast tumor. Target cRNA was prepared and hybridized using standard Affymetrix procedures. Image was globally scaled to a target intensity of 600.	RNA was extracted from a fresh-frozen primary breast tumor. Target cRNA was prepared and hybridized using standard Affymetrix procedures. Image was globally scaled to a target intensity of 600.	RNA was extracted from a fresh-frozen primary breast tumor. Target cRNA was prepared and hybridized using standard Affymetrix procedures. Image was globally scaled to a target intensity of 600.	RNA was extracted from a fresh-frozen primary breast tumor. Target cRNA was prepared and hybridized using standard Affymetrix procedures. Image was globally scaled to a target intensity of 600.	RNA was extracted from a fresh-frozen primary breast tumor. Target cRNA was prepared and hybridized using standard Affymetrix procedures. Image was globally scaled to a target intensity of 600.	RNA was extracted from a fresh-frozen primary breast tumor. Target cRNA was prepared and hybridized using standard Affymetrix procedures. Image was globally scaled to a target intensity of 600.	RNA was extracted from a fresh-frozen primary breast tumor. Target cRNA was prepared and hybridized using standard Affymetrix procedures. Image was globally scaled to a target intensity of 600.	RNA was extracted from a fresh-frozen primary breast tumor. Target cRNA was prepared and hybridized using standard Affymetrix procedures. Image was globally scaled to a target intensity of 600.	RNA was extracted from a fresh-frozen primary breast tumor. Target cRNA was prepared and hybridized using standard Affymetrix procedures. Image was globally scaled to a target intensity of 600.	RNA was extracted from a fresh-frozen primary breast tumor. Target cRNA was prepared and hybridized using standard Affymetrix procedures. Image was globally scaled to a target intensity of 600.	RNA was extracted from a fresh-frozen primary breast tumor. Target cRNA was prepared and hybridized using standard Affymetrix procedures. Image was globally scaled to a target intensity of 600.	RNA was extracted from a fresh-frozen primary breast tumor. Target cRNA was prepared and hybridized using standard Affymetrix procedures. Image was globally scaled to a target intensity of 600.	RNA was extracted from a fresh-frozen primary breast tumor. Target cRNA was prepared and hybridized using standard Affymetrix procedures. Image was globally scaled to a target intensity of 600.	RNA was extracted from a fresh-frozen primary breast tumor. Target cRNA was prepared and hybridized using standard Affymetrix procedures. Image was globally scaled to a target intensity of 600.	RNA was extracted from a fresh-frozen primary breast tumor. Target cRNA was prepared and hybridized using standard Affymetrix procedures. Image was globally scaled to a target intensity of 600.	RNA was extracted from a fresh-frozen primary breast tumor. Target cRNA was prepared and hybridized using standard Affymetrix procedures. Image was globally scaled to a target intensity of 600.	RNA was extracted from a fresh-frozen primary breast tumor. Target cRNA was prepared and hybridized using standard Affymetrix procedures. Image was globally scaled to a target intensity of 600.	RNA was extracted from a fresh-frozen primary breast tumor. Target cRNA was prepared and hybridized using standard Affymetrix procedures. Image was globally scaled to a target intensity of 600.	RNA was extracted from a fresh-frozen primary breast tumor. Target cRNA was prepared and hybridized using standard Affymetrix procedures. Image was globally scaled to a target intensity of 600.
!Sample_platform_id	GPL96	GPL96	GPL96	GPL96	GPL96	GPL96	GPL96	GPL96	GPL96	GPL96	GPL96	GPL96	GPL96	GPL96	GPL96	GPL96	GPL96	GPL96	GPL96	GPL96	GPL96	GPL96	GPL96	GPL96	GPL96	GPL96	GPL96	GPL96	GPL96	GPL96	GPL96	GPL96	GPL96	GPL96	GPL96	GPL96	GPL96	GPL96	GPL96	GPL96	GPL96	GPL96	GPL96	GPL96	GPL96	GPL96	GPL96	GPL96	GPL96
!Sample_contact_name	Tim,,Jatkoe	Tim,,Jatkoe	Tim,,Jatkoe	Tim,,Jatkoe	Tim,,Jatkoe	Tim,,Jatkoe	Tim,,Jatkoe	Tim,,Jatkoe	Tim,,Jatkoe	Tim,,Jatkoe	Tim,,Jatkoe	Tim,,Jatkoe	Tim,,Jatkoe	Tim,,Jatkoe	Tim,,Jatkoe	Tim,,Jatkoe	Tim,,Jatkoe	Tim,,Jatkoe	Tim,,Jatkoe	Tim,,Jatkoe	Tim,,Jatkoe	Tim,,Jatkoe	Tim,,Jatkoe	Tim,,Jatkoe	Tim,,Jatkoe	Tim,,Jatkoe	Tim,,Jatkoe	Tim,,Jatkoe	Tim,,Jatkoe	Tim,,Jatkoe	Tim,,Jatkoe	Tim,,Jatkoe	Tim,,Jatkoe	Tim,,Jatkoe	Tim,,Jatkoe	Tim,,Jatkoe	Tim,,Jatkoe	Tim,,Jatkoe	Tim,,Jatkoe	Tim,,Jatkoe	Tim,,Jatkoe	Tim,,Jatkoe	Tim,,Jatkoe	Tim,,Jatkoe	Tim,,Jatkoe	Tim,,Jatkoe	Tim,,Jatkoe	Tim,,Jatkoe	Tim,,Jatkoe
!Sample_contact_email	tjatkoe@vrxus.jnj.com	tjatkoe@vrxus.jnj.com	tjatkoe@vrxus.jnj.com	tjatkoe@vrxus.jnj.com	tjatkoe@vrxus.jnj.com	tjatkoe@vrxus.jnj.com	tjatkoe@vrxus.jnj.com	tjatkoe@vrxus.jnj.com	tjatkoe@vrxus.jnj.com	tjatkoe@vrxus.jnj.com	tjatkoe@vrxus.jnj.com	tjatkoe@vrxus.jnj.com	tjatkoe@vrxus.jnj.com	tjatkoe@vrxus.jnj.com	tjatkoe@vrxus.jnj.com	tjatkoe@vrxus.jnj.com	tjatkoe@vrxus.jnj.com	tjatkoe@vrxus.jnj.com	tjatkoe@vrxus.jnj.com	tjatkoe@vrxus.jnj.com	tjatkoe@vrxus.jnj.com	tjatkoe@vrxus.jnj.com	tjatkoe@vrxus.jnj.com	tjatkoe@vrxus.jnj.com	tjatkoe@vrxus.jnj.com	tjatkoe@vrxus.jnj.com	tjatkoe@vrxus.jnj.com	tjatkoe@vrxus.jnj.com	tjatkoe@vrxus.jnj.com	tjatkoe@vrxus.jnj.com	tjatkoe@vrxus.jnj.com	tjatkoe@vrxus.jnj.com	tjatkoe@vrxus.jnj.com	tjatkoe@vrxus.jnj.com	tjatkoe@vrxus.jnj.com	tjatkoe@vrxus.jnj.com	tjatkoe@vrxus.jnj.com	tjatkoe@vrxus.jnj.com	tjatkoe@vrxus.jnj.com	tjatkoe@vrxus.jnj.com	tjatkoe@vrxus.jnj.com	tjatkoe@vrxus.jnj.com	tjatkoe@vrxus.jnj.com	tjatkoe@vrxus.jnj.com	tjatkoe@vrxus.jnj.com	tjatkoe@vrxus.jnj.com	tjatkoe@vrxus.jnj.com	tjatkoe@vrxus.jnj.com	tjatkoe@vrxus.jnj.com
!Sample_contact_phone	(858) 320-3315	(858) 320-3315	(858) 320-3315	(858) 320-3315	(858) 320-3315	(858) 320-3315	(858) 320-3315	(858) 320-3315	(858) 320-3315	(858) 320-3315	(858) 320-3315	(858) 320-3315	(858) 320-3315	(858) 320-3315	(858) 320-3315	(858) 320-3315	(858) 320-3315	(858) 320-3315	(858) 320-3315	(858) 320-3315	(858) 320-3315	(858) 320-3315	(858) 320-3315	(858) 320-3315	(858) 320-3315	(858) 320-3315	(858) 320-3315	(858) 320-3315	(858) 320-3315	(858) 320-3315	(858) 320-3315	(858) 320-3315	(858) 320-3315	(858) 320-3315	(858) 320-3315	(858) 320-3315	(858) 320-3315	(858) 320-3315	(858) 320-3315	(858) 320-3315	(858) 320-3315	(858) 320-3315	(858) 320-3315	(858) 320-3315	(858) 320-3315	(858) 320-3315	(858) 320-3315	(858) 320-3315	(858) 320-3315
!Sample_contact_institute	Veridex	Veridex	Veridex	Veridex	Veridex	Veridex	Veridex	Veridex	Veridex	Veridex	Veridex	Veridex	Veridex	Veridex	Veridex	Veridex	Veridex	Veridex	Veridex	Veridex	Veridex	Veridex	Veridex	Veridex	Veridex	Veridex	Veridex	Veridex	Veridex	Veridex	Veridex	Veridex	Veridex	Veridex	Veridex	Veridex	Veridex	Veridex	Veridex	Veridex	Veridex	Veridex	Veridex	Veridex	Veridex	Veridex	Veridex	Veridex	Veridex
!Sample_contact_address
!Sample_contact_city	San Diego	San Diego	San Diego	San Diego	San Diego	San Diego	San Diego	San Diego	San Diego	San Diego	San Diego	San Diego	San Diego	San Diego	San Diego	San Diego	San Diego	San Diego	San Diego	San Diego	San Diego	San Diego	San Diego	San Diego	San Diego	San Diego	San Diego	San Diego	San Diego	San Diego	San Diego	San Diego	San Diego	San Diego	San Diego	San Diego	San Diego	San Diego	San Diego	San Diego	San Diego	San Diego	San Diego	San Diego	San Diego	San Diego	San Diego	San Diego	San Diego
!Sample_contact_state	CA	CA	CA	CA	CA	CA	CA	CA	CA	CA	CA	CA	CA	CA	CA	CA	CA	CA	CA	CA	CA	CA	CA	CA	CA	CA	CA	CA	CA	CA	CA	CA	CA	CA	CA	CA	CA	CA	CA	CA	CA	CA	CA	CA	CA	CA	CA	CA	CA
!Sample_contact_zip/postal_code	92121	92121	92121	92121	92121	92121	92121	92121	92121	92121	92121	92121	92121	92121	92121	92121	92121	92121	92121	92121	92121	92121	92121	92121	92121	92121	92121	92121	92121	92121	92121	92121	92121	92121	92121	92121	92121	92121	92121	92121	92121	92121	92121	92121	92121	92121	92121	92121	92121
!Sample_contact_country	USA	USA	USA	USA	USA	USA	USA	USA	USA	USA	USA	USA	USA	USA	USA	USA	USA	USA	USA	USA	USA	USA	USA	USA	USA	USA	USA	USA	USA	USA	USA	USA	USA	USA	USA	USA	USA	USA	USA	USA	USA	USA	USA	USA	USA	USA	USA	USA	USA
!Sample_supplementary_file	ftp://ftp.ncbi.nlm.nih.gov/pub/geo/DATA/supplementary/samples/GSM36nnn/GSM36777/GSM36777.CEL.gz	ftp://ftp.ncbi.nlm.nih.gov/pub/geo/DATA/supplementary/samples/GSM36nnn/GSM36778/GSM36778.CEL.gz	ftp://ftp.ncbi.nlm.nih.gov/pub/geo/DATA/supplementary/samples/GSM36nnn/GSM36779/GSM36779.CEL.gz	ftp://ftp.ncbi.nlm.nih.gov/pub/geo/DATA/supplementary/samples/GSM36nnn/GSM36780/GSM36780.CEL.gz	ftp://ftp.ncbi.nlm.nih.gov/pub/geo/DATA/supplementary/samples/GSM36nnn/GSM36781/GSM36781.CEL.gz	ftp://ftp.ncbi.nlm.nih.gov/pub/geo/DATA/supplementary/samples/GSM36nnn/GSM36782/GSM36782.CEL.gz	ftp://ftp.ncbi.nlm.nih.gov/pub/geo/DATA/supplementary/samples/GSM36nnn/GSM36783/GSM36783.CEL.gz	ftp://ftp.ncbi.nlm.nih.gov/pub/geo/DATA/supplementary/samples/GSM36nnn/GSM36784/GSM36784.CEL.gz	ftp://ftp.ncbi.nlm.nih.gov/pub/geo/DATA/supplementary/samples/GSM36nnn/GSM36785/GSM36785.CEL.gz	ftp://ftp.ncbi.nlm.nih.gov/pub/geo/DATA/supplementary/samples/GSM36nnn/GSM36786/GSM36786.CEL.gz	ftp://ftp.ncbi.nlm.nih.gov/pub/geo/DATA/supplementary/samples/GSM36nnn/GSM36787/GSM36787.CEL.gz	ftp://ftp.ncbi.nlm.nih.gov/pub/geo/DATA/supplementary/samples/GSM36nnn/GSM36788/GSM36788.CEL.gz	ftp://ftp.ncbi.nlm.nih.gov/pub/geo/DATA/supplementary/samples/GSM36nnn/GSM36789/GSM36789.CEL.gz	ftp://ftp.ncbi.nlm.nih.gov/pub/geo/DATA/supplementary/samples/GSM36nnn/GSM36790/GSM36790.CEL.gz	ftp://ftp.ncbi.nlm.nih.gov/pub/geo/DATA/supplementary/samples/GSM36nnn/GSM36791/GSM36791.CEL.gz	ftp://ftp.ncbi.nlm.nih.gov/pub/geo/DATA/supplementary/samples/GSM36nnn/GSM36792/GSM36792.CEL.gz	ftp://ftp.ncbi.nlm.nih.gov/pub/geo/DATA/supplementary/samples/GSM36nnn/GSM36793/GSM36793.CEL.gz	ftp://ftp.ncbi.nlm.nih.gov/pub/geo/DATA/supplementary/samples/GSM36nnn/GSM36794/GSM36794.CEL.gz	ftp://ftp.ncbi.nlm.nih.gov/pub/geo/DATA/supplementary/samples/GSM36nnn/GSM36795/GSM36795.CEL.gz	ftp://ftp.ncbi.nlm.nih.gov/pub/geo/DATA/supplementary/samples/GSM36nnn/GSM36796/GSM36796.CEL.gz	ftp://ftp.ncbi.nlm.nih.gov/pub/geo/DATA/supplementary/samples/GSM36nnn/GSM36797/GSM36797.CEL.gz	ftp://ftp.ncbi.nlm.nih.gov/pub/geo/DATA/supplementary/samples/GSM36nnn/GSM36798/GSM36798.CEL.gz	ftp://ftp.ncbi.nlm.nih.gov/pub/geo/DATA/supplementary/samples/GSM36nnn/GSM36799/GSM36799.CEL.gz	ftp://ftp.ncbi.nlm.nih.gov/pub/geo/DATA/supplementary/samples/GSM36nnn/GSM36800/GSM36800.CEL.gz	ftp://ftp.ncbi.nlm.nih.gov/pub/geo/DATA/supplementary/samples/GSM36nnn/GSM36801/GSM36801.CEL.gz	ftp://ftp.ncbi.nlm.nih.gov/pub/geo/DATA/supplementary/samples/GSM36nnn/GSM36802/GSM36802.CEL.gz	ftp://ftp.ncbi.nlm.nih.gov/pub/geo/DATA/supplementary/samples/GSM36nnn/GSM36803/GSM36803.CEL.gz	ftp://ftp.ncbi.nlm.nih.gov/pub/geo/DATA/supplementary/samples/GSM36nnn/GSM36804/GSM36804.CEL.gz	ftp://ftp.ncbi.nlm.nih.gov/pub/geo/DATA/supplementary/samples/GSM36nnn/GSM36805/GSM36805.CEL.gz	ftp://ftp.ncbi.nlm.nih.gov/pub/geo/DATA/supplementary/samples/GSM36nnn/GSM36806/GSM36806.CEL.gz	ftp://ftp.ncbi.nlm.nih.gov/pub/geo/DATA/supplementary/samples/GSM36nnn/GSM36807/GSM36807.CEL.gz	ftp://ftp.ncbi.nlm.nih.gov/pub/geo/DATA/supplementary/samples/GSM36nnn/GSM36808/GSM36808.CEL.gz	ftp://ftp.ncbi.nlm.nih.gov/pub/geo/DATA/supplementary/samples/GSM36nnn/GSM36809/GSM36809.CEL.gz	ftp://ftp.ncbi.nlm.nih.gov/pub/geo/DATA/supplementary/samples/GSM36nnn/GSM36810/GSM36810.CEL.gz	ftp://ftp.ncbi.nlm.nih.gov/pub/geo/DATA/supplementary/samples/GSM36nnn/GSM36811/GSM36811.CEL.gz	ftp://ftp.ncbi.nlm.nih.gov/pub/geo/DATA/supplementary/samples/GSM36nnn/GSM36812/GSM36812.CEL.gz	ftp://ftp.ncbi.nlm.nih.gov/pub/geo/DATA/supplementary/samples/GSM36nnn/GSM36813/GSM36813.CEL.gz	ftp://ftp.ncbi.nlm.nih.gov/pub/geo/DATA/supplementary/samples/GSM36nnn/GSM36814/GSM36814.CEL.gz	ftp://ftp.ncbi.nlm.nih.gov/pub/geo/DATA/supplementary/samples/GSM36nnn/GSM36815/GSM36815.CEL.gz	ftp://ftp.ncbi.nlm.nih.gov/pub/geo/DATA/supplementary/samples/GSM36nnn/GSM36816/GSM36816.CEL.gz	ftp://ftp.ncbi.nlm.nih.gov/pub/geo/DATA/supplementary/samples/GSM36nnn/GSM36817/GSM36817.CEL.gz	ftp://ftp.ncbi.nlm.nih.gov/pub/geo/DATA/supplementary/samples/GSM36nnn/GSM36818/GSM36818.CEL.gz	ftp://ftp.ncbi.nlm.nih.gov/pub/geo/DATA/supplementary/samples/GSM36nnn/GSM36819/GSM36819.CEL.gz	ftp://ftp.ncbi.nlm.nih.gov/pub/geo/DATA/supplementary/samples/GSM36nnn/GSM36820/GSM36820.CEL.gz	ftp://ftp.ncbi.nlm.nih.gov/pub/geo/DATA/supplementary/samples/GSM36nnn/GSM36821/GSM36821.CEL.gz	ftp://ftp.ncbi.nlm.nih.gov/pub/geo/DATA/supplementary/samples/GSM36nnn/GSM36822/GSM36822.CEL.gz	ftp://ftp.ncbi.nlm.nih.gov/pub/geo/DATA/supplementary/samples/GSM36nnn/GSM36823/GSM36823.CEL.gz	ftp://ftp.ncbi.nlm.nih.gov/pub/geo/DATA/supplementary/samples/GSM36nnn/GSM36824/GSM36824.CEL.gz	ftp://ftp.ncbi.nlm.nih.gov/pub/geo/DATA/supplementary/samples/GSM36nnn/GSM36825/GSM36825.CEL.gz
!Sample_data_row_count	22283	22283	22283	22283	22283	22283	22283	22283	22283	22283	22283	22283	22283	22283	22283	22283	22283	22283	22283	22283	22283	22283	22283	22283	22283	22283	22283	22283	22283	22283	22283	22283	22283	22283	22283	22283	22283	22283	22283	22283	22283	22283	22283	22283	22283	22283	22283	22283	22283
!Sample_relation	Reanalyzed by: GSE47561	Reanalyzed by: GSE47561	Reanalyzed by: GSE47561	Reanalyzed by: GSE47561	Reanalyzed by: GSE47561	Reanalyzed by: GSE47561	Reanalyzed by: GSE47561	Reanalyzed by: GSE47561	Reanalyzed by: GSE47561			Reanalyzed by: GSE31519	Reanalyzed by: GSE47561	Reanalyzed by: GSE47561	Reanalyzed by: GSE47561	Reanalyzed by: GSE47561	Reanalyzed by: GSE31519		Reanalyzed by: GSE31519	Reanalyzed by: GSE47561	Reanalyzed by: GSE31519	Reanalyzed by: GSE31519	Reanalyzed by: GSE47561	Reanalyzed by: GSE47561	Reanalyzed by: GSE47561		Reanalyzed by: GSE47561	Reanalyzed by: GSE47561	Reanalyzed by: GSE47561	Reanalyzed by: GSE47561	Reanalyzed by: GSE47561	Reanalyzed by: GSE47561	Reanalyzed by: GSE31519	Reanalyzed by: GSE47561	Reanalyzed by: GSE47561		Reanalyzed by: GSE47561	Reanalyzed by: GSE47561		Reanalyzed by: GSE47561	Reanalyzed by: GSE47561	Reanalyzed by: GSE47561	Reanalyzed by: GSE47561	Reanalyzed by: GSE47561	Reanalyzed by: GSE47561	Reanalyzed by: GSE31519		Reanalyzed by: GSE31519	Reanalyzed by: GSE47561
!Sample_relation												Reanalyzed by: GSE47561					Reanalyzed by: GSE47561				Reanalyzed by: GSE47561	Reanalyzed by: GSE47561											Reanalyzed by: GSE47561													Reanalyzed by: GSE47561		Reanalyzed by: GSE47561
!series_matrix_table_begin
label(0:ln-)	0	0	0	3	0	0	0	0	0	0	0	3	0	0	3	0	3	0	3	0	3	3	0	3	0	0	0	0	0	0	0	3	3	0	0	3	0	0	0	3	0	0	0	0	0	3	0	0	0
[truncated: 237 more columns]

## Sheet: GSE2034_infor
sample	rfs_time(month)	event(0:alive;1:death)
GSM36777	79	0
GSM36778	50	1
GSM36779	132	0
GSM36781	147	0
GSM36782	66	0
GSM36783	52	0
GSM36784	57	1
GSM36785	57	0
GSM36786	66	0
GSM36787	72	0
GSM36789	51	1
GSM36790	107	0
GSM36792	71	1
GSM36794	87	0
GSM36796	118	0
GSM36799	75	0
GSM36801	125	0
GSM36802	92	0
GSM36803	93	0
GSM36804	88	0
GSM36805	100	0
GSM36806	92	0
GSM36807	88	0
GSM36810	105	0
GSM36811	62	1
GSM36813	49	1
GSM36814	61	1
GSM36815	72	1
GSM36817	113	0
GSM36818	62	1
GSM36819	131	0
GSM36820	141	0
GSM36821	88	0
GSM36823	119	0
GSM36824	86	0
GSM36825	99	0
GSM36826	58	1
GSM36829	157	0
GSM36830	117	0
GSM36831	87	0
GSM36832	119	0
GSM36834	109	0
GSM36836	99	0
GSM36837	137	0
GSM36838	34	1
GSM36839	32	1
GSM36840	86	0
GSM36841	134	0
GSM36842	81	0
GSM36843	77	0
GSM36844	121	0
GSM36845	54	0
GSM36848	105	0
GSM36849	110	0
GSM36850	121	0
GSM36851	100	0
GSM36852	107	0
GSM36853	105	0
GSM36856	86	0
GSM36857	95	0
GSM36858	14	1
GSM36859	130	0
GSM36860	30	1
GSM36861	155	0
GSM36864	84	0
GSM36866	107	0
GSM36867	108	0
GSM36868	123	0
GSM36869	126	0
GSM36870	30	1
GSM36871	84	0
GSM36872	7	1
GSM36873	100	0
GSM36874	30	1
GSM36877	43	1
GSM36878	98	0
GSM36880	97	0
GSM36881	11	1
GSM36882	99	0
GSM36883	88	0
GSM36884	129	0
GSM36885	40	1
GSM36887	108	0
GSM36888	28	1
GSM36889	108	0
GSM36890	116	0
GSM36892	110	0
GSM36893	124	0
GSM36894	109	0
GSM36895	96	0
GSM36896	102	0
GSM36897	25	1
GSM36898	7	1
GSM36899	169	0
GSM36900	109	0
GSM36901	101	0
GSM36902	28	1
GSM36903	8	1
GSM36907	86	0
GSM36908	15	1
GSM36910	125	0
GSM36911	80	1
GSM36913	109	0
GSM36914	84	0
GSM36916	125	0
GSM36917	144	0
GSM36919	153	0
GSM36920	20	1
GSM36921	108	0
GSM36922	113	0
GSM36924	29	1
GSM36925	104	0
GSM36927	8	1
GSM36928	23	1
GSM36929	93	0
GSM36930	84	0
GSM36931	37	1
GSM36932	96	0
GSM36933	110	0
GSM36934	171	0
GSM36936	109	0
GSM36938	108	0
GSM36939	14	1
GSM36942	152	0
GSM36943	19	1
GSM36944	112	0
GSM36945	92	0
GSM36946	26	1
GSM36947	16	1
GSM36948	87	0
GSM36950	28	1
GSM36951	104	0
GSM36954	19	1
GSM36956	32	1
GSM36957	47	1
GSM36958	111	0
GSM36960	51	1
GSM36962	114	0
GSM36963	60	0
GSM36965	134	0
GSM36967	15	1
GSM36970	116	0
GSM36971	19	1
GSM36972	37	1
GSM36973	25	1
GSM36974	23	1
GSM36975	110	0
GSM36976	38	1
GSM36979	107	0
GSM36980	122	0
GSM36982	92	0
GSM36983	75	1
GSM36984	138	0
GSM36985	55	1
GSM36986	77	1
GSM36987	97	0
GSM36988	96	0
GSM36989	11	1
GSM36990	143	0
GSM36992	104	0
GSM36993	98	0
GSM36994	2	1
GSM36995	113	0
GSM36996	24	1
GSM36997	44	1
GSM36998	5	1
GSM36999	37	1
GSM37000	137	0
GSM37001	33	1
GSM37003	19	1
GSM37004	35	1
GSM37005	56	1
GSM37006	71	1
GSM37007	59	1
GSM37008	70	1
GSM37009	122	0
GSM37010	101	0
GSM37011	60	1
GSM37012	132	0
GSM37013	66	1
GSM37014	143	0
GSM37015	122	0
GSM37018	20	1
GSM37019	146	0
GSM37024	95	0
GSM37025	107	0
GSM37026	36	1
GSM37027	17	1
GSM37028	39	1
GSM37029	47	1
GSM37030	44	1
GSM37031	18	1
GSM37032	86	0
GSM37033	161	0
GSM37035	14	1
GSM37036	15	1
GSM37037	19	1
GSM37038	60	1
GSM37039	48	1
GSM37041	9	1
GSM37044	112	0
GSM37046	86	0
GSM37047	108	0
GSM37051	18	1
GSM37057	59	0
GSM37058	64	1
GSM37059	83	0
GSM37060	81	0
GSM37062	54	0

## Sheet: GSE4922
!Series_title	Genetic Reclassification of Histologic Grade Delineates New Clinical Subtypes of Breast Cancer
!Series_geo_accession	GSE4922
!Series_status	Public on May 31 2006
!Series_submission_date	May 25 2006
!Series_last_update_date	Jul 01 2016
!Series_pubmed_id	17079448
!Series_summary	Histological grading of breast cancer defines morphological subtypes informative of metastatic potential, although not without considerable inter-observer disagreement and clinical heterogeneity particularly among the moderately differentiated grade II (G2) tumors. We posited that a gene expression signature capable of discerning tumors of grade I (G1) and grade III (G3) histology might provide a…
!Series_summary	Keywords: Tumor sample comparisons
!Series_overall_design	All tumor specimens were assessed on U133 A and B arrays.
!Series_type	Expression profiling by array
!Series_contributor	Anna,V,Ivshina
!Series_contributor	Joshy,,George
!Series_contributor	Oleg,,Senko
!Series_contributor	Benjamin,,Mow
!Series_contributor	Thomas,C,Putti
!Series_contributor	Johanna,,Smeds
!Series_contributor	Thomas,,Lindahl
!Series_contributor	Yudi,,Pawitan
!Series_contributor	Per,,Hall
!Series_contributor	Hans,,Nordgren
!Series_contributor	John,E,Wong
!Series_contributor	Edison,T,Liu
!Series_contributor	Jonas,,Bergh
!Series_contributor	Vladimir,A,Kuznetsov
!Series_contributor	Lance,D,Miller
!Series_sample_id	GSM110625 GSM110626 GSM110627 GSM110628 GSM110629 GSM110630 GSM110631 GSM110632 GSM110633 GSM110634 GSM110635 GSM110636 GSM110637 GSM110638 GSM110639 GSM110640 GSM110641 GSM110642 GSM110643 GSM110644 GSM110645 GSM110646 GSM110647 GSM110648 GSM110649 GSM110650 GSM110651 GSM110652 GSM110653 GSM110654 GSM110655 GSM110656 GSM110657 GSM110658 GSM110659 GSM110660 GSM110661 GSM110662 GSM110663 GSM110664…
!Series_contact_name	Lance,David,Miller
!Series_contact_email	millerl@gis.a-star.edu.sg
!Series_contact_phone	65 6478 8100
!Series_contact_fax	65 6478 9060
!Series_contact_department	Microarray and Expression Genomics
!Series_contact_institute	Genome Institute of Singapore
!Series_contact_address	60 Bioplois Street, #02-01 Genome
!Series_contact_city	Singapore
!Series_contact_zip/postal_code	138672
!Series_contact_country	Singapore
!Series_contact_web_link	http://www.gis.a-star.edu.sg/internet/site/investigators.php?f=cv&user_id=7
!Series_supplementary_file	ftp://ftp.ncbi.nlm.nih.gov/pub/geo/DATA/supplementary/series/GSE4922/GSE4922_Clinical_file_for_both_Uppsala_Singapore_Samples.txt
!Series_supplementary_file	ftp://ftp.ncbi.nlm.nih.gov/pub/geo/DATA/supplementary/series/GSE4922/GSE4922_RAW.tar
!Series_supplementary_file	ftp://ftp.ncbi.nlm.nih.gov/pub/geo/DATA/supplementary/series/GSE4922/GSE4922_Singapore_RAW.tar
!Series_supplementary_file	ftp://ftp.ncbi.nlm.nih.gov/pub/geo/DATA/supplementary/series/GSE4922/GSE4922_Uppsala_RAW.tar
!Series_platform_id	GPL96
!Series_platform_id	GPL97
!Series_platform_taxid	9606
!Series_sample_taxid	9606
!Series_relation	BioProject: https://www.ncbi.nlm.nih.gov/bioproject/PRJNA95863
!Sample_title	A X100B08	A X101B88	A X102B06	A X103B41	A X104B91	A X105B13	A X106B55	A X10B88	A X110B34	A X111B51	A X112B55	A X113B11	A X114B68	A X11B47	A X120B73	A X122B81	A X124B25	A X127B00	A X128B48	A X130B92	A X131B79	A X134B33	A X135B40	A X136B04	A X137B88	A X138B34	A X139B03	A X13B79	A X140B91	A X142B05	A X143B81	A X144B49	A X145B10	A X146B39	A X147B19	A X14B98	A X150B81	A X151B84	A X152B99	A X153B09	A X154B42	A X155B52	A X156B01	A X158B84	A X159B47	A X15C94	A X160B16	A X161B31	A X162B98
!Sample_geo_accession	GSM110625	GSM110626	GSM110627	GSM110628	GSM110629	GSM110630	GSM110631	GSM110632	GSM110633	GSM110634	GSM110635	GSM110636	GSM110637	GSM110638	GSM110639	GSM110640	GSM110641	GSM110642	GSM110643	GSM110644	GSM110645	GSM110646	GSM110647	GSM110648	GSM110649	GSM110650	GSM110651	GSM110652	GSM110653	GSM110654	GSM110655	GSM110656	GSM110657	GSM110658	GSM110659	GSM110660	GSM110661	GSM110662	GSM110663	GSM110664	GSM110665	GSM110666	GSM110667	GSM110668	GSM110669	GSM110670	GSM110671	GSM110672	GSM110673
!Sample_status	Public on May 31 2006	Public on May 31 2006	Public on May 31 2006	Public on May 31 2006	Public on May 31 2006	Public on May 31 2006	Public on May 31 2006	Public on May 31 2006	Public on May 31 2006	Public on May 31 2006	Public on May 31 2006	Public on May 31 2006	Public on May 31 2006	Public on May 31 2006	Public on May 31 2006	Public on May 31 2006	Public on May 31 2006	Public on May 31 2006	Public on May 31 2006	Public on May 31 2006	Public on May 31 2006	Public on May 31 2006	Public on May 31 2006	Public on May 31 2006	Public on May 31 2006	Public on May 31 2006	Public on May 31 2006	Public on May 31 2006	Public on May 31 2006	Public on May 31 2006	Public on May 31 2006	Public on May 31 2006	Public on May 31 2006	Public on May 31 2006	Public on May 31 2006	Public on May 31 2006	Public on May 31 2006	Public on May 31 2006	Public on May 31 2006	Public on May 31 2006	Public on May 31 2006	Public on May 31 2006	Public on May 31 2006	Public on May 31 2006	Public on May 31 2006	Public on May 31 2006	Public on May 31 2006	Public on May 31 2006	Public on May 31 2006
!Sample_submission_date	May 25 2006	May 25 2006	May 25 2006	May 25 2006	May 25 2006	May 25 2006	May 25 2006	May 25 2006	May 25 2006	May 25 2006	May 25 2006	May 25 2006	May 25 2006	May 25 2006	May 25 2006	May 25 2006	May 25 2006	May 25 2006	May 25 2006	May 25 2006	May 25 2006	May 25 2006	May 25 2006	May 25 2006	May 25 2006	May 25 2006	May 25 2006	May 25 2006	May 25 2006	May 25 2006	May 25 2006	May 25 2006	May 25 2006	May 25 2006	May 25 2006	May 25 2006	May 25 2006	May 25 2006	May 25 2006	May 25 2006	May 25 2006	May 25 2006	May 25 2006	May 25 2006	May 25 2006	May 25 2006	May 25 2006	May 25 2006	May 25 2006
!Sample_last_update_date	May 31 2006	May 31 2006	May 31 2006	May 31 2006	May 31 2006	May 31 2006	May 31 2006	May 31 2006	May 31 2006	May 31 2006	May 31 2006	May 31 2006	May 31 2006	May 31 2006	May 31 2006	May 31 2006	May 31 2006	May 31 2006	May 31 2006	May 31 2006	May 31 2006	May 31 2006	May 31 2006	May 31 2006	May 31 2006	May 31 2006	May 31 2006	May 31 2006	May 31 2006	May 31 2006	May 31 2006	May 31 2006	May 31 2006	May 31 2006	May 31 2006	May 31 2006	May 31 2006	May 31 2006	May 31 2006	May 31 2006	May 31 2006	May 31 2006	May 31 2006	May 31 2006	May 31 2006	May 31 2006	May 31 2006	May 31 2006	May 31 2006
!Sample_type	RNA	RNA	RNA	RNA	RNA	RNA	RNA	RNA	RNA	RNA	RNA	RNA	RNA	RNA	RNA	RNA	RNA	RNA	RNA	RNA	RNA	RNA	RNA	RNA	RNA	RNA	RNA	RNA	RNA	RNA	RNA	RNA	RNA	RNA	RNA	RNA	RNA	RNA	RNA	RNA	RNA	RNA	RNA	RNA	RNA	RNA	RNA	RNA	RNA
!Sample_channel_count	1	1	1	1	1	1	1	1	1	1	1	1	1	1	1	1	1	1	1	1	1	1	1	1	1	1	1	1	1	1	1	1	1	1	1	1	1	1	1	1	1	1	1	1	1	1	1	1	1
!Sample_source_name_ch1	Breast Tumor	Breast Tumor	Breast Tumor	Breast Tumor	Breast Tumor	Breast Tumor	Breast Tumor	Breast Tumor	Breast Tumor	Breast Tumor	Breast Tumor	Breast Tumor	Breast Tumor	Breast Tumor	Breast Tumor	Breast Tumor	Breast Tumor	Breast Tumor	Breast Tumor	Breast Tumor	Breast Tumor	Breast Tumor	Breast Tumor	Breast Tumor	Breast Tumor	Breast Tumor	Breast Tumor	Breast Tumor	Breast Tumor	Breast Tumor	Breast Tumor	Breast Tumor	Breast Tumor	Breast Tumor	Breast Tumor	Breast Tumor	Breast Tumor	Breast Tumor	Breast Tumor	Breast Tumor	Breast Tumor	Breast Tumor	Breast Tumor	Breast Tumor	Breast Tumor	Breast Tumor	Breast Tumor	Breast Tumor	Breast Tumor
!Sample_organism_ch1	Homo sapiens	Homo sapiens	Homo sapiens	Homo sapiens	Homo sapiens	Homo sapiens	Homo sapiens	Homo sapiens	Homo sapiens	Homo sapiens	Homo sapiens	Homo sapiens	Homo sapiens	Homo sapiens	Homo sapiens	Homo sapiens	Homo sapiens	Homo sapiens	Homo sapiens	Homo sapiens	Homo sapiens	Homo sapiens	Homo sapiens	Homo sapiens	Homo sapiens	Homo sapiens	Homo sapiens	Homo sapiens	Homo sapiens	Homo sapiens	Homo sapiens	Homo sapiens	Homo sapiens	Homo sapiens	Homo sapiens	Homo sapiens	Homo sapiens	Homo sapiens	Homo sapiens	Homo sapiens	Homo sapiens	Homo sapiens	Homo sapiens	Homo sapiens	Homo sapiens	Homo sapiens	Homo sapiens	Homo sapiens	Homo sapiens
!Sample_characteristics_ch1	INDEX (ID): X100B08	INDEX (ID): X101B88	INDEX (ID): X102B06	INDEX (ID): X103B41	INDEX (ID): X104B91	INDEX (ID): X105B13	INDEX (ID): X106B55	INDEX (ID): X10B88	INDEX (ID): X110B34	INDEX (ID): X111B51	INDEX (ID): X112B55	INDEX (ID): X113B11	INDEX (ID): X114B68	INDEX (ID): X11B47	INDEX (ID): X120B73	INDEX (ID): X122B81	INDEX (ID): X124B25	INDEX (ID): X127B00	INDEX (ID): X128B48	INDEX (ID): X130B92	INDEX (ID): X131B79	INDEX (ID): X134B33	INDEX (ID): X135B40	INDEX (ID): X136B04	INDEX (ID): X137B88	INDEX (ID): X138B34	INDEX (ID): X139B03	INDEX (ID): X13B79	INDEX (ID): X140B91	INDEX (ID): X142B05	INDEX (ID): X143B81	INDEX (ID): X144B49	INDEX (ID): X145B10	INDEX (ID): X146B39	INDEX (ID): X147B19	INDEX (ID): X14B98	INDEX (ID): X150B81	INDEX (ID): X151B84	INDEX (ID): X152B99	INDEX (ID): X153B09	INDEX (ID): X154B42	INDEX (ID): X155B52	INDEX (ID): X156B01	INDEX (ID): X158B84	INDEX (ID): X159B47	INDEX (ID): X15C94	INDEX (ID): X160B16	INDEX (ID): X161B31	INDEX (ID): X162B98
!Sample_characteristics_ch1	Elston (NGS) histologic grade: 1	Elston (NGS) histologic grade: 3	Elston (NGS) histologic grade: 3	Elston (NGS) histologic grade: 3	Elston (NGS) histologic grade: 3	Elston (NGS) histologic grade: 1	Elston (NGS) histologic grade: 1	Elston (NGS) histologic grade: 1	Elston (NGS) histologic grade: 2	Elston (NGS) histologic grade: 3	Elston (NGS) histologic grade: 2	Elston (NGS) histologic grade: 3	Elston (NGS) histologic grade: 1	Elston (NGS) histologic grade: 2	Elston (NGS) histologic grade: 2	Elston (NGS) histologic grade: 2	Elston (NGS) histologic grade: 2	Elston (NGS) histologic grade: 3	Elston (NGS) histologic grade: 1	Elston (NGS) histologic grade: 2	Elston (NGS) histologic grade: 3	Elston (NGS) histologic grade: 2	Elston (NGS) histologic grade: 1	Elston (NGS) histologic grade: 2	Elston (NGS) histologic grade: 2	Elston (NGS) histologic grade: 1	Elston (NGS) histologic grade: 3	Elston (NGS) histologic grade: 2	Elston (NGS) histologic grade: 2	Elston (NGS) histologic grade: 3	Elston (NGS) histologic grade: 3	Elston (NGS) histologic grade: 2	Elston (NGS) histologic grade: 2	Elston (NGS) histologic grade: 3	Elston (NGS) histologic grade: 3	Elston (NGS) histologic grade: 2	Elston (NGS) histologic grade: 2	Elston (NGS) histologic grade: 2	Elston (NGS) histologic grade: 2	Elston (NGS) histologic grade: 3	Elston (NGS) histologic grade: 2	Elston (NGS) histologic grade: 1	Elston (NGS) histologic grade: 1	Elston (NGS) histologic grade: 2	Elston (NGS) histologic grade: 2	Elston (NGS) histologic grade: 2	Elston (NGS) histologic grade: 1	Elston (NGS) histologic grade: 2	Elston (NGS) histologic grade: 3
!Sample_characteristics_ch1	Genetic grade signature status prediction (by SWS classifier): 1-like	Genetic grade signature status prediction (by SWS classifier): 3-like	Genetic grade signature status prediction (by SWS classifier): 3-like	Genetic grade signature status prediction (by SWS classifier): 3-like	Genetic grade signature status prediction (by SWS classifier): 3-like	Genetic grade signature status prediction (by SWS classifier): 1-like	Genetic grade signature status prediction (by SWS classifier): 1-like	Genetic grade signature status prediction (by SWS classifier): 1-like	Genetic grade signature status prediction (by SWS classifier): 2b	Genetic grade signature status prediction (by SWS classifier): 3-like	Genetic grade signature status prediction (by SWS classifier): 2b	Genetic grade signature status prediction (by SWS classifier): 3-like	Genetic grade signature status prediction (by SWS classifier): 1-like	Genetic grade signature status prediction (by SWS classifier): 2a	Genetic grade signature status prediction (by SWS classifier): 2b	Genetic grade signature status prediction (by SWS classifier): 2a	Genetic grade signature status prediction (by SWS classifier): 2a	Genetic grade signature status prediction (by SWS classifier): 3-like	Genetic grade signature status prediction (by SWS classifier): 1-like	Genetic grade signature status prediction (by SWS classifier): 2a	Genetic grade signature status prediction (by SWS classifier): 3-like	Genetic grade signature status prediction (by SWS classifier): 2b	Genetic grade signature status prediction (by SWS classifier): 1-like	Genetic grade signature status prediction (by SWS classifier): 2a	Genetic grade signature status prediction (by SWS classifier): 2a	Genetic grade signature status prediction (by SWS classifier): 1-like	Genetic grade signature status prediction (by SWS classifier): 3-like	Genetic grade signature status prediction (by SWS classifier): 2a	Genetic grade signature status prediction (by SWS classifier): 2a	Genetic grade signature status prediction (by SWS classifier): 3-like	Genetic grade signature status prediction (by SWS classifier): 3-like	Genetic grade signature status prediction (by SWS classifier): 2a	Genetic grade signature status prediction (by SWS classifier): 2b	Genetic grade signature status prediction (by SWS classifier): 3-like	Genetic grade signature status prediction (by SWS classifier): 3-like	Genetic grade signature status prediction (by SWS classifier): 2a	Genetic grade signature status prediction (by SWS classifier): 2a	Genetic grade signature status prediction (by SWS classifier): 2a	Genetic grade signature status prediction (by SWS classifier): 2a	Genetic grade signature status prediction (by SWS classifier): 3-like	Genetic grade signature status prediction (by SWS classifier): 2b	Genetic grade signature status prediction (by SWS classifier): 1-like	Genetic grade signature status prediction (by SWS classifier): 1-like	Genetic grade signature status prediction (by SWS classifier): 2a	Genetic grade signature status prediction (by SWS classifier): 2b	Genetic grade signature status prediction (by SWS classifier): 2a	Genetic grade signature status prediction (by SWS classifier): 1-like	Genetic grade signature status prediction (by SWS classifier): 2a	Genetic grade signature status prediction (by SWS classifier): 3-like
!Sample_characteristics_ch1	Probability 1-like (by SWS classifier): 0.95926517571885	Probability 1-like (by SWS classifier): 0.000672947510094213	Probability 1-like (by SWS classifier): 0.000672947510094213	Probability 1-like (by SWS classifier): 0.00471274685816876	Probability 1-like (by SWS classifier): 0.000672947510094213	Probability 1-like (by SWS classifier): 0.95926517571885	Probability 1-like (by SWS classifier): 0.95926517571885	Probability 1-like (by SWS classifier): 0.95926517571885	Probability 1-like (by SWS classifier): 0.000680426400544341	Probability 1-like (by SWS classifier): 0.000672947510094213	Probability 1-like (by SWS classifier): 0.00635930047694754	Probability 1-like (by SWS classifier): 0.000672947510094213	Probability 1-like (by SWS classifier): 0.733007209062822	Probability 1-like (by SWS classifier): 0.959292983395822	Probability 1-like (by SWS classifier): 0.000680426400544341	Probability 1-like (by SWS classifier): 0.959292983395822	Probability 1-like (by SWS classifier): 0.959292983395822	Probability 1-like (by SWS classifier): 0.000672947510094213	Probability 1-like (by SWS classifier): 0.95926517571885	Probability 1-like (by SWS classifier): 0.959292983395822	Probability 1-like (by SWS classifier): 0.000672947510094213	Probability 1-like (by SWS classifier): 0.0145553786672731	Probability 1-like (by SWS classifier): 0.95926517571885	Probability 1-like (by SWS classifier): 0.959292983395822	Probability 1-like (by SWS classifier): 0.893983567452955	Probability 1-like (by SWS classifier): 0.95926517571885	Probability 1-like (by SWS classifier): 0.000672947510094213	Probability 1-like (by SWS classifier): 0.959292983395822	Probability 1-like (by SWS classifier): 0.959292983395822	Probability 1-like (by SWS classifier): 0.0227068345323741	Probability 1-like (by SWS classifier): 0.000672947510094213	Probability 1-like (by SWS classifier): 0.959292983395822	Probability 1-like (by SWS classifier): 0.00340444847934635	Probability 1-like (by SWS classifier): 0.000672947510094213	Probability 1-like (by SWS classifier): 0.00381336922386721	Probability 1-like (by SWS classifier): 0.923568575233023	Probability 1-like (by SWS classifier): 0.776189238367559	Probability 1-like (by SWS classifier): 0.893983567452955	Probability 1-like (by SWS classifier): 0.959292983395822	Probability 1-like (by SWS classifier): 0.000672947510094213	Probability 1-like (by SWS classifier): 0.00453926463912846	Probability 1-like (by SWS classifier): 0.95926517571885	Probability 1-like (by SWS classifier): 0.95926517571885	Probability 1-like (by SWS classifier): 0.959292983395822	Probability 1-like (by SWS classifier): 0.000680426400544341	Probability 1-like (by SWS classifier): 0.959292983395822	Probability 1-like (by SWS classifier): 0.95926517571885	Probability 1-like (by SWS classifier): 0.959292983395822	Probability 1-like (by SWS classifier): 0.000672947510094213
!Sample_characteristics_ch1	Probability 3-like (by SWS classifier): 0.0407348242811502	Probability 3-like (by SWS classifier): 0.999327052489906	Probability 3-like (by SWS classifier): 0.999327052489906	Probability 3-like (by SWS classifier): 0.995287253141831	Probability 3-like (by SWS classifier): 0.999327052489906	Probability 3-like (by SWS classifier): 0.0407348242811502	Probability 3-like (by SWS classifier): 0.0407348242811502	Probability 3-like (by SWS classifier): 0.0407348242811502	Probability 3-like (by SWS classifier): 0.999319573599456	Probability 3-like (by SWS classifier): 0.999327052489906	Probability 3-like (by SWS classifier): 0.993640699523053	Probability 3-like (by SWS classifier): 0.999327052489906	Probability 3-like (by SWS classifier): 0.266992790937178	Probability 3-like (by SWS classifier): 0.0407070166041778	Probability 3-like (by SWS classifier): 0.999319573599456	Probability 3-like (by SWS classifier): 0.0407070166041778	Probability 3-like (by SWS classifier): 0.0407070166041778	Probability 3-like (by SWS classifier): 0.999327052489906	Probability 3-like (by SWS classifier): 0.0407348242811502	Probability 3-like (by SWS classifier): 0.0407070166041778	Probability 3-like (by SWS classifier): 0.999327052489906	Probability 3-like (by SWS classifier): 0.985444621332727	Probability 3-like (by SWS classifier): 0.0407348242811502	Probability 3-like (by SWS classifier): 0.0407070166041778	Probability 3-like (by SWS classifier): 0.106016432547045	Probability 3-like (by SWS classifier): 0.0407348242811502	Probability 3-like (by SWS classifier): 0.999327052489906	Probability 3-like (by SWS classifier): 0.0407070166041778	Probability 3-like (by SWS classifier): 0.0407070166041778	Probability 3-like (by SWS classifier): 0.977293165467626	Probability 3-like (by SWS classifier): 0.999327052489906	Probability 3-like (by SWS classifier): 0.0407070166041778	Probability 3-like (by SWS classifier): 0.996595551520654	Probability 3-like (by SWS classifier): 0.999327052489906	Probability 3-like (by SWS classifier): 0.996186630776133	Probability 3-like (by SWS classifier): 0.0764314247669774	Probability 3-like (by SWS classifier): 0.223810761632441	Probability 3-like (by SWS classifier): 0.106016432547045	Probability 3-like (by SWS classifier): 0.0407070166041778	Probability 3-like (by SWS classifier): 0.999327052489906	Probability 3-like (by SWS classifier): 0.995460735360872	Probability 3-like (by SWS classifier): 0.0407348242811502	Probability 3-like (by SWS classifier): 0.0407348242811502	Probability 3-like (by SWS classifier): 0.0407070166041778	Probability 3-like (by SWS classifier): 0.999319573599456	Probability 3-like (by SWS classifier): 0.0407070166041778	Probability 3-like (by SWS classifier): 0.0407348242811502	Probability 3-like (by SWS classifier): 0.0407070166041778	Probability 3-like (by SWS classifier): 0.999327052489906
!Sample_characteristics_ch1	DFS TIME (yrs): 11.83333333	DFS TIME (yrs): 11.83333333	DFS TIME (yrs): 11.83333333	DFS TIME (yrs): 11.75	DFS TIME (yrs): 3.58333333	DFS TIME (yrs): 11.75	DFS TIME (yrs): 1.16666667	DFS TIME (yrs): 11.33333333	DFS TIME (yrs): 11.66666667	DFS TIME (yrs): 0.5	DFS TIME (yrs): 0.91666667	DFS TIME (yrs): 3.08333333	DFS TIME (yrs): 11.16666667	DFS TIME (yrs): 7.41666667	DFS TIME (yrs): 11.58333333	DFS TIME (yrs): 11.16666667	DFS TIME (yrs): 5	DFS TIME (yrs): 1.91666667	DFS TIME (yrs): 4.58333333	DFS TIME (yrs): 4.41666667	DFS TIME (yrs): 1.75	DFS TIME (yrs): 2	DFS TIME (yrs): 9.5	DFS TIME (yrs): 2.41666667	DFS TIME (yrs): 10.5	DFS TIME (yrs): 11.5	DFS TIME (yrs): 0.33333333	DFS TIME (yrs): 10.83333333	DFS TIME (yrs): 11.5	DFS TIME (yrs): 1.25	DFS TIME (yrs): 2.16666667	DFS TIME (yrs): 11.5	DFS TIME (yrs): 11.41666667	DFS TIME (yrs): 0.66666667	DFS TIME (yrs): 1.83333333	DFS TIME (yrs): 10.83333333	DFS TIME (yrs): 11.41666667	DFS TIME (yrs): 11.41666667	DFS TIME (yrs): 2.08333333	DFS TIME (yrs): 11.41666667	DFS TIME (yrs): 3.41666667	DFS TIME (yrs): 11.41666667	DFS TIME (yrs): 0.83333333	DFS TIME (yrs): 4.66666667	DFS TIME (yrs): 6.5	DFS TIME (yrs): 4.41666667	DFS TIME (yrs): 5.5	DFS TIME (yrs): 11.41666667	DFS TIME (yrs): 8.91666667
!Sample_characteristics_ch1	DFS EVENT (0=censored; 1=event defined as any type of recurrence (local, regional or distant) or death from breast cancer: 0	DFS EVENT (0=censored; 1=event defined as any type of recurrence (local, regional or distant) or death from breast cancer: 0	DFS EVENT (0=censored; 1=event defined as any type of recurrence (local, regional or distant) or death from breast cancer: 0	DFS EVENT (0=censored; 1=event defined as any type of recurrence (local, regional or distant) or death from breast cancer: 0	DFS EVENT (0=censored; 1=event defined as any type of recurrence (local, regional or distant) or death from breast cancer: 0	DFS EVENT (0=censored; 1=event defined as any type of recurrence (local, regional or distant) or death from breast cancer: 0	DFS EVENT (0=censored; 1=event defined as any type of recurrence (local, regional or distant) or death from breast cancer: 1	DFS EVENT (0=censored; 1=event defined as any type of recurrence (local, regional or distant) or death from breast cancer: 0	DFS EVENT (0=censored; 1=event defined as any type of recurrence (local, regional or distant) or death from breast cancer: 0	DFS EVENT (0=censored; 1=event defined as any type of recurrence (local, regional or distant) or death from breast cancer: 1	DFS EVENT (0=censored; 1=event defined as any type of recurrence (local, regional or distant) or death from breast cancer: 1	DFS EVENT (0=censored; 1=event defined as any type of recurrence (local, regional or distant) or death from breast cancer: 1	DFS EVENT (0=censored; 1=event defined as any type of recurrence (local, regional or distant) or death from breast cancer: 0	DFS EVENT (0=censored; 1=event defined as any type of recurrence (local, regional or distant) or death from breast cancer: 0	DFS EVENT (0=censored; 1=event defined as any type of recurrence (local, regional or distant) or death from breast cancer: 0	DFS EVENT (0=censored; 1=event defined as any type of recurrence (local, regional or distant) or death from breast cancer: 0	DFS EVENT (0=censored; 1=event defined as any type of recurrence (local, regional or distant) or death from breast cancer: 1	DFS EVENT (0=censored; 1=event defined as any type of recurrence (local, regional or distant) or death from breast cancer: 1	DFS EVENT (0=censored; 1=event defined as any type of recurrence (local, regional or distant) or death from breast cancer: 0	DFS EVENT (0=censored; 1=event defined as any type of recurrence (local, regional or distant) or death from breast cancer: 1	DFS EVENT (0=censored; 1=event defined as any type of recurrence (local, regional or distant) or death from breast cancer: 1	DFS EVENT (0=censored; 1=event defined as any type of recurrence (local, regional or distant) or death from breast cancer: 1	DFS EVENT (0=censored; 1=event defined as any type of recurrence (local, regional or distant) or death from breast cancer: 1	DFS EVENT (0=censored; 1=event defined as any type of recurrence (local, regional or distant) or death from breast cancer: 1	DFS EVENT (0=censored; 1=event defined as any type of recurrence (local, regional or distant) or death from breast cancer: 1	DFS EVENT (0=censored; 1=event defined as any type of recurrence (local, regional or distant) or death from breast cancer: 0	DFS EVENT (0=censored; 1=event defined as any type of recurrence (local, regional or distant) or death from breast cancer: 1	DFS EVENT (0=censored; 1=event defined as any type of recurrence (local, regional or distant) or death from breast cancer: 0	DFS EVENT (0=censored; 1=event defined as any type of recurrence (local, regional or distant) or death from breast cancer: 0	DFS EVENT (0=censored; 1=event defined as any type of recurrence (local, regional or distant) or death from breast cancer: 1	DFS EVENT (0=censored; 1=event defined as any type of recurrence (local, regional or distant) or death from breast cancer: 0	DFS EVENT (0=censored; 1=event defined as any type of recurrence (local, regional or distant) or death from breast cancer: 0	DFS EVENT (0=censored; 1=event defined as any type of recurrence (local, regional or distant) or death from breast cancer: 0	DFS EVENT (0=censored; 1=event defined as any type of recurrence (local, regional or distant) or death from breast cancer: 0	DFS EVENT (0=censored; 1=event defined as any type of recurrence (local, regional or distant) or death from breast cancer: 1	DFS EVENT (0=censored; 1=event defined as any type of recurrence (local, regional or distant) or death from breast cancer: 0	DFS EVENT (0=censored; 1=event defined as any type of recurrence (local, regional or distant) or death from breast cancer: 0	DFS EVENT (0=censored; 1=event defined as any type of recurrence (local, regional or distant) or death from breast cancer: 0	DFS EVENT (0=censored; 1=event defined as any type of recurrence (local, regional or distant) or death from breast cancer: 0	DFS EVENT (0=censored; 1=event defined as any type of recurrence (local, regional or distant) or death from breast cancer: 0	DFS EVENT (0=censored; 1=event defined as any type of recurrence (local, regional or distant) or death from breast cancer: 1	DFS EVENT (0=censored; 1=event defined as any type of recurrence (local, regional or distant) or death from breast cancer: 0	DFS EVENT (0=censored; 1=event defined as any type of recurrence (local, regional or distant) or death from breast cancer: 1	DFS EVENT (0=censored; 1=event defined as any type of recurrence (local, regional or distant) or death from breast cancer: 1	DFS EVENT (0=censored; 1=event defined as any type of recurrence (local, regional or distant) or death from breast cancer: 1	DFS EVENT (0=censored; 1=event defined as any type of recurrence (local, regional or distant) or death from breast cancer: 0	DFS EVENT (0=censored; 1=event defined as any type of recurrence (local, regional or distant) or death from breast cancer: 0	DFS EVENT (0=censored; 1=event defined as any type of recurrence (local, regional or distant) or death from breast cancer: 0	DFS EVENT (0=censored; 1=event defined as any type of recurrence (local, regional or distant) or death from breast cancer: 1
!Sample_characteristics_ch1	All patients (1=included in survival analysis): 1	All patients (1=included in survival analysis): 1	All patients (1=included in survival analysis): 1	All patients (1=included in survival analysis): 1	All patients (1=included in survival analysis): 1	All patients (1=included in survival analysis): 1	All patients (1=included in survival analysis): 1	All patients (1=included in survival analysis): 1	All patients (1=included in survival analysis): 1	All patients (1=included in survival analysis): 1	All patients (1=included in survival analysis): 1	All patients (1=included in survival analysis): 1	All patients (1=included in survival analysis): 1	All patients (1=included in survival analysis): 1	All patients (1=included in survival analysis): 1	All patients (1=included in survival analysis): 1	All patients (1=included in survival analysis): 1	All patients (1=included in survival analysis): 1	All patients (1=included in survival analysis): 1	All patients (1=included in survival analysis): 1	All patients (1=included in survival analysis): 1	All patients (1=included in survival analysis): 1	All patients (1=included in survival analysis): 1	All patients (1=included in survival analysis): 1	All patients (1=included in survival analysis): 1	All patients (1=included in survival analysis): 1	All patients (1=included in survival analysis): 1	All patients (1=included in survival analysis): 1	All patients (1=included in survival analysis): 1	All patients (1=included in survival analysis): 1	All patients (1=included in survival analysis): 1	All patients (1=included in survival analysis): 1	All patients (1=included in survival analysis): 1	All patients (1=included in survival analysis): 1	All patients (1=included in survival analysis): 1	All patients (1=included in survival analysis): 1	All patients (1=included in survival analysis): 1	All patients (1=included in survival analysis): 1	All patients (1=included in survival analysis): 1	All patients (1=included in survival analysis): 1	All patients (1=included in survival analysis): 1	All patients (1=included in survival analysis): 1	All patients (1=included in survival analysis): 1	All patients (1=included in survival analysis): 1	All patients (1=included in survival analysis): 1	All patients (1=included in survival analysis): 1	All patients (1=included in survival analysis): 1	All patients (1=included in survival analysis): 1	All patients (1=included in survival analysis): 1
!Sample_characteristics_ch1	ER+, endocrine therapy only (1=included in survival analysis):	ER+, endocrine therapy only (1=included in survival analysis):	ER+, endocrine therapy only (1=included in survival analysis):	ER+, endocrine therapy only (1=included in survival analysis):	ER+, endocrine therapy only (1=included in survival analysis): 1	ER+, endocrine therapy only (1=included in survival analysis):	ER+, endocrine therapy only (1=included in survival analysis):	ER+, endocrine therapy only (1=included in survival analysis):	ER+, endocrine therapy only (1=included in survival analysis):	ER+, endocrine therapy only (1=included in survival analysis):	ER+, endocrine therapy only (1=included in survival analysis): 1	ER+, endocrine therapy only (1=included in survival analysis):	ER+, endocrine therapy only (1=included in survival analysis): 1	ER+, endocrine therapy only (1=included in survival analysis):	ER+, endocrine therapy only (1=included in survival analysis):	ER+, endocrine therapy only (1=included in survival analysis):	ER+, endocrine therapy only (1=included in survival analysis):	ER+, endocrine therapy only (1=included in survival analysis):	ER+, endocrine therapy only (1=included in survival analysis):	ER+, endocrine therapy only (1=included in survival analysis): 1	ER+, endocrine therapy only (1=included in survival analysis): 1	ER+, endocrine therapy only (1=included in survival analysis):	ER+, endocrine therapy only (1=included in survival analysis): 1	ER+, endocrine therapy only (1=included in survival analysis):	ER+, endocrine therapy only (1=included in survival analysis):	ER+, endocrine therapy only (1=included in survival analysis): 1	ER+, endocrine therapy only (1=included in survival analysis): 1	ER+, endocrine therapy only (1=included in survival analysis):	ER+, endocrine therapy only (1=included in survival analysis):	ER+, endocrine therapy only (1=included in survival analysis):	ER+, endocrine therapy only (1=included in survival analysis):	ER+, endocrine therapy only (1=included in survival analysis):	ER+, endocrine therapy only (1=included in survival analysis):	ER+, endocrine therapy only (1=included in survival analysis):	ER+, endocrine therapy only (1=included in survival analysis):	ER+, endocrine therapy only (1=included in survival analysis): 1	ER+, endocrine therapy only (1=included in survival analysis): 1	ER+, endocrine therapy only (1=included in survival analysis):	ER+, endocrine therapy only (1=included in survival analysis):	ER+, endocrine therapy only (1=included in survival analysis):	ER+, endocrine therapy only (1=included in survival analysis): 1	ER+, endocrine therapy only (1=included in survival analysis):	ER+, endocrine therapy only (1=included in survival analysis):	ER+, endocrine therapy only (1=included in survival analysis):	ER+, endocrine therapy only (1=included in survival analysis): 1	ER+, endocrine therapy only (1=included in survival analysis): 1	ER+, endocrine therapy only (1=included in survival analysis):	ER+, endocrine therapy only (1=included in survival analysis):	ER+, endocrine therapy only (1=included in survival analysis): 1
!Sample_characteristics_ch1	No systemic therapy (1=included in survival analysis): 1	No systemic therapy (1=included in survival analysis): 1	No systemic therapy (1=included in survival analysis):	No systemic therapy (1=included in survival analysis):	No systemic therapy (1=included in survival analysis):	No systemic therapy (1=included in survival analysis): 1	No systemic therapy (1=included in survival analysis): 1	No systemic therapy (1=included in survival analysis): 1	No systemic therapy (1=included in survival analysis): 1	No systemic therapy (1=included in survival analysis): 1	No systemic therapy (1=included in survival analysis):	No systemic therapy (1=included in survival analysis): 1	No systemic therapy (1=included in survival analysis):	No systemic therapy (1=included in survival analysis): 1	No systemic therapy (1=included in survival analysis): 1	No systemic therapy (1=included in survival analysis): 1	No systemic therapy (1=included in survival analysis): 1	No systemic therapy (1=included in survival analysis): 1	No systemic therapy (1=included in survival analysis): 1	No systemic therapy (1=included in survival analysis):	No systemic therapy (1=included in survival analysis):	No systemic therapy (1=included in survival analysis): 1	No systemic therapy (1=included in survival analysis):	No systemic therapy (1=included in survival analysis): 1	No systemic therapy (1=included in survival analysis): 1	No systemic therapy (1=included in survival analysis):	No systemic therapy (1=included in survival analysis):	No systemic therapy (1=included in survival analysis): 1	No systemic therapy (1=included in survival analysis): 1	No systemic therapy (1=included in survival analysis): 1	No systemic therapy (1=included in survival analysis): 1	No systemic therapy (1=included in survival analysis): 1	No systemic therapy (1=included in survival analysis): 1	No systemic therapy (1=included in survival analysis):	No systemic therapy (1=included in survival analysis):	No systemic therapy (1=included in survival analysis):	No systemic therapy (1=included in survival analysis):	No systemic therapy (1=included in survival analysis): 1	No systemic therapy (1=included in survival analysis): 1	No systemic therapy (1=included in survival analysis): 1	No systemic therapy (1=included in survival analysis):	No systemic therapy (1=included in survival analysis): 1	No systemic therapy (1=included in survival analysis): 1	No systemic therapy (1=included in survival analysis): 1	No systemic therapy (1=included in survival analysis):	No systemic therapy (1=included in survival analysis):	No systemic therapy (1=included in survival analysis): 1	No systemic therapy (1=included in survival analysis): 1	No systemic therapy (1=included in survival analysis):
!Sample_characteristics_ch1	ER status: ER+	ER status: ER-	ER status: ER+	ER status: ER-	ER status: ER+	ER status: ER+	ER status: ER+	ER status: ER+	ER status: ER+	ER status: ER+	ER status: ER+	ER status: ER+	ER status: ER+	ER status: ER-	ER status: ER+	ER status: ER+	ER status: ER+	ER status: ER+	ER status: ER?	ER status: ER+	ER status: ER+	ER status: ER+	ER status: ER+	ER status: ER+	ER status: ER-	ER status: ER+	ER status: ER+	ER status: ER+	ER status: ER+	ER status: ER-	ER status: ER-	ER status: ER+	ER status: ER+	ER status: ER-	ER status: ER-	ER status: ER+	ER status: ER+	ER status: ER+	ER status: ER+	ER status: ER-	ER status: ER+	ER status: ER-	ER status: ER+	ER status: ER+	ER status: ER+	ER status: ER+	ER status: ER+	ER status: ER+	ER status: ER+
!Sample_characteristics_ch1	Lymph node status: LN-	Lymph node status: LN-	Lymph node status: LN-	Lymph node status: LN+	Lymph node status: LN?	Lymph node status: LN-	Lymph node status: LN-	Lymph node status: LN-	Lymph node status: LN-	Lymph node status: LN-	Lymph node status: LN+	Lymph node status: LN-	Lymph node status: LN+	Lymph node status: LN-	Lymph node status: LN-	Lymph node status: LN-	Lymph node status: LN-	Lymph node status: LN-	Lymph node status: LN?	Lymph node status: LN+	Lymph node status: LN+	Lymph node status: LN-	Lymph node status: LN-	Lymph node status: LN-	Lymph node status: LN-	Lymph node status: LN+	Lymph node status: LN-	Lymph node status: LN-	Lymph node status: LN-	Lymph node status: LN-	Lymph node status: LN?	Lymph node status: LN-	Lymph node status: LN-	Lymph node status: LN+	Lymph node status: LN+	Lymph node status: LN+	Lymph node status: LN+	Lymph node status: LN-	Lymph node status: LN-	Lymph node status: LN-	Lymph node status: LN+	Lymph node status: LN-	Lymph node status: LN-	Lymph node status: LN-	Lymph node status: LN+	Lymph node status: LN-	Lymph node status: LN-	Lymph node status: LN-	Lymph node status: LN+
!Sample_characteristics_ch1	p53 seq mut status (p53+=mutant; p53-=wildtype): p53-	p53 seq mut status (p53+=mutant; p53-=wildtype): p53+	p53 seq mut status (p53+=mutant; p53-=wildtype): p53+	p53 seq mut status (p53+=mutant; p53-=wildtype): p53-	p53 seq mut status (p53+=mutant; p53-=wildtype): p53+	p53 seq mut status (p53+=mutant; p53-=wildtype): p53-	p53 seq mut status (p53+=mutant; p53-=wildtype): p53-	p53 seq mut status (p53+=mutant; p53-=wildtype): p53-	p53 seq mut status (p53+=mutant; p53-=wildtype): p53+	p53 seq mut status (p53+=mutant; p53-=wildtype): p53+	p53 seq mut status (p53+=mutant; p53-=wildtype): p53-	p53 seq mut status (p53+=mutant; p53-=wildtype): p53-	p53 seq mut status (p53+=mutant; p53-=wildtype): p53-	p53 seq mut status (p53+=mutant; p53-=wildtype): p53-	p53 seq mut status (p53+=mutant; p53-=wildtype): p53-	p53 seq mut status (p53+=mutant; p53-=wildtype): p53-	p53 seq mut status (p53+=mutant; p53-=wildtype): p53-	p53 seq mut status (p53+=mutant; p53-=wildtype): p53+	p53 seq mut status (p53+=mutant; p53-=wildtype): p53-	p53 seq mut status (p53+=mutant; p53-=wildtype): p53-	p53 seq mut status (p53+=mutant; p53-=wildtype): p53-	p53 seq mut status (p53+=mutant; p53-=wildtype): p53-	p53 seq mut status (p53+=mutant; p53-=wildtype): p53-	p53 seq mut status (p53+=mutant; p53-=wildtype): p53-	p53 seq mut status (p53+=mutant; p53-=wildtype): p53+	p53 seq mut status (p53+=mutant; p53-=wildtype): p53-	p53 seq mut status (p53+=mutant; p53-=wildtype): p53-	p53 seq mut status (p53+=mutant; p53-=wildtype): p53-	p53 seq mut status (p53+=mutant; p53-=wildtype): p53-	p53 seq mut status (p53+=mutant; p53-=wildtype): p53-	p53 seq mut status (p53+=mutant; p53-=wildtype): p53+	p53 seq mut status (p53+=mutant; p53-=wildtype): p53+	p53 seq mut status (p53+=mutant; p53-=wildtype): p53-	p53 seq mut status (p53+=mutant; p53-=wildtype): p53+	p53 seq mut status (p53+=mutant; p53-=wildtype): p53+	p53 seq mut status (p53+=mutant; p53-=wildtype): p53-	p53 seq mut status (p53+=mutant; p53-=wildtype): p53-	p53 seq mut status (p53+=mutant; p53-=wildtype): p53-	p53 seq mut status (p53+=mutant; p53-=wildtype): p53-	p53 seq mut status (p53+=mutant; p53-=wildtype): p53+	p53 seq mut status (p53+=mutant; p53-=wildtype): p53-	p53 seq mut status (p53+=mutant; p53-=wildtype): p53-	p53 seq mut status (p53+=mutant; p53-=wildtype): p53-	p53 seq mut status (p53+=mutant; p53-=wildtype): p53-	p53 seq mut status (p53+=mutant; p53-=wildtype): p53+	p53 seq mut status (p53+=mutant; p53-=wildtype): p53-	p53 seq mut status (p53+=mutant; p53-=wildtype): p53-	p53 seq mut status (p53+=mutant; p53-=wildtype): p53-	p53 seq mut status (p53+=mutant; p53-=wildtype): p53-
!Sample_characteristics_ch1	age at diagnosis: 68	age at diagnosis: 40	age at diagnosis: 51	age at diagnosis: 52	age at diagnosis: 80	age at diagnosis: 46	age at diagnosis: 37	age at diagnosis: 70	age at diagnosis: 74	age at diagnosis: 41	age at diagnosis: 61	age at diagnosis: 38	age at diagnosis: 67	age at diagnosis: 69	age at diagnosis: 34	age at diagnosis: 79	age at diagnosis: 46	age at diagnosis: 57	age at diagnosis: 71	age at diagnosis: 73	age at diagnosis: 59	age at diagnosis: 63	age at diagnosis: 64	age at diagnosis: 54	age at diagnosis: 68	age at diagnosis: 65	age at diagnosis: 84	age at diagnosis: 67	age at diagnosis: 61	age at diagnosis: 67	age at diagnosis: 93	age at diagnosis: 40	age at diagnosis: 73	age at diagnosis: 34	age at diagnosis: 71	age at diagnosis: 61	age at diagnosis: 55	age at diagnosis: 57	age at diagnosis: 83	age at diagnosis: 71	age at diagnosis: 52	age at diagnosis: 57	age at diagnosis: 70	age at diagnosis: 69	age at diagnosis: 57	age at diagnosis: 83	age at diagnosis: 73	age at diagnosis: 69	age at diagnosis: 73
!Sample_characteristics_ch1	tumor size (mm): 9	tumor size (mm): 12	tumor size (mm): 26	tumor size (mm): 22	tumor size (mm): 24	tumor size (mm): 13	tumor size (mm): 60	tumor size (mm): 50	tumor size (mm): 20	tumor size (mm): 33	tumor size (mm): 24	tumor size (mm): 32	tumor size (mm): 12	tumor size (mm): 18	tumor size (mm): 16	tumor size (mm): 19	tumor size (mm): 21	tumor size (mm): 22	tumor size (mm): 12	tumor size (mm): 18	tumor size (mm): 26	tumor size (mm): 28	tumor size (mm): 26	tumor size (mm): 17	tumor size (mm): 6	tumor size (mm): 23	tumor size (mm): 28	tumor size (mm): 25	tumor size (mm): 12	tumor size (mm): 27	tumor size (mm): 29	tumor size (mm): 21	tumor size (mm): 18	tumor size (mm): 50	tumor size (mm): 24	tumor size (mm): 20	tumor size (mm): 35	tumor size (mm): 15	tumor size (mm): 18	tumor size (mm): 18	tumor size (mm): 9	tumor size (mm): 13	tumor size (mm): 12	tumor size (mm): 7	tumor size (mm): 14	tumor size (mm): 50	tumor size (mm): 14	tumor size (mm): 13	tumor size (mm): 33
!Sample_characteristics_ch1
!Sample_molecule_ch1	total RNA	total RNA	total RNA	total RNA	total RNA	total RNA	total RNA	total RNA	total RNA	total RNA	total RNA	total RNA	total RNA	total RNA	total RNA	total RNA	total RNA	total RNA	total RNA	total RNA	total RNA	total RNA	total RNA	total RNA	total RNA	total RNA	total RNA	total RNA	total RNA	total RNA	total RNA	total RNA	total RNA	total RNA	total RNA	total RNA	total RNA	total RNA	total RNA	total RNA	total RNA	total RNA	total RNA	total RNA	total RNA	total RNA	total RNA	total RNA	total RNA
!Sample_extract_protocol_ch1	Qiagen RNeasy Mini Kit	Qiagen RNeasy Mini Kit	Qiagen RNeasy Mini Kit	Qiagen RNeasy Mini Kit	Qiagen RNeasy Mini Kit	Qiagen RNeasy Mini Kit	Qiagen RNeasy Mini Kit	Qiagen RNeasy Mini Kit	Qiagen RNeasy Mini Kit	Qiagen RNeasy Mini Kit	Qiagen RNeasy Mini Kit	Qiagen RNeasy Mini Kit	Qiagen RNeasy Mini Kit	Qiagen RNeasy Mini Kit	Qiagen RNeasy Mini Kit	Qiagen RNeasy Mini Kit	Qiagen RNeasy Mini Kit	Qiagen RNeasy Mini Kit	Qiagen RNeasy Mini Kit	Qiagen RNeasy Mini Kit	Qiagen RNeasy Mini Kit	Qiagen RNeasy Mini Kit	Qiagen RNeasy Mini Kit	Qiagen RNeasy Mini Kit	Qiagen RNeasy Mini Kit	Qiagen RNeasy Mini Kit	Qiagen RNeasy Mini Kit	Qiagen RNeasy Mini Kit	Qiagen RNeasy Mini Kit	Qiagen RNeasy Mini Kit	Qiagen RNeasy Mini Kit	Qiagen RNeasy Mini Kit	Qiagen RNeasy Mini Kit	Qiagen RNeasy Mini Kit	Qiagen RNeasy Mini Kit	Qiagen RNeasy Mini Kit	Qiagen RNeasy Mini Kit	Qiagen RNeasy Mini Kit	Qiagen RNeasy Mini Kit	Qiagen RNeasy Mini Kit	Qiagen RNeasy Mini Kit	Qiagen RNeasy Mini Kit	Qiagen RNeasy Mini Kit	Qiagen RNeasy Mini Kit	Qiagen RNeasy Mini Kit	Qiagen RNeasy Mini Kit	Qiagen RNeasy Mini Kit	Qiagen RNeasy Mini Kit	Qiagen RNeasy Mini Kit
!Sample_label_ch1	biotin	biotin	biotin	biotin	biotin	biotin	biotin	biotin	biotin	biotin	biotin	biotin	biotin	biotin	biotin	biotin	biotin	biotin	biotin	biotin	biotin	biotin	biotin	biotin	biotin	biotin	biotin	biotin	biotin	biotin	biotin	biotin	biotin	biotin	biotin	biotin	biotin	biotin	biotin	biotin	biotin	biotin	biotin	biotin	biotin	biotin	biotin	biotin	biotin
!Sample_label_protocol_ch1	Approximately 10ug of total RNA was processed to produce biotynylated cRNA targets	Approximately 10ug of total RNA was processed to produce biotynylated cRNA targets	Approximately 10ug of total RNA was processed to produce biotynylated cRNA targets	Approximately 10ug of total RNA was processed to produce biotynylated cRNA targets	Approximately 10ug of total RNA was processed to produce biotynylated cRNA targets	Approximately 10ug of total RNA was processed to produce biotynylated cRNA targets	Approximately 10ug of total RNA was processed to produce biotynylated cRNA targets	Approximately 10ug of total RNA was processed to produce biotynylated cRNA targets	Approximately 10ug of total RNA was processed to produce biotynylated cRNA targets	Approximately 10ug of total RNA was processed to produce biotynylated cRNA targets	Approximately 10ug of total RNA was processed to produce biotynylated cRNA targets	Approximately 10ug of total RNA was processed to produce biotynylated cRNA targets	Approximately 10ug of total RNA was processed to produce biotynylated cRNA targets	Approximately 10ug of total RNA was processed to produce biotynylated cRNA targets	Approximately 10ug of total RNA was processed to produce biotynylated cRNA targets	Approximately 10ug of total RNA was processed to produce biotynylated cRNA targets	Approximately 10ug of total RNA was processed to produce biotynylated cRNA targets	Approximately 10ug of total RNA was processed to produce biotynylated cRNA targets	Approximately 10ug of total RNA was processed to produce biotynylated cRNA targets	Approximately 10ug of total RNA was processed to produce biotynylated cRNA targets	Approximately 10ug of total RNA was processed to produce biotynylated cRNA targets	Approximately 10ug of total RNA was processed to produce biotynylated cRNA targets	Approximately 10ug of total RNA was processed to produce biotynylated cRNA targets	Approximately 10ug of total RNA was processed to produce biotynylated cRNA targets	Approximately 10ug of total RNA was processed to produce biotynylated cRNA targets	Approximately 10ug of total RNA was processed to produce biotynylated cRNA targets	Approximately 10ug of total RNA was processed to produce biotynylated cRNA targets	Approximately 10ug of total RNA was processed to produce biotynylated cRNA targets	Approximately 10ug of total RNA was processed to produce biotynylated cRNA targets	Approximately 10ug of total RNA was processed to produce biotynylated cRNA targets	Approximately 10ug of total RNA was processed to produce biotynylated cRNA targets	Approximately 10ug of total RNA was processed to produce biotynylated cRNA targets	Approximately 10ug of total RNA was processed to produce biotynylated cRNA targets	Approximately 10ug of total RNA was processed to produce biotynylated cRNA targets	Approximately 10ug of total RNA was processed to produce biotynylated cRNA targets	Approximately 10ug of total RNA was processed to produce biotynylated cRNA targets	Approximately 10ug of total RNA was processed to produce biotynylated cRNA targets	Approximately 10ug of total RNA was processed to produce biotynylated cRNA targets	Approximately 10ug of total RNA was processed to produce biotynylated cRNA targets	Approximately 10ug of total RNA was processed to produce biotynylated cRNA targets	Approximately 10ug of total RNA was processed to produce biotynylated cRNA targets	Approximately 10ug of total RNA was processed to produce biotynylated cRNA targets	Approximately 10ug of total RNA was processed to produce biotynylated cRNA targets	Approximately 10ug of total RNA was processed to produce biotynylated cRNA targets	Approximately 10ug of total RNA was processed to produce biotynylated cRNA targets	Approximately 10ug of total RNA was processed to produce biotynylated cRNA targets	Approximately 10ug of total RNA was processed to produce biotynylated cRNA targets	Approximately 10ug of total RNA was processed to produce biotynylated cRNA targets	Approximately 10ug of total RNA was processed to produce biotynylated cRNA targets
!Sample_taxid_ch1	9606	9606	9606	9606	9606	9606	9606	9606	9606	9606	9606	9606	9606	9606	9606	9606	9606	9606	9606	9606	9606	9606	9606	9606	9606	9606	9606	9606	9606	9606	9606	9606	9606	9606	9606	9606	9606	9606	9606	9606	9606	9606	9606	9606	9606	9606	9606	9606	9606
!Sample_hyb_protocol	Standard Affymetrix procedure	Standard Affymetrix procedure	Standard Affymetrix procedure	Standard Affymetrix procedure	Standard Affymetrix procedure	Standard Affymetrix procedure	Standard Affymetrix procedure	Standard Affymetrix procedure	Standard Affymetrix procedure	Standard Affymetrix procedure	Standard Affymetrix procedure	Standard Affymetrix procedure	Standard Affymetrix procedure	Standard Affymetrix procedure	Standard Affymetrix procedure	Standard Affymetrix procedure	Standard Affymetrix procedure	Standard Affymetrix procedure	Standard Affymetrix procedure	Standard Affymetrix procedure	Standard Affymetrix procedure	Standard Affymetrix procedure	Standard Affymetrix procedure	Standard Affymetrix procedure	Standard Affymetrix procedure	Standard Affymetrix procedure	Standard Affymetrix procedure	Standard Affymetrix procedure	Standard Affymetrix procedure	Standard Affymetrix procedure	Standard Affymetrix procedure	Standard Affymetrix procedure	Standard Affymetrix procedure	Standard Affymetrix procedure	Standard Affymetrix procedure	Standard Affymetrix procedure	Standard Affymetrix procedure	Standard Affymetrix procedure	Standard Affymetrix procedure	Standard Affymetrix procedure	Standard Affymetrix procedure	Standard Affymetrix procedure	Standard Affymetrix procedure	Standard Affymetrix procedure	Standard Affymetrix procedure	Standard Affymetrix procedure	Standard Affymetrix procedure	Standard Affymetrix procedure	Standard Affymetrix procedure
!Sample_scan_protocol	Standard Affymetrix procedure	Standard Affymetrix procedure	Standard Affymetrix procedure	Standard Affymetrix procedure	Standard Affymetrix procedure	Standard Affymetrix procedure	Standard Affymetrix procedure	Standard Affymetrix procedure	Standard Affymetrix procedure	Standard Affymetrix procedure	Standard Affymetrix procedure	Standard Affymetrix procedure	Standard Affymetrix procedure	Standard Affymetrix procedure	Standard Affymetrix procedure	Standard Affymetrix procedure	Standard Affymetrix procedure	Standard Affymetrix procedure	Standard Affymetrix procedure	Standard Affymetrix procedure	Standard Affymetrix procedure	Standard Affymetrix procedure	Standard Affymetrix procedure	Standard Affymetrix procedure	Standard Affymetrix procedure	Standard Affymetrix procedure	Standard Affymetrix procedure	Standard Affymetrix procedure	Standard Affymetrix procedure	Standard Affymetrix procedure	Standard Affymetrix procedure	Standard Affymetrix procedure	Standard Affymetrix procedure	Standard Affymetrix procedure	Standard Affymetrix procedure	Standard Affymetrix procedure	Standard Affymetrix procedure	Standard Affymetrix procedure	Standard Affymetrix procedure	Standard Affymetrix procedure	Standard Affymetrix procedure	Standard Affymetrix procedure	Standard Affymetrix procedure	Standard Affymetrix procedure	Standard Affymetrix procedure	Standard Affymetrix procedure	Standard Affymetrix procedure	Standard Affymetrix procedure	Standard Affymetrix procedure
!Sample_description	Series of 249 tumours	Series of 249 tumours	Series of 249 tumours	Series of 249 tumours	Series of 249 tumours	Series of 249 tumours	Series of 249 tumours	Series of 249 tumours	Series of 249 tumours	Series of 249 tumours	Series of 249 tumours	Series of 249 tumours	Series of 249 tumours	Series of 249 tumours	Series of 249 tumours	Series of 249 tumours	Series of 249 tumours	Series of 249 tumours	Series of 249 tumours	Series of 249 tumours	Series of 249 tumours	Series of 249 tumours	Series of 249 tumours	Series of 249 tumours	Series of 249 tumours	Series of 249 tumours	Series of 249 tumours	Series of 249 tumours	Series of 249 tumours	Series of 249 tumours	Series of 249 tumours	Series of 249 tumours	Series of 249 tumours	Series of 249 tumours	Series of 249 tumours	Series of 249 tumours	Series of 249 tumours	Series of 249 tumours	Series of 249 tumours	Series of 249 tumours	Series of 249 tumours	Series of 249 tumours	Series of 249 tumours	Series of 249 tumours	Series of 249 tumours	Series of 249 tumours	Series of 249 tumours	Series of 249 tumours	Series of 249 tumours
!Sample_data_processing	Affymetrix Microarray Suite Version 5.0	Affymetrix Microarray Suite Version 5.0	Affymetrix Microarray Suite Version 5.0	Affymetrix Microarray Suite Version 5.0	Affymetrix Microarray Suite Version 5.0	Affymetrix Microarray Suite Version 5.0	Affymetrix Microarray Suite Version 5.0	Affymetrix Microarray Suite Version 5.0	Affymetrix Microarray Suite Version 5.0	Affymetrix Microarray Suite Version 5.0	Affymetrix Microarray Suite Version 5.0	Affymetrix Microarray Suite Version 5.0	Affymetrix Microarray Suite Version 5.0	Affymetrix Microarray Suite Version 5.0	Affymetrix Microarray Suite Version 5.0	Affymetrix Microarray Suite Version 5.0	Affymetrix Microarray Suite Version 5.0	Affymetrix Microarray Suite Version 5.0	Affymetrix Microarray Suite Version 5.0	Affymetrix Microarray Suite Version 5.0	Affymetrix Microarray Suite Version 5.0	Affymetrix Microarray Suite Version 5.0	Affymetrix Microarray Suite Version 5.0	Affymetrix Microarray Suite Version 5.0	Affymetrix Microarray Suite Version 5.0	Affymetrix Microarray Suite Version 5.0	Affymetrix Microarray Suite Version 5.0	Affymetrix Microarray Suite Version 5.0	Affymetrix Microarray Suite Version 5.0	Affymetrix Microarray Suite Version 5.0	Affymetrix Microarray Suite Version 5.0	Affymetrix Microarray Suite Version 5.0	Affymetrix Microarray Suite Version 5.0	Affymetrix Microarray Suite Version 5.0	Affymetrix Microarray Suite Version 5.0	Affymetrix Microarray Suite Version 5.0	Affymetrix Microarray Suite Version 5.0	Affymetrix Microarray Suite Version 5.0	Affymetrix Microarray Suite Version 5.0	Affymetrix Microarray Suite Version 5.0	Affymetrix Microarray Suite Version 5.0	Affymetrix Microarray Suite Version 5.0	Affymetrix Microarray Suite Version 5.0	Affymetrix Microarray Suite Version 5.0	Affymetrix Microarray Suite Version 5.0	Affymetrix Microarray Suite Version 5.0	Affymetrix Microarray Suite Version 5.0	Affymetrix Microarray Suite Version 5.0	Affymetrix Microarray Suite Version 5.0
!Sample_platform_id	GPL96	GPL96	GPL96	GPL96	GPL96	GPL96	GPL96	GPL96	GPL96	GPL96	GPL96	GPL96	GPL96	GPL96	GPL96	GPL96	GPL96	GPL96	GPL96	GPL96	GPL96	GPL96	GPL96	GPL96	GPL96	GPL96	GPL96	GPL96	GPL96	GPL96	GPL96	GPL96	GPL96	GPL96	GPL96	GPL96	GPL96	GPL96	GPL96	GPL96	GPL96	GPL96	GPL96	GPL96	GPL96	GPL96	GPL96	GPL96	GPL96
!Sample_contact_name	Lance,David,Miller	Lance,David,Miller	Lance,David,Miller	Lance,David,Miller	Lance,David,Miller	Lance,David,Miller	Lance,David,Miller	Lance,David,Miller	Lance,David,Miller	Lance,David,Miller	Lance,David,Miller	Lance,David,Miller	Lance,David,Miller	Lance,David,Miller	Lance,David,Miller	Lance,David,Miller	Lance,David,Miller	Lance,David,Miller	Lance,David,Miller	Lance,David,Miller	Lance,David,Miller	Lance,David,Miller	Lance,David,Miller	Lance,David,Miller	Lance,David,Miller	Lance,David,Miller	Lance,David,Miller	Lance,David,Miller	Lance,David,Miller	Lance,David,Miller	Lance,David,Miller	Lance,David,Miller	Lance,David,Miller	Lance,David,Miller	Lance,David,Miller	Lance,David,Miller	Lance,David,Miller	Lance,David,Miller	Lance,David,Miller	Lance,David,Miller	Lance,David,Miller	Lance,David,Miller	Lance,David,Miller	Lance,David,Miller	Lance,David,Miller	Lance,David,Miller	Lance,David,Miller	Lance,David,Miller	Lance,David,Miller
!Sample_contact_email	millerl@gis.a-star.edu.sg	millerl@gis.a-star.edu.sg	millerl@gis.a-star.edu.sg	millerl@gis.a-star.edu.sg	millerl@gis.a-star.edu.sg	millerl@gis.a-star.edu.sg	millerl@gis.a-star.edu.sg	millerl@gis.a-star.edu.sg	millerl@gis.a-star.edu.sg	millerl@gis.a-star.edu.sg	millerl@gis.a-star.edu.sg	millerl@gis.a-star.edu.sg	millerl@gis.a-star.edu.sg	millerl@gis.a-star.edu.sg	millerl@gis.a-star.edu.sg	millerl@gis.a-star.edu.sg	millerl@gis.a-star.edu.sg	millerl@gis.a-star.edu.sg	millerl@gis.a-star.edu.sg	millerl@gis.a-star.edu.sg	millerl@gis.a-star.edu.sg	millerl@gis.a-star.edu.sg	millerl@gis.a-star.edu.sg	millerl@gis.a-star.edu.sg	millerl@gis.a-star.edu.sg	millerl@gis.a-star.edu.sg	millerl@gis.a-star.edu.sg	millerl@gis.a-star.edu.sg	millerl@gis.a-star.edu.sg	millerl@gis.a-star.edu.sg	millerl@gis.a-star.edu.sg	millerl@gis.a-star.edu.sg	millerl@gis.a-star.edu.sg	millerl@gis.a-star.edu.sg	millerl@gis.a-star.edu.sg	millerl@gis.a-star.edu.sg	millerl@gis.a-star.edu.sg	millerl@gis.a-star.edu.sg	millerl@gis.a-star.edu.sg	millerl@gis.a-star.edu.sg	millerl@gis.a-star.edu.sg	millerl@gis.a-star.edu.sg	millerl@gis.a-star.edu.sg	millerl@gis.a-star.edu.sg	millerl@gis.a-star.edu.sg	millerl@gis.a-star.edu.sg	millerl@gis.a-star.edu.sg	millerl@gis.a-star.edu.sg	millerl@gis.a-star.edu.sg
!Sample_contact_phone	65 6478 8100	65 6478 8100	65 6478 8100	65 6478 8100	65 6478 8100	65 6478 8100	65 6478 8100	65 6478 8100	65 6478 8100	65 6478 8100	65 6478 8100	65 6478 8100	65 6478 8100	65 6478 8100	65 6478 8100	65 6478 8100	65 6478 8100	65 6478 8100	65 6478 8100	65 6478 8100	65 6478 8100	65 6478 8100	65 6478 8100	65 6478 8100	65 6478 8100	65 6478 8100	65 6478 8100	65 6478 8100	65 6478 8100	65 6478 8100	65 6478 8100	65 6478 8100	65 6478 8100	65 6478 8100	65 6478 8100	65 6478 8100	65 6478 8100	65 6478 8100	65 6478 8100	65 6478 8100	65 6478 8100	65 6478 8100	65 6478 8100	65 6478 8100	65 6478 8100	65 6478 8100	65 6478 8100	65 6478 8100	65 6478 8100
!Sample_contact_fax	65 6478 9060	65 6478 9060	65 6478 9060	65 6478 9060	65 6478 9060	65 6478 9060	65 6478 9060	65 6478 9060	65 6478 9060	65 6478 9060	65 6478 9060	65 6478 9060	65 6478 9060	65 6478 9060	65 6478 9060	65 6478 9060	65 6478 9060	65 6478 9060	65 6478 9060	65 6478 9060	65 6478 9060	65 6478 9060	65 6478 9060	65 6478 9060	65 6478 9060	65 6478 9060	65 6478 9060	65 6478 9060	65 6478 9060	65 6478 9060	65 6478 9060	65 6478 9060	65 6478 9060	65 6478 9060	65 6478 9060	65 6478 9060	65 6478 9060	65 6478 9060	65 6478 9060	65 6478 9060	65 6478 9060	65 6478 9060	65 6478 9060	65 6478 9060	65 6478 9060	65 6478 9060	65 6478 9060	65 6478 9060	65 6478 9060
!Sample_contact_department	Microarray and Expression Genomics	Microarray and Expression Genomics	Microarray and Expression Genomics	Microarray and Expression Genomics	Microarray and Expression Genomics	Microarray and Expression Genomics	Microarray and Expression Genomics	Microarray and Expression Genomics	Microarray and Expression Genomics	Microarray and Expression Genomics	Microarray and Expression Genomics	Microarray and Expression Genomics	Microarray and Expression Genomics	Microarray and Expression Genomics	Microarray and Expression Genomics	Microarray and Expression Genomics	Microarray and Expression Genomics	Microarray and Expression Genomics	Microarray and Expression Genomics	Microarray and Expression Genomics	Microarray and Expression Genomics	Microarray and Expression Genomics	Microarray and Expression Genomics	Microarray and Expression Genomics	Microarray and Expression Genomics	Microarray and Expression Genomics	Microarray and Expression Genomics	Microarray and Expression Genomics	Microarray and Expression Genomics	Microarray and Expression Genomics	Microarray and Expression Genomics	Microarray and Expression Genomics	Microarray and Expression Genomics	Microarray and Expression Genomics	Microarray and Expression Genomics	Microarray and Expression Genomics	Microarray and Expression Genomics	Microarray and Expression Genomics	Microarray and Expression Genomics	Microarray and Expression Genomics	Microarray and Expression Genomics	Microarray and Expression Genomics	Microarray and Expression Genomics	Microarray and Expression Genomics	Microarray and Expression Genomics	Microarray and Expression Genomics	Microarray and Expression Genomics	Microarray and Expression Genomics	Microarray and Expression Genomics
!Sample_contact_institute	Genome Institute of Singapore	Genome Institute of Singapore	Genome Institute of Singapore	Genome Institute of Singapore	Genome Institute of Singapore	Genome Institute of Singapore	Genome Institute of Singapore	Genome Institute of Singapore	Genome Institute of Singapore	Genome Institute of Singapore	Genome Institute of Singapore	Genome Institute of Singapore	Genome Institute of Singapore	Genome Institute of Singapore	Genome Institute of Singapore	Genome Institute of Singapore	Genome Institute of Singapore	Genome Institute of Singapore	Genome Institute of Singapore	Genome Institute of Singapore	Genome Institute of Singapore	Genome Institute of Singapore	Genome Institute of Singapore	Genome Institute of Singapore	Genome Institute of Singapore	Genome Institute of Singapore	Genome Institute of Singapore	Genome Institute of Singapore	Genome Institute of Singapore	Genome Institute of Singapore	Genome Institute of Singapore	Genome Institute of Singapore	Genome Institute of Singapore	Genome Institute of Singapore	Genome Institute of Singapore	Genome Institute of Singapore	Genome Institute of Singapore	Genome Institute of Singapore	Genome Institute of Singapore	Genome Institute of Singapore	Genome Institute of Singapore	Genome Institute of Singapore	Genome Institute of Singapore	Genome Institute of Singapore	Genome Institute of Singapore	Genome Institute of Singapore	Genome Institute of Singapore	Genome Institute of Singapore	Genome Institute of Singapore
!Sample_contact_address	60 Bioplois Street, #02-01 Genome	60 Bioplois Street, #02-01 Genome	60 Bioplois Street, #02-01 Genome	60 Bioplois Street, #02-01 Genome	60 Bioplois Street, #02-01 Genome	60 Bioplois Street, #02-01 Genome	60 Bioplois Street, #02-01 Genome	60 Bioplois Street, #02-01 Genome	60 Bioplois Street, #02-01 Genome	60 Bioplois Street, #02-01 Genome	60 Bioplois Street, #02-01 Genome	60 Bioplois Street, #02-01 Genome	60 Bioplois Street, #02-01 Genome	60 Bioplois Street, #02-01 Genome	60 Bioplois Street, #02-01 Genome	60 Bioplois Street, #02-01 Genome	60 Bioplois Street, #02-01 Genome	60 Bioplois Street, #02-01 Genome	60 Bioplois Street, #02-01 Genome	60 Bioplois Street, #02-01 Genome	60 Bioplois Street, #02-01 Genome	60 Bioplois Street, #02-01 Genome	60 Bioplois Street, #02-01 Genome	60 Bioplois Street, #02-01 Genome	60 Bioplois Street, #02-01 Genome	60 Bioplois Street, #02-01 Genome	60 Bioplois Street, #02-01 Genome	60 Bioplois Street, #02-01 Genome	60 Bioplois Street, #02-01 Genome	60 Bioplois Street, #02-01 Genome	60 Bioplois Street, #02-01 Genome	60 Bioplois Street, #02-01 Genome	60 Bioplois Street, #02-01 Genome	60 Bioplois Street, #02-01 Genome	60 Bioplois Street, #02-01 Genome	60 Bioplois Street, #02-01 Genome	60 Bioplois Street, #02-01 Genome	60 Bioplois Street, #02-01 Genome	60 Bioplois Street, #02-01 Genome	60 Bioplois Street, #02-01 Genome	60 Bioplois Street, #02-01 Genome	60 Bioplois Street, #02-01 Genome	60 Bioplois Street, #02-01 Genome	60 Bioplois Street, #02-01 Genome	60 Bioplois Street, #02-01 Genome	60 Bioplois Street, #02-01 Genome	60 Bioplois Street, #02-01 Genome	60 Bioplois Street, #02-01 Genome	60 Bioplois Street, #02-01 Genome
!Sample_contact_city	Singapore	Singapore	Singapore	Singapore	Singapore	Singapore	Singapore	Singapore	Singapore	Singapore	Singapore	Singapore	Singapore	Singapore	Singapore	Singapore	Singapore	Singapore	Singapore	Singapore	Singapore	Singapore	Singapore	Singapore	Singapore	Singapore	Singapore	Singapore	Singapore	Singapore	Singapore	Singapore	Singapore	Singapore	Singapore	Singapore	Singapore	Singapore	Singapore	Singapore	Singapore	Singapore	Singapore	Singapore	Singapore	Singapore	Singapore	Singapore	Singapore
!Sample_contact_zip/postal_code	138672	138672	138672	138672	138672	138672	138672	138672	138672	138672	138672	138672	138672	138672	138672	138672	138672	138672	138672	138672	138672	138672	138672	138672	138672	138672	138672	138672	138672	138672	138672	138672	138672	138672	138672	138672	138672	138672	138672	138672	138672	138672	138672	138672	138672	138672	138672	138672	138672
!Sample_contact_country	Singapore	Singapore	Singapore	Singapore	Singapore	Singapore	Singapore	Singapore	Singapore	Singapore	Singapore	Singapore	Singapore	Singapore	Singapore	Singapore	Singapore	Singapore	Singapore	Singapore	Singapore	Singapore	Singapore	Singapore	Singapore	Singapore	Singapore	Singapore	Singapore	Singapore	Singapore	Singapore	Singapore	Singapore	Singapore	Singapore	Singapore	Singapore	Singapore	Singapore	Singapore	Singapore	Singapore	Singapore	Singapore	Singapore	Singapore	Singapore	Singapore
!Sample_contact_web_link	http://www.gis.a-star.edu.sg/internet/site/investigators.php?f=cv&user_id=7	http://www.gis.a-star.edu.sg/internet/site/investigators.php?f=cv&user_id=7	http://www.gis.a-star.edu.sg/internet/site/investigators.php?f=cv&user_id=7	http://www.gis.a-star.edu.sg/internet/site/investigators.php?f=cv&user_id=7	http://www.gis.a-star.edu.sg/internet/site/investigators.php?f=cv&user_id=7	http://www.gis.a-star.edu.sg/internet/site/investigators.php?f=cv&user_id=7	http://www.gis.a-star.edu.sg/internet/site/investigators.php?f=cv&user_id=7	http://www.gis.a-star.edu.sg/internet/site/investigators.php?f=cv&user_id=7	http://www.gis.a-star.edu.sg/internet/site/investigators.php?f=cv&user_id=7	http://www.gis.a-star.edu.sg/internet/site/investigators.php?f=cv&user_id=7	http://www.gis.a-star.edu.sg/internet/site/investigators.php?f=cv&user_id=7	http://www.gis.a-star.edu.sg/internet/site/investigators.php?f=cv&user_id=7	http://www.gis.a-star.edu.sg/internet/site/investigators.php?f=cv&user_id=7	http://www.gis.a-star.edu.sg/internet/site/investigators.php?f=cv&user_id=7	http://www.gis.a-star.edu.sg/internet/site/investigators.php?f=cv&user_id=7	http://www.gis.a-star.edu.sg/internet/site/investigators.php?f=cv&user_id=7	http://www.gis.a-star.edu.sg/internet/site/investigators.php?f=cv&user_id=7	http://www.gis.a-star.edu.sg/internet/site/investigators.php?f=cv&user_id=7	http://www.gis.a-star.edu.sg/internet/site/investigators.php?f=cv&user_id=7	http://www.gis.a-star.edu.sg/internet/site/investigators.php?f=cv&user_id=7	http://www.gis.a-star.edu.sg/internet/site/investigators.php?f=cv&user_id=7	http://www.gis.a-star.edu.sg/internet/site/investigators.php?f=cv&user_id=7	http://www.gis.a-star.edu.sg/internet/site/investigators.php?f=cv&user_id=7	http://www.gis.a-star.edu.sg/internet/site/investigators.php?f=cv&user_id=7	http://www.gis.a-star.edu.sg/internet/site/investigators.php?f=cv&user_id=7	http://www.gis.a-star.edu.sg/internet/site/investigators.php?f=cv&user_id=7	http://www.gis.a-star.edu.sg/internet/site/investigators.php?f=cv&user_id=7	http://www.gis.a-star.edu.sg/internet/site/investigators.php?f=cv&user_id=7	http://www.gis.a-star.edu.sg/internet/site/investigators.php?f=cv&user_id=7	http://www.gis.a-star.edu.sg/internet/site/investigators.php?f=cv&user_id=7	http://www.gis.a-star.edu.sg/internet/site/investigators.php?f=cv&user_id=7	http://www.gis.a-star.edu.sg/internet/site/investigators.php?f=cv&user_id=7	http://www.gis.a-star.edu.sg/internet/site/investigators.php?f=cv&user_id=7	http://www.gis.a-star.edu.sg/internet/site/investigators.php?f=cv&user_id=7	http://www.gis.a-star.edu.sg/internet/site/investigators.php?f=cv&user_id=7	http://www.gis.a-star.edu.sg/internet/site/investigators.php?f=cv&user_id=7	http://www.gis.a-star.edu.sg/internet/site/investigators.php?f=cv&user_id=7	http://www.gis.a-star.edu.sg/internet/site/investigators.php?f=cv&user_id=7	http://www.gis.a-star.edu.sg/internet/site/investigators.php?f=cv&user_id=7	http://www.gis.a-star.edu.sg/internet/site/investigators.php?f=cv&user_id=7	http://www.gis.a-star.edu.sg/internet/site/investigators.php?f=cv&user_id=7	http://www.gis.a-star.edu.sg/internet/site/investigators.php?f=cv&user_id=7	http://www.gis.a-star.edu.sg/internet/site/investigators.php?f=cv&user_id=7	http://www.gis.a-star.edu.sg/internet/site/investigators.php?f=cv&user_id=7	http://www.gis.a-star.edu.sg/internet/site/investigators.php?f=cv&user_id=7	http://www.gis.a-star.edu.sg/internet/site/investigators.php?f=cv&user_id=7	http://www.gis.a-star.edu.sg/internet/site/investigators.php?f=cv&user_id=7	http://www.gis.a-star.edu.sg/internet/site/investigators.php?f=cv&user_id=7	http://www.gis.a-star.edu.sg/internet/site/investigators.php?f=cv&user_id=7
!Sample_supplementary_file	ftp://ftp.ncbi.nlm.nih.gov/pub/geo/DATA/supplementary/samples/GSM110nnn/GSM110625/GSM110625.CEL.gz	ftp://ftp.ncbi.nlm.nih.gov/pub/geo/DATA/supplementary/samples/GSM110nnn/GSM110626/GSM110626.CEL.gz	ftp://ftp.ncbi.nlm.nih.gov/pub/geo/DATA/supplementary/samples/GSM110nnn/GSM110627/GSM110627.CEL.gz	ftp://ftp.ncbi.nlm.nih.gov/pub/geo/DATA/supplementary/samples/GSM110nnn/GSM110628/GSM110628.CEL.gz	ftp://ftp.ncbi.nlm.nih.gov/pub/geo/DATA/supplementary/samples/GSM110nnn/GSM110629/GSM110629.CEL.gz	ftp://ftp.ncbi.nlm.nih.gov/pub/geo/DATA/supplementary/samples/GSM110nnn/GSM110630/GSM110630.CEL.gz	ftp://ftp.ncbi.nlm.nih.gov/pub/geo/DATA/supplementary/samples/GSM110nnn/GSM110631/GSM110631.CEL.gz	ftp://ftp.ncbi.nlm.nih.gov/pub/geo/DATA/supplementary/samples/GSM110nnn/GSM110632/GSM110632.CEL.gz	ftp://ftp.ncbi.nlm.nih.gov/pub/geo/DATA/supplementary/samples/GSM110nnn/GSM110633/GSM110633.CEL.gz	ftp://ftp.ncbi.nlm.nih.gov/pub/geo/DATA/supplementary/samples/GSM110nnn/GSM110634/GSM110634.CEL.gz	ftp://ftp.ncbi.nlm.nih.gov/pub/geo/DATA/supplementary/samples/GSM110nnn/GSM110635/GSM110635.CEL.gz	ftp://ftp.ncbi.nlm.nih.gov/pub/geo/DATA/supplementary/samples/GSM110nnn/GSM110636/GSM110636.CEL.gz	ftp://ftp.ncbi.nlm.nih.gov/pub/geo/DATA/supplementary/samples/GSM110nnn/GSM110637/GSM110637.CEL.gz	ftp://ftp.ncbi.nlm.nih.gov/pub/geo/DATA/supplementary/samples/GSM110nnn/GSM110638/GSM110638.CEL.gz	ftp://ftp.ncbi.nlm.nih.gov/pub/geo/DATA/supplementary/samples/GSM110nnn/GSM110639/GSM110639.CEL.gz	ftp://ftp.ncbi.nlm.nih.gov/pub/geo/DATA/supplementary/samples/GSM110nnn/GSM110640/GSM110640.CEL.gz	ftp://ftp.ncbi.nlm.nih.gov/pub/geo/DATA/supplementary/samples/GSM110nnn/GSM110641/GSM110641.CEL.gz	ftp://ftp.ncbi.nlm.nih.gov/pub/geo/DATA/supplementary/samples/GSM110nnn/GSM110642/GSM110642.CEL.gz	ftp://ftp.ncbi.nlm.nih.gov/pub/geo/DATA/supplementary/samples/GSM110nnn/GSM110643/GSM110643.CEL.gz	ftp://ftp.ncbi.nlm.nih.gov/pub/geo/DATA/supplementary/samples/GSM110nnn/GSM110644/GSM110644.CEL.gz	ftp://ftp.ncbi.nlm.nih.gov/pub/geo/DATA/supplementary/samples/GSM110nnn/GSM110645/GSM110645.CEL.gz	ftp://ftp.ncbi.nlm.nih.gov/pub/geo/DATA/supplementary/samples/GSM110nnn/GSM110646/GSM110646.CEL.gz	ftp://ftp.ncbi.nlm.nih.gov/pub/geo/DATA/supplementary/samples/GSM110nnn/GSM110647/GSM110647.CEL.gz	ftp://ftp.ncbi.nlm.nih.gov/pub/geo/DATA/supplementary/samples/GSM110nnn/GSM110648/GSM110648.CEL.gz	ftp://ftp.ncbi.nlm.nih.gov/pub/geo/DATA/supplementary/samples/GSM110nnn/GSM110649/GSM110649.CEL.gz	ftp://ftp.ncbi.nlm.nih.gov/pub/geo/DATA/supplementary/samples/GSM110nnn/GSM110650/GSM110650.CEL.gz	ftp://ftp.ncbi.nlm.nih.gov/pub/geo/DATA/supplementary/samples/GSM110nnn/GSM110651/GSM110651.CEL.gz	ftp://ftp.ncbi.nlm.nih.gov/pub/geo/DATA/supplementary/samples/GSM110nnn/GSM110652/GSM110652.CEL.gz	ftp://ftp.ncbi.nlm.nih.gov/pub/geo/DATA/supplementary/samples/GSM110nnn/GSM110653/GSM110653.CEL.gz	ftp://ftp.ncbi.nlm.nih.gov/pub/geo/DATA/supplementary/samples/GSM110nnn/GSM110654/GSM110654.CEL.gz	ftp://ftp.ncbi.nlm.nih.gov/pub/geo/DATA/supplementary/samples/GSM110nnn/GSM110655/GSM110655.CEL.gz	ftp://ftp.ncbi.nlm.nih.gov/pub/geo/DATA/supplementary/samples/GSM110nnn/GSM110656/GSM110656.CEL.gz	ftp://ftp.ncbi.nlm.nih.gov/pub/geo/DATA/supplementary/samples/GSM110nnn/GSM110657/GSM110657.CEL.gz	ftp://ftp.ncbi.nlm.nih.gov/pub/geo/DATA/supplementary/samples/GSM110nnn/GSM110658/GSM110658.CEL.gz	ftp://ftp.ncbi.nlm.nih.gov/pub/geo/DATA/supplementary/samples/GSM110nnn/GSM110659/GSM110659.CEL.gz	ftp://ftp.ncbi.nlm.nih.gov/pub/geo/DATA/supplementary/samples/GSM110nnn/GSM110660/GSM110660.CEL.gz	ftp://ftp.ncbi.nlm.nih.gov/pub/geo/DATA/supplementary/samples/GSM110nnn/GSM110661/GSM110661.CEL.gz	ftp://ftp.ncbi.nlm.nih.gov/pub/geo/DATA/supplementary/samples/GSM110nnn/GSM110662/GSM110662.CEL.gz	ftp://ftp.ncbi.nlm.nih.gov/pub/geo/DATA/supplementary/samples/GSM110nnn/GSM110663/GSM110663.CEL.gz	ftp://ftp.ncbi.nlm.nih.gov/pub/geo/DATA/supplementary/samples/GSM110nnn/GSM110664/GSM110664.CEL.gz	ftp://ftp.ncbi.nlm.nih.gov/pub/geo/DATA/supplementary/samples/GSM110nnn/GSM110665/GSM110665.CEL.gz	ftp://ftp.ncbi.nlm.nih.gov/pub/geo/DATA/supplementary/samples/GSM110nnn/GSM110666/GSM110666.CEL.gz	ftp://ftp.ncbi.nlm.nih.gov/pub/geo/DATA/supplementary/samples/GSM110nnn/GSM110667/GSM110667.CEL.gz	ftp://ftp.ncbi.nlm.nih.gov/pub/geo/DATA/supplementary/samples/GSM110nnn/GSM110668/GSM110668.CEL.gz	ftp://ftp.ncbi.nlm.nih.gov/pub/geo/DATA/supplementary/samples/GSM110nnn/GSM110669/GSM110669.CEL.gz	ftp://ftp.ncbi.nlm.nih.gov/pub/geo/DATA/supplementary/samples/GSM110nnn/GSM110670/GSM110670.CEL.gz	ftp://ftp.ncbi.nlm.nih.gov/pub/geo/DATA/supplementary/samples/GSM110nnn/GSM110671/GSM110671.CEL.gz	ftp://ftp.ncbi.nlm.nih.gov/pub/geo/DATA/supplementary/samples/GSM110nnn/GSM110672/GSM110672.CEL.gz	ftp://ftp.ncbi.nlm.nih.gov/pub/geo/DATA/supplementary/samples/GSM110nnn/GSM110673/GSM110673.CEL.gz
!Sample_data_row_count	22283	22283	22283	22283	22283	22283	22283	22283	22283	22283	22283	22283	22283	22283	22283	22283	22283	22283	22283	22283	22283	22283	22283	22283	22283	22283	22283	22283	22283	22283	22283	22283	22283	22283	22283	22283	22283	22283	22283	22283	22283	22283	22283	22283	22283	22283	22283	22283	22283
!Sample_relation
!series_matrix_table_begin
label(0:ln-)	0	3	3	3	3	0	0	0	0	0	3	0	3	3	0	0	0	0	3	3	3	0	3	0	3	3	3	0	0	3	3	0	0	3	3	3	3	0	0	3	3	3	0	0	3	3	0	0	3
[truncated: 240 more columns]

## Sheet: GSE4922_infor
sample	rfs_time(month)	event(0:alive;1:death)
GSM110625	142	0
GSM110630	141	0
GSM110631	14	1
GSM110632	136	0
GSM110633	140	0
GSM110634	6	1
GSM110636	37	1
GSM110639	139	0
GSM110640	134	0
GSM110641	60	1
GSM110642	23	1
GSM110646	24	1
GSM110648	29	1
GSM110652	130	0
GSM110653	138	0
GSM110656	138	0
GSM110657	137	0
GSM110662	137	0
GSM110663	25	0
GSM110667	10	1
GSM110668	56	1
GSM110671	66	0
GSM110672	137	0
GSM110674	136	0
GSM110678	64	0
GSM110680	43	1
GSM110683	103	1
GSM110685	40	1
GSM110687	72	0
GSM110688	82	1
GSM110689	89	0
GSM110690	28	1
GSM110692	87	0
GSM110696	132	0
GSM110697	132	0
GSM110702	129	0
GSM110704	95	0
GSM110707	36	0
GSM110708	131	0
GSM110709	131	0
GSM110710	131	0
GSM110711	131	0
GSM110717	127	0
GSM110718	53	1
GSM110719	77	0
GSM110722	130	0
GSM110726	121	0
GSM110728	129	0
GSM110729	129	0
GSM110730	128	0
GSM110731	129	0
GSM110732	36	1
GSM110738	109	0
GSM110739	128	0
GSM110740	58	0
GSM110742	77	1
GSM110744	128	0
GSM110747	128	0
GSM110750	102	1
GSM110752	11	1
GSM110753	26	1
GSM110754	127	0
GSM110757	122	0
GSM110758	126	0
GSM110759	126	0
GSM110761	128	0
GSM110763	126	0
GSM110765	26	1
GSM110767	126	0
GSM110770	69	1
GSM110771	125	0
GSM110772	125	0
GSM110773	125	0
GSM110774	125	0
GSM110775	97	1
GSM110776	125	0
GSM110777	125	0
GSM110778	124	0
GSM110779	124	0
GSM110784	124	0
GSM110785	124	0
GSM110786	123	0
GSM110787	103	0
GSM110788	123	0
GSM110789	122	0
GSM110791	12	1
GSM110792	119	0
GSM110793	121	0
GSM110794	120	0
GSM110798	126	0
GSM110801	120	0
GSM110803	119	0
GSM110808	31	1
GSM110811	118	0
GSM110815	129	0
GSM110817	122	0
GSM110819	121	0
GSM110820	120	0
GSM110825	119	0
GSM110827	91	1
GSM110831	59	1
GSM110834	152	0
GSM110840	9	1
GSM110841	8	1
GSM110842	73	1
GSM110846	149	0
GSM110854	71	1
GSM110855	43	1
GSM110861	146	0
GSM110865	145	0
GSM110866	51	1
GSM110867	145	0
GSM110869	32	0
GSM110870	133	0
GSM110872	126	0
GSM110873	136	0

[truncated: 4 more sheets: EGA, TCGA, tcga_tumorPercent, tcga_clinical]
