# Supplementary material for: A Five-Gene-Pair-Based Prognostic Signature for Predicting the Relapse Risk of Early Stage ER+ Breast Cancer
Source: Front Genet. 2020 Oct 29;11:566928. doi: 10.3389/fgene.2020.566928 (PMC7658391; doi:10.3389/fgene.2020.566928)
Supplement: Supplementary file 3 [file Table_3.XLSX]

## Sheet: GeneID
GPL96			GPL570			EGA			TCGA						GPL96	GPL570	EGA	TCGA
Affymetrix Probe Set ID	ENTREZ_GENE_ID		ID	ENTREZ_GENE_ID		ID	Entrez_Gene_ID		ID	Entrez_Gene_ID		all_tcga_id			Entrez GeneID	Entrez GeneID	Entrez GeneID	Entrez GeneID
1007_s_at	780 /// 100616237		1007_s_at	780 /// 100616237		ILMN_1725881	23117		ENSG00000000003	7105		ENSG00000242268.2			2	1	2	1
1053_at	5982		1053_at	5982		ILMN_1804174	2213		ENSG00000000005	64102		ENSG00000270112.3			9	10	9	2
117_at	3310		117_at	3310		ILMN_1796063	54765		ENSG00000000419	8813		ENSG00000167578.15			10	100	10	9
121_at	7849		121_at	7849		ILMN_1811966	653895		ENSG00000000457	57147		ENSG00000273842.1			12	1000	12	10
1255_g_at	2978		1255_g_at	2978		ILMN_1668162	158833		ENSG00000000460	55732		ENSG00000078237.5			13	10000	13	12
1294_at	7318 /// 100847079		1294_at	7318 /// 100847079		ILMN_1715600	387701		ENSG00000000938	2268		ENSG00000146083.10			14	100009676	14	13
1316_at	7067		1316_at	7067		ILMN_1793729	56905		ENSG00000000971	3075		ENSG00000225275.4			15	10001	15	14
1320_at	11099		1320_at	11099		ILMN_2296644	56107		ENSG00000001036	2519		ENSG00000158486.12			16	10002	16	15
1405_i_at	6352		1405_i_at	6352		ILMN_1711283	56107		ENSG00000001084	2729		ENSG00000198242.12			18	10003	18	16
1431_at	1571		1431_at	1571		ILMN_1682799	57559		ENSG00000001167	4800		ENSG00000259883.1			19	10004	19	18
1438_at	2049		1438_at	2049		ILMN_1665311	246744		ENSG00000001460	90529		ENSG00000231981.3			20	100048912	20	19
1487_at	2101		1487_at	2101		ILMN_1657235	342979		ENSG00000001461	57185		ENSG00000269475.2			21	100049716	21	20
1494_f_at	1548		1494_f_at	1548		ILMN_1655444	728492		ENSG00000001497	81887		ENSG00000201788.1			22	10005	22	21
1598_g_at	2621		1552256_a_at	949		ILMN_1679194	7364		ENSG00000001561	22875		ENSG00000134108.11			23	10006	23	22
160020_at	4323		1552257_a_at	23170		ILMN_1755897	7364		ENSG00000001617	6405		ENSG00000263089.1			24	10007	24	23
1729_at	8717		1552258_at	112597 /// 101930489		ILMN_1711453	160364		ENSG00000001626	1080		ENSG00000172137.17			25	10008	25	24
1773_at	2342 /// 100529261		1552261_at	10406		ILMN_1656744	648054		ENSG00000001629	54467		ENSG00000167700.7			26	10009	26	25
177_at	5337		1552263_at	5594		ILMN_2121316	92344		ENSG00000001630	1595		ENSG00000234943.2			27	100093698	27	26
179_at	441263		1552264_a_at	5594		ILMN_1761911	92344		ENSG00000001631	889		ENSG00000240423.1			28	1001	28	27
1861_at	572		1552266_at	203102		ILMN_1807467	64283		ENSG00000002016	5893		ENSG00000060642.9			29	10010	29	28
200000_s_at	10594		1552269_at	128153		ILMN_1652609	64283		ENSG00000002330	572		ENSG00000271616.1			30	100101266	30	29
200001_at	826		1552271_at	163154		ILMN_1720944	643426		ENSG00000002549	51056		ENSG00000234881.1			31	100101267	31	30
200002_at	11224		1552272_a_at	163154		ILMN_2385662	55791		ENSG00000002586	4267		ENSG00000236040.1			32	100101467	32	31
200003_s_at	6158 /// 102465483		1552274_at	54899		ILMN_2313434	6950		ENSG00000002587	9957		ENSG00000231105.1			33	100101938	33	32
200004_at	1982		1552275_s_at	54899		ILMN_1704173	150209		ENSG00000002726	26		ENSG00000243044.1			34	10011	34	33
200005_at	8664		1552276_a_at	57617		ILMN_1769158	79763		ENSG00000002745	51384		ENSG00000182141.8			35	100113403	35	34
200006_at	11315		1552277_a_at	91283		ILMN_1660232	5830		ENSG00000002746	23072		ENSG00000269416.4			36	100113407	36	35
200007_at	6727		1552278_a_at	113235		ILMN_1763663	55027		ENSG00000002822	8379		ENSG00000264981.1			37	100124700	37	36
200008_s_at	2665		1552279_a_at	113235		ILMN_1727459	4998		ENSG00000002834	3927		ENSG00000275265.1			38	100125288	38	37
200009_at	2665		1552280_at	91937		ILMN_1814429	389405		ENSG00000002919	29916		ENSG00000185105.4			39	100126784	39	38
200010_at	6135		1552281_at	283375		ILMN_1797082	23161		ENSG00000002933	55365		ENSG00000233540.1			40	100126791	40	39
200011_s_at	377		1552283_s_at	79844 /// 653082		ILMN_1693210	286053		ENSG00000003056	4074		ENSG00000102174.8			41	100126793	41	40
200012_x_at	6144 /// 26771 /// 619499 /// 100131205		1552286_at	90423		ILMN_1775074	10844		ENSG00000003096	90293		ENSG00000271647.1			43	100127886	43	41
200013_at	6152		1552287_s_at	172		ILMN_1779257	958		ENSG00000003137	56603		ENSG00000166391.13			47	100127888	47	43
200014_s_at	3183		1552288_at	148113		ILMN_1684523	648628		ENSG00000003147	3382		ENSG00000270469.1			48	100127940	48	47
200015_s_at	4735		1552289_a_at	148113		ILMN_2309245	274		ENSG00000003249	79007		ENSG00000070087.12			49	100127950	49	48
200016_x_at	3178 /// 664709		1552291_at	54965		ILMN_1809344	84280		ENSG00000003393	57679		ENSG00000262950.1			50	100127972	50	49
200017_at	6233		1552293_at	256130		ILMN_1762281	11258		ENSG00000003400	843		ENSG00000255420.1			51	100127974	51	50
200018_at	6207 /// 85388 /// 100508408		1552295_a_at	91252		ILMN_1734742	396		ENSG00000003402	8837		ENSG00000280038.1			52	100127983	52	51
200019_s_at	2197		1552296_at	266675		ILMN_2162234	4750		ENSG00000003436	7035		ENSG00000266261.1			53	100128025	53	52
200020_at	23435		1552299_at	221264		ILMN_1655684	54938		ENSG00000003509	55471		ENSG00000153561.11			54	100128046	54	53
200021_at	1072		1552301_a_at	84940		ILMN_1735832	650339		ENSG00000003756	10181		ENSG00000269148.1			55	100128071	55	54
200022_at	6141		1552302_at	113277		ILMN_1754567	83450		ENSG00000003987	9108		ENSG00000274458.1			56	100128079	56	55
200023_s_at	8665		1552303_a_at	113277		ILMN_1686807	648993		ENSG00000003989	6542		ENSG00000273406.1			58	100128081	58	56
200024_at	6193		1552304_at	84920		ILMN_1671123	647543		ENSG00000004059	381		ENSG00000179262.8			59	100128098	59	58
200025_s_at	6155		1552306_at	84920		ILMN_1766125	9361		ENSG00000004139	23098		ENSG00000214198.6			60	100128108	60	59
200026_at	6164		1552307_a_at	125488		ILMN_1654249	647083		ENSG00000004142	26073		ENSG00000278099.1			70	100128124	70	60
200027_at	4677		1552309_a_at	91624		ILMN_1685369	10569		ENSG00000004399	23129		ENSG00000166368.2			71	100128126	71	70
200028_s_at	56910		1552310_at	123207		ILMN_1653709	26520		ENSG00000004455	204		ENSG00000206072.11			72	100128139	72	71
200029_at	6143		1552311_a_at	84839		ILMN_2126957	23420		ENSG00000004468	952		ENSG00000234900.1			81	100128164	81	72
200030_s_at	5250		1552312_a_at	4238		ILMN_1678730	23420		ENSG00000004478	2288		ENSG00000258630.1			86	100128175	86	81
200031_s_at	6205 /// 84546		1552314_a_at	2140		ILMN_1702114	23420		ENSG00000004487	23028		ENSG00000127511.8			87	100128176	87	86
200032_s_at	6133		1552315_at	170575		ILMN_1801608	3782		ENSG00000004534	10180		ENSG00000220993.1			88	100128185	88	87
200033_at	1655 /// 100616387 /// 100616408		1552316_a_at	170575		ILMN_1744897	3782		ENSG00000004660	84254		ENSG00000225269.2			89	100128191	89	88
200034_s_at	6128		1552318_at	170575		ILMN_1688702	9867		ENSG00000004700	5965		ENSG00000214062.5			90	100128198	90	89
200035_at	23399		1552319_a_at	11202		ILMN_1807393	285189		ENSG00000004766	55610		ENSG00000095587.8			91	100128236	91	90
200036_s_at	4736		1552320_a_at	85478		ILMN_1670130	1820		ENSG00000004776	126393		ENSG00000274219.1			92	100128239	92	91
200037_s_at	11335		1552321_a_at	85478		ILMN_1765971	116255		ENSG00000004777	115703		ENSG00000230100.1			93	100128252	93	92
200038_s_at	6139 /// 26790 /// 26791 /// 497661 /// 100124516 /// 100526842		1552322_at	159091		ILMN_1659166	55117		ENSG00000004779	4706		ENSG00000064601.15			94	100128262	94	93
200039_s_at	5690		1552323_s_at	159091		ILMN_1810533	55117		ENSG00000004799	5166		ENSG00000227766.1			97	100128281	97	94
200040_at	10657		1552325_at	220136		ILMN_1713086	6157		ENSG00000004809	85413		ENSG00000008517.15			98	100128285	98	95
200041_s_at	7919 /// 692199 /// 100532737		1552326_a_at	220136		ILMN_2205695	133015		ENSG00000004838	51364		ENSG00000215246.5			100	100128288	100	97
200042_at	51493		1552327_at	100131755		ILMN_1739335	400948		ENSG00000004846	340273		ENSG00000266644.1			101	100128292	101	98
200043_at	2079		1552329_at	5930		ILMN_1803834	653352		ENSG00000004848	170302		ENSG00000236893.1			102	100128298	102	100
200044_at	8683 /// 283459		1552330_at	92806		ILMN_2396639	9260		ENSG00000004864	10165		ENSG00000254465.1			103	100128325	103	101
200045_at	23		1552332_at	11078		ILMN_1814985	9260		ENSG00000004897	996		ENSG00000088179.7			104	100128327	104	102
200046_at	1603		1552334_at	11078		ILMN_1680462	1474		ENSG00000004939	6521		ENSG00000070081.14			105	100128329	105	103
200047_s_at	7528		1552335_at	117144		ILMN_1697733	1474		ENSG00000004948	799		ENSG00000275479.1			107	100128343	107	104
200048_s_at	10899		1552337_s_at	3233		ILMN_1658713	8600		ENSG00000004961	3052		ENSG00000166634.5			108	100128420	108	105
200049_at	11143		1552338_at	145258		ILMN_2055638	140258		ENSG00000004975	1856		ENSG00000261789.1			109	100128496	109	107
200050_at	7705		1552340_at	121340		ILMN_1662791	79741		ENSG00000005001	64063		ENSG00000254092.1			112	100128511	112	108
200051_at	9092		1552343_s_at	5150		ILMN_2275455	6049		ENSG00000005007	5976		ENSG00000197421.8			113	100128554	113	109
200052_s_at	3608		1552344_s_at	29883		ILMN_1814002	7005		ENSG00000005020	8935		ENSG00000161558.9			114	100128590	114	111
200053_at	9552		1552347_at	9946		ILMN_1702698	134353		ENSG00000005022	292		ENSG00000276644.3			115	100128594	115	112
200054_at	8882		1552348_at	260429		ILMN_1708151	8270		ENSG00000005059	55013		ENSG00000260900.1			116	100128640	116	113
200055_at	6881		1552349_a_at	260429		ILMN_1765085	51605		ENSG00000005073	3207		ENSG00000278732.1			117	100128644	117	114
200056_s_at	10438		1552354_at	255057		ILMN_1793463	647785		ENSG00000005075	5439		ENSG00000196167.8			118	100128653	118	115
200057_s_at	4841		1552355_s_at	255057		ILMN_2321064	581		ENSG00000005100	56919		ENSG00000268465.1			119	100128731	119	116
200058_s_at	23020 /// 101929240		1552359_at	157777		ILMN_1663616	7266		ENSG00000005102	4222		ENSG00000264438.2			120	100128750	120	117
200059_s_at	387		1552360_a_at	114609		ILMN_1752791	79668		ENSG00000005108	221981		ENSG00000204113.6			123	100128751	123	118
200060_s_at	10921		1552362_a_at	116842		ILMN_2289849	2212		ENSG00000005156	3980		ENSG00000207000.1			124	100128782	124	119
200061_s_at	6229		1552364_s_at	124540		ILMN_1665246	89766		ENSG00000005175	79657		ENSG00000254131.1			125	100128788	125	120
200062_s_at	6156		1552365_at	85477		ILMN_1757172	647456		ENSG00000005187	6296		ENSG00000118972.1			126	100128822	126	123
200063_s_at	4869		1552367_a_at	85477		ILMN_1813027	90933		ENSG00000005189	81691		ENSG00000264104.1			128	100128830	128	124
200064_at	3326		1552368_at	140690		ILMN_1704019	79676		ENSG00000005194	57019		ENSG00000179833.4			130	100128840	130	125
200065_s_at	375 /// 100500810		1552370_at	132321		ILMN_2400947	10659		ENSG00000005206	56928		ENSG00000264576.1			131	100128881	131	126
200066_at	3550		1552372_at	132321		ILMN_1788605	644623		ENSG00000005238	80256		ENSG00000064225.11			132	100128893	132	127
200067_x_at	8724		1552373_s_at	132321		ILMN_1735484	644623		ENSG00000005243	51226		ENSG00000267108.1			133	100128922	133	128
200068_s_at	821		1552375_at	84449		ILMN_1681755	644623		ENSG00000005249	5577		ENSG00000221372.1			134	100128927	134	130
200069_at	9733		1552377_s_at	201158		ILMN_1759879	644623		ENSG00000005302	10943		ENSGR0000264510.4			136	100128946	136	131
200070_at	27013		1552378_s_at	157506		ILMN_1708110	55314		ENSG00000005339	1387		ENSG00000057294.12			140	100128977	140	132
200071_at	10285		1552379_at	157506		ILMN_1815649	134187		ENSG00000005379	9256		ENSG00000227535.2			141	100128988	141	133
200072_s_at	4670		1552381_at	135295		ILMN_1736555	54816		ENSG00000005381	4353		ENSG00000252628.2			142	100128993	142	134
200073_s_at	3184		1552383_at	149647		ILMN_1651584	643576		ENSG00000005421	5444		ENSG00000166007.11			143	100128998	143	135
200074_s_at	9045		1552384_a_at	149647		ILMN_1802808	654103		ENSG00000005436	6936		ENSG00000273055.1			146	100129034	146	136
200075_s_at	2987		1552386_at	202309		ILMN_1664176	10516		ENSG00000005448	84058		ENSG00000242041.1			147	100129069	147	141
200076_s_at	79036		1552388_at	80274 /// 150378		ILMN_2223941	10516		ENSG00000005469	54677		ENSG00000278923.1			148	100129098	148	142
200077_s_at	4946		1552389_at	203111		ILMN_2399503	29855		ENSG00000005471	5244		ENSG00000167768.4			150	100129112	150	143
200078_s_at	533		1552390_a_at	203111		ILMN_2290089	29855		ENSG00000005483	55904		ENSG00000280159.1			151	100129128	151	146
200079_s_at	3735		1552391_at	164127		ILMN_1762294	54507		ENSG00000005486	57414		ENSG00000235240.1			152	100129129	152	147
200080_s_at	3020 /// 3021 /// 440926		1552393_at	150350		ILMN_1687035	54507		ENSG00000005513	30812		ENSG00000264172.1			153	100129175	153	148
200081_s_at	6194		1552394_a_at	150350		ILMN_2174296	27000		ENSG00000005700	25998		ENSG00000199903.1			154	100129195	154	150
200082_s_at	6201		1552395_at	81629		ILMN_1697634	283847		ENSG00000005801	7748		ENSG00000200058.1			155	100129196	155	151
200083_at	23326		1552396_at	140870		ILMN_1758315	285195		ENSG00000005810	23077		ENSG00000275358.1			156	100129198	156	152
200084_at	10944		1552398_a_at	160364		ILMN_1661643	643563		ENSG00000005812	26224		ENSG00000218358.2			157	100129250	157	153
200085_s_at	6923		1552399_a_at	2972		ILMN_1663988	731283		ENSG00000005844	3683		ENSG00000266460.1			158	100129271	158	154
200086_s_at	1327		1552400_a_at	123591		ILMN_2166696	253935		ENSG00000005882	5164		ENSG00000260371.1			159	100129361	159	155
200087_s_at	10959		1552401_a_at	571 /// 100379661		ILMN_1681234	11189		ENSG00000005884	3675		ENSG00000264091.1			161	100129380	161	156
200088_x_at	6136 /// 65065		1552402_at	163688		ILMN_1660985	442388		ENSG00000005889	7543		ENSG00000238921.2			162	100129387	162	157
200089_s_at	6124 /// 595097 /// 595098 /// 595099 /// 595100		1552405_at	126206		ILMN_1654759	53842		ENSG00000005893	3920		ENSG00000274815.1			163	100129406	163	158
200090_at	2339		1552408_at	146852		ILMN_1710329	50804		ENSG00000005961	3674		ENSG00000269349.1			164	100129427	164	159
200091_s_at	6230		1552409_a_at	146852		ILMN_1813671	6576		ENSG00000005981	51666		ENSG00000200291.1			165	100129447	165	160
200092_s_at	6167		1552410_at	165530		ILMN_1700633	63874		ENSG00000006007	51573		ENSG00000233614.6			166	100129449	166	161
200093_s_at	3094		1552411_at	245909 /// 503841		ILMN_1752229	92609		ENSG00000006015	55049		ENSG00000022567.8			167	100129455	167	162
200094_s_at	1938		1552412_a_at	245909 /// 503841		ILMN_2332691	825		ENSG00000006016	9244		ENSG00000241670.3			173	100129460	173	163
200095_x_at	6204		1552414_at	259240		ILMN_1734794	8852		ENSG00000006025	114881		ENSG00000278933.1			174	100129461	174	164
200096_s_at	8992		1552415_a_at	259240		ILMN_2253207	8852		ENSG00000006042	26022		ENSG00000202175.1			175	100129476	175	165
200097_s_at	3190		1552417_a_at	121441		ILMN_1806304	9583		ENSG00000006047	51087		ENSG00000120662.14			176	100129482	176	166
200098_s_at	51433		1552418_at	254173		ILMN_1682864	90864		ENSG00000006059	3883		ENSG00000235523.1			177	100129503	177	167
200099_s_at	6189 /// 8944		1552419_s_at	254173		ILMN_1752622	5629		ENSG00000006062	9020		ENSG00000249848.1			178	100129516	178	173
200593_s_at	3192		1552421_a_at	125972		ILMN_1680856	10046		ENSG00000006071	6833		ENSG00000277826.1			181	100129528	181	174
200594_x_at	3192		1552422_at	220979		ILMN_1691884	8614		ENSG00000006116	10368		ENSG00000230225.1			182	100129550	182	175
200595_s_at	8661		1552423_at	2117		ILMN_1662470	219738		ENSG00000006118	54972		ENSG00000239877.2			183	100129583	183	176
200596_s_at	8661		1552424_at	317719		ILMN_1726225	5276		ENSG00000006125	163		ENSG00000201398.1			185	100129597	185	177
200597_at	8661		1552425_a_at	317719		ILMN_1811335	653472		ENSG00000006128	6863		ENSG00000281474.1			186	100129603	186	178
200598_s_at	7184 /// 100500842		1552426_a_at	80213		ILMN_1746378	84514		ENSG00000006194	10127		ENSG00000272905.1			187	100129620	187	181
200599_s_at	7184 /// 100500842		1552427_at	220992		ILMN_1658074	389874		ENSG00000006210	6376		ENSG00000259952.1			189	100129654	189	182
200600_at	4478		1552430_at	116966		ILMN_1792571	22899		ENSG00000006282	64847		ENSG00000260812.1			190	100129662	190	183
200601_at	81		1552432_at	162387		ILMN_1760922	9815		ENSG00000006283	8913		ENSG00000225630.1			191	100129716	191	185
200602_at	351		1552436_a_at	64072 /// 100653137		ILMN_2355776	9815		ENSG00000006327	51330		ENSG00000230231.1			196	100129722	196	186
200603_at	5573		1552438_a_at	150709		ILMN_1761348	348327		ENSG00000006377	1750		ENSG00000164283.11			197	100129726	197	187
200604_s_at	5573		1552439_s_at	84465		ILMN_2234710	144608		ENSG00000006432	4293		ENSG00000231880.2			199	100129792	199	189
200605_s_at	5573		1552440_at	11318		ILMN_2234709	144608		ENSG00000006451	5898		ENSG00000227489.1			202	100129794	202	190
200606_at	1832		1552445_a_at	80712		ILMN_2388965	115557		ENSG00000006453	55971		ENSG00000254555.1			203	100129827	203	191
200607_s_at	5885		1552448_a_at	83656		ILMN_1665887	80349		ENSG00000006459	80853		ENSG00000013392.7			204	100129845	204	196
200608_s_at	5885		1552449_a_at	147199 /// 653486		ILMN_1700679	649661		ENSG00000006468	2115		ENSG00000258279.2			205	100129858	205	197
200609_s_at	9948		1552450_a_at	285126		ILMN_1797975	2833		ENSG00000006530	55750		ENSG00000226688.5			207	100129884	207	199
200610_s_at	4691		1552452_at	126248		ILMN_2154053	2531		ENSG00000006534	221		ENSG00000250929.2			208	100129917	208	202
200611_s_at	9948		1552453_a_at	126248		ILMN_2154052	2531		ENSG00000006555	55001		ENSG00000204581.2			210	100129935	210	203
200612_s_at	163		1552455_at	158471		ILMN_1665144	653468		ENSG00000006576	57157		ENSG00000225620.1			211	100129961	211	204
200613_at	1173		1552456_a_at	125997		ILMN_2184109	10568		ENSG00000006606	10344		ENSG00000258477.1			212	100129973	212	205
200614_at	1213		1552457_a_at	92949		ILMN_1660541	80003		ENSG00000006607	9855		ENSG00000225488.1			213	10013	213	207
200615_s_at	163		1552458_at	85509		ILMN_2085760	10095		ENSG00000006611	10083		ENSG00000184178.14			214	100130078	214	208
200616_s_at	9761		1552459_a_at	85509		ILMN_1740545	652286		ENSG00000006625	79017		ENSG00000237786.1			215	100130111	215	210
200617_at	9761		1552461_at	169966		ILMN_1653496	2752		ENSG00000006634	10926		ENSG00000166913.11			216	100130155	216	211
200618_at	3927		1552463_at	89778		ILMN_1765208	2752		ENSG00000006638	6915		ENSG00000275856.1			217	100130219	217	212
200619_at	10992		1552466_x_at	118421		ILMN_1656913	4190		ENSG00000006652	3475		ENSG00000164112.11			218	100130232	218	213
200620_at	9528		1552467_at	259234		ILMN_1656837	5947		ENSG00000006659	56891		ENSG00000259345.4			219	100130249	219	214
200621_at	1465		1552468_a_at	259234		ILMN_1656196	1876		ENSG00000006695	1352		ENSG00000130204.11			220	100130264	220	215
200622_x_at	801 /// 805 /// 808		1552470_a_at	83451		ILMN_1700923	84938		ENSG00000006704	9569		ENSG00000280387.1			221	100130275	221	216
200623_s_at	801 /// 805 /// 808		1552472_a_at	23527		ILMN_2383727	84938		ENSG00000006712	54623		ENSG00000189099.10			222	100130278	222	217
200624_s_at	9782 /// 724102		1552473_at	2593		ILMN_1673605	400668		ENSG00000006715	27072		ENSG00000232879.2			223	100130285	223	218
200625_s_at	10487		1552474_a_at	2593		ILMN_2285708	50854		ENSG00000006740	9912		ENSG00000111863.11			224	100130322	224	219
200626_s_at	9782 /// 724102		1552476_s_at	113026		ILMN_2391765	50854		ENSG00000006744	60528		ENSG00000164182.9			225	100130331	225	220
200627_at	10728		1552477_a_at	3664		ILMN_2408968	55293		ENSG00000006747	85477		ENSG00000109618.10			226	100130348	226	221
200628_s_at	7453		1552478_a_at	3664		ILMN_1657627	863		ENSG00000006756	414		ENSG00000271623.1			228	100130357	229	222
200629_at	7453		1552480_s_at	5788		ILMN_1792622	391209		ENSG00000006757	8228		ENSG00000279345.1			229	100130370	230	223
200630_x_at	6418 /// 646817		1552481_s_at	10905		ILMN_2097997	338376		ENSG00000006788	8735		ENSG00000214866.6			230	100130417	231	224
200631_s_at	6418 /// 646817		1552482_at	65059		ILMN_1734781	338376		ENSG00000006831	79602		ENSG00000153015.14			231	100130418	238	225
200632_s_at	10397		1552484_at	140775		ILMN_1743784	6470		ENSG00000006837	51265		ENSG00000202290.1			238	100130428	239	226
200633_at	7314		1552485_at	114294		ILMN_1811933	6470		ENSG00000007001	151531		ENSG00000254578.1			239	100130429	240	229
200634_at	5216		1552486_s_at	114294		ILMN_1732575	6397		ENSG00000007038	10942		ENSG00000240710.1			240	100130449	241	230
200635_s_at	5792		1552487_a_at	646		ILMN_2176755	653319		ENSG00000007047	57787		ENSG00000248778.1			241	100130452	242	231
200636_s_at	5792		1552489_s_at	58538		ILMN_1797102	84620		ENSG00000007062	8842		ENSG00000250210.4			242	100130456	246	238
200637_s_at	5792		1552490_at	246269		ILMN_1795728	651495		ENSG00000007080	115098		ENSG00000225215.1			245	100130458	247	239
200638_s_at	7534		1552491_at	91734		ILMN_1779915	652115		ENSG00000007129	90273		ENSG00000257246.1			246	100130460	248	240
200639_s_at	7534		1552493_s_at	1584		ILMN_1685002	9986		ENSG00000007168	5048		ENSG00000245017.2			247	100130476	249	241
200640_at	7534		1552494_at	129685		ILMN_2337492	9986		ENSG00000007171	4843		ENSG00000281091.1			248	100130502	250	242
200641_s_at	7534		1552496_a_at	23242		ILMN_1663657	650853		ENSG00000007174	1770		ENSG00000250885.1			249	100130519	251	246
200642_at	6647		1552497_a_at	114836		ILMN_1668914	256369		ENSG00000007202	9703		ENSG00000273797.1			250	100130522	257	247
200643_at	3069		1552498_at	7579		ILMN_1674201	441511		ENSG00000007216	9058		ENSG00000089116.3			251	100130548	258	248
200644_at	65108		1552499_a_at	7579		ILMN_2357770	6917		ENSG00000007237	8522		ENSG00000036448.8			257	100130557	259	249
200645_at	11337		1552501_a_at	151306		ILMN_1751607	2354		ENSG00000007255	79090		ENSG00000234055.1			258	100130581	262	250
200646_s_at	4924		1552502_s_at	54933		ILMN_1810069	151195		ENSG00000007264	4145		ENSG00000267552.5			259	100130609	265	251
200647_x_at	8663 /// 728689		1552503_at	80144		ILMN_2166524	151195		ENSG00000007306	1087		ENSG00000224695.1			262	100130613	266	257
200648_s_at	2752		1552504_a_at	84446		ILMN_1718542	643430		ENSG00000007312	974		ENSG00000106038.11			265	100130642	267	258
200649_at	4924		1552506_at	286204		ILMN_2095789	339500		ENSG00000007314	6329		ENSG00000255189.1			266	100130654	268	259
200650_s_at	3939		1552507_at	23704		ILMN_1706960	56243		ENSG00000007341	54879		ENSG00000164114.17			267	100130691	269	262
200651_at	10399 /// 619570 /// 619571		1552508_at	23704		ILMN_2135527	120863		ENSG00000007350	8277		ENSG00000238698.1			268	100130700	270	265
200652_at	6746		1552509_a_at	146894		ILMN_1773301	650268		ENSG00000007372	5080		ENSG00000199836.1			269	100130705	271	266
200653_s_at	801 /// 805 /// 808		1552510_at	142680		ILMN_1700316	440055		ENSG00000007376	113000		ENSG00000149089.11			270	100130717	272	267
200654_at	5034		1552511_a_at	57094		ILMN_1682520	645293		ENSG00000007384	64285		ENSG00000251710.1			271	100130741	273	268
200655_s_at	801 /// 805 /// 808		1552514_at	164684		ILMN_1655922	9701		ENSG00000007392	55692		ENSG00000224570.1			272	100130742	274	269
200656_s_at	5034		1552515_at	204851		ILMN_2311761	1176		ENSG00000007402	9254		ENSG00000179632.8			273	100130744	275	270
200657_at	292		1552516_a_at	204851		ILMN_1711269	140458		ENSG00000007516	8938		ENSG00000271677.1			274	100130776	283	271
200658_s_at	5245		1552518_s_at	27085		ILMN_2126055	140458		ENSG00000007520	115939		ENSG00000114861.17			275	100130815	284	272
200659_s_at	5245		1552519_at	130399		ILMN_1662792	653366		ENSG00000007541	9091		ENSG00000205030.1			283	100130855	285	273
200660_at	6282		1552520_at	157753		ILMN_1716579	641841		ENSG00000007545	57585		ENSG00000138193.13			284	100130872	286	274
200661_at	5476		1552521_a_at	157753		ILMN_1811592	57584		ENSG00000007866	7005		ENSG00000243073.3			285	100130889	287	275
200662_s_at	9804		1552522_at	201798		ILMN_1688034	8161		ENSG00000007908	6401		ENSG00000152942.17			286	100130894	288	276
200663_at	967		1552523_a_at	201798		ILMN_1690035	84256		ENSG00000007923	55735		ENSG00000240809.1			287	100130933	290	277
200664_s_at	3337		1552524_at	116969		ILMN_1678390	653468		ENSG00000007933	2328		ENSG00000280004.1			288	100130934	291	278
200665_s_at	6678		1552526_at	196472		ILMN_2215640	113457		ENSG00000007944	29116		ENSG00000224560.3			290	100130938	292	279
200666_s_at	3337		1552528_at	84536		ILMN_2215639	113457		ENSG00000007952	27035		ENSG00000227233.1			291	100130950	301	280
200667_at	7323		1552531_a_at	204801		ILMN_1752213	85025		ENSG00000007968	1870		ENSG00000118363.10			292	100130958	302	283
200668_s_at	7323		1552532_a_at	245973		ILMN_1695246	200942		ENSG00000008018	5689		ENSG00000258116.1			293	100130964	306	284
200669_s_at	7323		1552535_at	149461		ILMN_1681076	441119		ENSG00000008056	6853		ENSG00000273311.1			301	100130967	307	285
200670_at	7494		1552536_at	143187		ILMN_1738589	11343		ENSG00000008083	3720		ENSG00000136169.15			302	100130987	308	286
200671_s_at	6711		1552538_a_at	221458		ILMN_1657708	11343		ENSG00000008086	6792		ENSG00000279700.1			303	100130992	309	287
200672_x_at	6711		1552540_s_at	115811		ILMN_1708890	83937		ENSG00000008118	57172		ENSG00000121644.17			304	100131017	310	288
200673_at	9741		1552541_at	117289		ILMN_1690566	83937		ENSG00000008128	728642		ENSG00000135903.17			305	100131043	311	290
200674_s_at	6161		1552542_s_at	117289		ILMN_1728301	2572		ENSG00000008130	65220		ENSG00000138495.5			306	100131053	312	291
200675_at	975		1552543_a_at	85439		ILMN_1813131	643431		ENSG00000008196	7021		ENSG00000204528.3			307	100131067	313	292
200676_s_at	7332		1552544_at	145264		ILMN_1653077	650549		ENSG00000008197	83741		ENSG00000169992.8			308	100131077	314	293
200677_at	754		1552546_a_at	137994		ILMN_1731397	81551		ENSG00000008226	9940		ENSG00000239344.1			309	100131096	316	301
200678_x_at	2896		1552548_at	7809		ILMN_1759870	653066		ENSG00000008256	9265		ENSG00000253309.5			310	100131117	317	302
200679_x_at	3146		1552549_a_at	7809		ILMN_1744887	6019		ENSG00000008277	53616		ENSG00000101323.4			311	100131138	318	306
200680_x_at	3146		1552552_s_at	170482		ILMN_1775646	91133		ENSG00000008282	6856		ENSG00000272456.1			312	100131170	319	307
200681_at	2739		1552553_a_at	58484		ILMN_2396903	3772		ENSG00000008283	1534		ENSG00000251538.4			313	100131176	320	308
200682_s_at	7332		1552554_a_at	58484		ILMN_1661939	129049		ENSG00000008294	9043		ENSG00000263711.4			314	100131180	321	309
200683_s_at	7332		1552555_at	146547		ILMN_1762207	129049		ENSG00000008300	1951		ENSG00000262662.1			316	100131187	322	310
200684_s_at	7332		1552557_a_at	158866		ILMN_1812474	10342		ENSG00000008311	10157		ENSG00000127564.15			317	100131211	323	311
200685_at	9295		1552558_a_at	10743		ILMN_1747192	54941		ENSG00000008323	55200		ENSG00000219395.2			318	100131213	324	312
200686_s_at	9295		1552559_a_at	65061		ILMN_2260833	57820		ENSG00000008324	51188		ENSG00000255349.1			319	100131227	325	313
200687_s_at	23450		1552562_at	148268		ILMN_2347349	57820		ENSG00000008382	84954		ENSG00000254843.1			320	100131262	326	314
200688_at	23450		1552563_a_at			ILMN_1654732	116039		ENSG00000008394	4257		ENSG00000277998.1			321	100131275	327	316
200689_x_at	1937 /// 100500804		1552564_at	119369		ILMN_1737715	116039		ENSG00000008405	1407		ENSG00000275248.1			322	100131303	328	317
200690_at	3313		1552566_at	118663		ILMN_2389528	9633		ENSG00000008438	8993		ENSG00000226086.5			323	100131347	329	318
200691_s_at	3313		1552568_at	83597		ILMN_1793950	641455		ENSG00000008441	4784		ENSG00000235023.1			324	100131366	330	319
200692_s_at	3313		1552569_a_at	83597		ILMN_1785297	401409		ENSG00000008513	6482		ENSG00000176973.7			325	100131434	331	320
200693_at	10971		1552570_at	54084		ILMN_1801776	5678		ENSG00000008516	64386		ENSG00000255521.1			326	100131454	332	321
200694_s_at	57062		1552572_a_at	145282		ILMN_1669281	1201		ENSG00000008517	9235		ENSG00000211682.2			327	100131496	333	322
200695_at	5518		1552573_s_at	145282		ILMN_1672961	652624		ENSG00000008710	5310		ENSG00000231630.1			328	100131508	334	323
200696_s_at	2934		1552575_a_at	135398		ILMN_1699520	6546		ENSG00000008735	23542		ENSG00000249514.1			329	100131510	335	324
200697_at	3098		1552576_at	200420		ILMN_1758392	56899		ENSG00000008838	9862		ENSG00000272374.1			330	100131532	336	325
200698_at	11014		1552578_a_at	140469		ILMN_1723113	164237		ENSG00000008853	23221		ENSG00000159479.15			331	100131541	337	326
200699_at	11014		1552579_a_at	8747		ILMN_1720255	642072		ENSG00000008869	54497		ENSG00000112511.16			332	100131551	338	327
200700_s_at	11014		1552580_at	205860		ILMN_1668847	11060		ENSG00000008952	7095		ENSG00000196381.9			333	100131561	339	328
200701_at	10577		1552582_at	150000		ILMN_1777340	1656		ENSG00000008988	6224		ENSG00000211950.2			334	100131564	341	329
200702_s_at	57062		1552583_s_at	150000		ILMN_1797281	727851		ENSG00000009307	7812		ENSG00000202534.1			335	100131581	343	330
200703_at	8655		1552584_at	3594		ILMN_1672600	651401		ENSG00000009335	9690		ENSG00000231062.1			336	100131655	344	331
200704_at	9516		1552585_s_at	11036		ILMN_1785202	6775		ENSG00000009413	5980		ENSG00000154511.10			337	100131662	345	332
200705_s_at	1933 /// 619569		1552586_at	162514		ILMN_1696468	644544		ENSG00000009694	10178		ENSG00000253946.1			338	100131691	346	333
200706_s_at	9516		1552587_at	168975		ILMN_1802702	170393		ENSG00000009709	5081		ENSG00000144504.14			339	100131733	347	334
200707_at	5589		1552588_a_at	168975		ILMN_1697872	150142		ENSG00000009724	10747		ENSG00000142507.8			341	100131755	348	335
200708_at	2806		1552590_a_at	94160		ILMN_2403458	6598		ENSG00000009765	389434		ENSG00000259677.1			343	100131756	350	336
200709_at	2280 /// 101929368		1552592_at	118856		ILMN_1758823	6598		ENSG00000009780	199870		ENSG00000164116.15			344	100131763	351	337
200710_at	37		1552594_at	147744		ILMN_1656882	390712		ENSG00000009790	80342		ENSG00000273305.1			345	100131766	353	338
200711_s_at	6500		1552596_at	246176		ILMN_1689004	51330		ENSG00000009830	29954		ENSG00000138669.8			346	100131801	354	339
200712_s_at	22919		1552598_at	93107		ILMN_1710280	81027		ENSG00000009844	51534		ENSG00000250927.1			347	100131814	355	341
200713_s_at	22919		1552599_at	222659		ILMN_2157843	374899		ENSG00000009950	51085		ENSG00000174013.7			348	100131816	356	343
200714_x_at	10956		1552602_at	27091		ILMN_1718259	374899		ENSG00000009954	9031		ENSG00000235110.5			350	100131825	357	344
200715_x_at	23521 /// 26816 /// 26817 /// 26818 /// 26819		1552604_at	54143		ILMN_1712605	374899		ENSG00000010017	10048		ENSG00000277670.1			351	100131827	358	345
200716_x_at	23521 /// 26816 /// 26817 /// 26818 /// 26819 /// 728658		1552605_s_at	54143		ILMN_2170625	389286		ENSG00000010030	51513		ENSG00000227863.2			353	100131860	359	346
200717_x_at	6129		1552607_at	286967 /// 100132967		ILMN_1669826	54892		ENSG00000010072	83932		ENSG00000196704.10			354	100131864	360	347
200718_s_at	6500		1552608_at	259239		ILMN_2233279	404664		ENSG00000010165	51603		ENSG00000251332.1			355	100131980	361	348
200719_at	6500		1552609_s_at	282616 /// 282617		ILMN_1782782	404664		ENSG00000010219	8798		ENSG00000259235.1			356	100131998	362	350
200720_s_at	10121		1552610_a_at	3716		ILMN_1764754	10267		ENSG00000010244	7756		ENSG00000258507.1			357	100132005	363	351
200721_s_at	10121		1552611_a_at	3716		ILMN_1719344	730820		ENSG00000010256	7384		ENSG00000178821.11			358	100132057	364	353
200722_s_at	4076		1552612_at	56990		ILMN_1685763	56270		ENSG00000010270	83930		ENSG00000244019.1			359	100132074	366	354
200723_s_at	4076		1552613_s_at	56990		ILMN_1688413	22938		ENSG00000010278	928		ENSG00000222054.1			360	100132077	367	355
200724_at	6134 /// 26778		1552615_at	32		ILMN_1694502	5557		ENSG00000010282	57467		ENSG00000106069.19			361	100132078	368	356
200725_x_at	6134 /// 26778		1552616_a_at	32		ILMN_2067708	64216		ENSG00000010292	9918		ENSG00000243911.3			362	100132101	369	357
200726_at	5501		1552617_a_at	64326		ILMN_2067709	64216		ENSG00000010295	25900		ENSG00000232301.1			363	100132116	372	358
200727_s_at	10097		1552618_at	10228		ILMN_1661078	644844		ENSG00000010310	2696		ENSG00000267871.4			364	100132167	373	359
200728_at	10097		1552619_a_at	54443		ILMN_1803528	79782		ENSG00000010318	51533		ENSG00000227851.1			366	100132169	374	360
200729_s_at	10097		1552620_at	163778		ILMN_1703425	642918		ENSG00000010319	56920		ENSG00000225715.1			367	100132207	375	361
200730_s_at	7803		1552621_at	5439 /// 246721 /// 548644 /// 100134938		ILMN_1662306	285282		ENSG00000010322	11188		ENSG00000271934.1			368	100132234	377	362
200731_s_at	7803		1552622_s_at	5439 /// 246721 /// 441259 /// 548644 /// 100134938		ILMN_2221769	400735		ENSG00000010327	23166		ENSG00000271919.1			369	100132285	378	363
200732_s_at	7803		1552623_at	84941		ILMN_2221768	400735		ENSG00000010361	80199		ENSG00000176928.5			372	100132319	379	364
200733_s_at	7803		1552625_a_at	51095		ILMN_1753729	3827		ENSG00000010379	6540		ENSG00000233714.1			373	100132341	381	366
200734_s_at	377		1552626_a_at	81615		ILMN_1714586	389136		ENSG00000010404	3423		ENSG00000129455.14			374	100132352	382	367
200735_x_at	4666		1552627_a_at	394		ILMN_1696087	11331		ENSG00000010438	5646		ENSG00000253049.1			375	100132354	383	368
200736_s_at	2876		1552628_a_at	64224		ILMN_1811387	7033		ENSG00000010539	7752		ENSG00000240250.3			377	100132356	384	369
200737_at	5230		1552629_a_at	23210		ILMN_1665696	1945		ENSG00000010610	920		ENSG00000277889.1			378	100132386	387	372
200738_s_at	5230		1552630_a_at	10847		ILMN_1683909	57113		ENSG00000010626	10233		ENSG00000216902.3			379	100132464	388	373
200739_s_at	6612		1552631_a_at	9064		ILMN_1717013	647910		ENSG00000010671	695		ENSG00000265875.1			381	100132476	389	374
200740_s_at	6612		1552632_a_at	22901		ILMN_1729874	26664		ENSG00000010704	3077		ENSG00000237666.2			382	100132618	390	375
200741_s_at	6232		1552633_at	94039		ILMN_1752320	644836		ENSG00000010803	22955		ENSG00000161896.9			383	100132661	391	377
200742_s_at	1200		1552634_a_at	94039		ILMN_1769116	286256		ENSG00000010810	2534		ENSG00000254672.1			384	100132677	392	378
200743_s_at	1200		1552637_at	5781		ILMN_1740586	5320		ENSG00000010818	3097		ENSG00000143033.16			387	100132686	393	379
200744_s_at	2782		1552639_at	113730		ILMN_1742197	200576		ENSG00000010932	2326		ENSG00000256150.1			388	100132707	394	381
200745_s_at	2782		1552641_s_at	55210 /// 83858		ILMN_2113049	25797		ENSG00000011007	6924		ENSG00000106410.13			389	100132708	395	382
200746_s_at	2782		1552643_at	199777		ILMN_1741727	25797		ENSG00000011009	11313		ENSG00000259956.1			390	100132735	396	383
200747_s_at	4926		1552644_a_at	80012		ILMN_1670177	647190		ENSG00000011021	1185		ENSG00000150773.9			391	100132815	397	384
200748_s_at	2495		1552646_at	3590		ILMN_2045800	160140		ENSG00000011028	9902		ENSG00000227958.1			392	100132891	398	387
200749_at	5901		1552648_a_at	8797		ILMN_1664724	652200		ENSG00000011052	654364		ENSG00000267083.1			393	100132911	399	388
200750_s_at	5901		1552649_a_at	117584 /// 100529207		ILMN_1686283	51816		ENSG00000011083	6534		ENSG00000274335.1			394	100132923	400	389
200751_s_at	3183		1552651_a_at	117584 /// 100529207		ILMN_1673104	644571		ENSG00000011105	10867		ENSG00000259847.1			395	100132987	401	390
200752_s_at	823		1552652_at	89781		ILMN_1784040	9476		ENSG00000011114	55727		ENSG00000226668.4			396	100133039	402	391
200753_x_at	6427 /// 693221		1552656_s_at	127933		ILMN_1681057	51608		ENSG00000011132	9546		ENSG00000268140.1			397	100133089	403	392
200754_x_at	6427 /// 693221		1552657_a_at	84203		ILMN_1704353	3321		ENSG00000011143	54903		ENSG00000278987.1			398	100133130	405	393
200755_s_at	813		1552658_a_at	89795		ILMN_1716555	286301		ENSG00000011198	51099		ENSG00000250006.2			399	100133131	406	394
200756_x_at	813		1552660_a_at	55322		ILMN_1758928	440073		ENSG00000011201	3730		ENSG00000236313.1			400	100133190	407	395
200757_s_at	813		1552661_at	56099		ILMN_2262930	23542		ENSG00000011243	26993		ENSG00000273085.1			401	100133205	408	396
200758_s_at	4779		1552662_a_at	56099		ILMN_2351262	23542		ENSG00000011258	54799		ENSG00000260729.1			402	100133308	409	397
200759_x_at	4779		1552663_a_at	23085		ILMN_1785324	4522		ENSG00000011260	51096		ENSG00000205362.9			403	100133311	410	398
200760_s_at	10550		1552664_at	201163		ILMN_1776850	27231		ENSG00000011275	54476		ENSG00000245667.2			405	100133315	411	399
200761_s_at	10550		1552665_at	84989		ILMN_1656812	27231		ENSG00000011295	54902		ENSG00000203818.6			406	100133319	412	400
200762_at	1808		1552666_a_at	57554		ILMN_1654185	391347		ENSG00000011304	5725		ENSG00000258517.1			407	100133461	414	401
200763_s_at	6176		1552667_a_at	10044		ILMN_1747655	91409		ENSG00000011332	8193		ENSG00000254768.4			408	100133612	415	402
200764_s_at	1495		1552669_at	79660		ILMN_1669663	613		ENSG00000011347	9066		ENSG00000202050.1			409	100133669	416	403
200765_x_at	1495		1552670_a_at	79660		ILMN_1788415	439941		ENSG00000011376	23395		ENSG00000259799.1			410	100133790	417	405
200766_at	1509		1552671_a_at	84679		ILMN_1774071	57126		ENSG00000011405	5286		ENSG00000230533.1			411	100133920	419	406
200767_s_at	23196		1552672_a_at	3321		ILMN_2195892	132851		ENSG00000011422	5329		ENSG00000196296.12			412	100133941	420	407
200768_s_at	4144		1552673_at	222546		ILMN_1782247	2648		ENSG00000011426	54443		ENSG00000270457.1			414	100133985	421	408
200769_s_at	4144		1552674_at	116093		ILMN_1690583	728608		ENSG00000011451	58525		ENSG00000230481.2			415	100133991	427	409
200770_s_at	3915		1552675_at	150353		ILMN_1736872	650107		ENSG00000011465	1634		ENSG00000252861.1			416	100134040	429	410
200771_at	3915		1552676_at	114131		ILMN_1791645	6759		ENSG00000011478	54814		ENSG00000231952.3			417	100134229	430	411
200772_x_at	5757 /// 728026 /// 100302285 /// 100422872 /// 100422885 /// 100506248		1552677_a_at	23181		ILMN_1718832	10638		ENSG00000011485	5536		ENSG00000280956.1			419	100134259	432	412
200773_x_at	5757		1552678_a_at	57646		ILMN_2068202	4207		ENSG00000011523	23177		ENSG00000205331.5			420	100134368	433	414
200774_at	23196		1552680_a_at	57082		ILMN_1651470	4326		ENSG00000011566	8491		ENSG00000279123.1			421	100134445	434	415
200775_s_at	3190		1552682_a_at	57082		ILMN_1728799	2203		ENSG00000011590	27033		ENSG00000206791.1			427	100134713	435	416
200776_s_at	9689		1552684_a_at	123228		ILMN_1656074	653145		ENSG00000011600	7305		ENSG00000109805.8			429	100134822	438	417
200777_s_at	9689		1552685_a_at	29841		ILMN_1779144	387836		ENSG00000011638	57146		ENSG00000211978.2			430	100134937	439	419
200778_s_at	4735		1552686_at	140894		ILMN_1664601	648763		ENSG00000011677	2556		ENSG00000212039.1			432	10014	440	420
200779_at	468		1552687_a_at	140894		ILMN_1689518	5175		ENSG00000012048	672		ENSG00000203780.9			433	100141515	443	421
200780_x_at	2778		1552689_at	57524		ILMN_1661344	647839		ENSG00000012061	2067		ENSG00000111641.9			434	100144596	444	427
200781_s_at	6210		1552690_a_at	93589		ILMN_1729212	2918		ENSG00000012124	933		ENSG00000221923.7			435	100144597	445	429
200782_at	308		1552691_at	115761		ILMN_1751069	54586		ENSG00000012171	7869		ENSG00000163975.10			438	100144602	460	430
200783_s_at	3925		1552693_at	115761		ILMN_1772369	5160		ENSG00000012174	51360		ENSG00000239893.1			439	100144603	462	432
200784_s_at	4035		1552694_at	114134		ILMN_1778756	6817		ENSG00000012211	4007		ENSG00000127329.13			440	100144604	463	433
200785_s_at	4035		1552695_a_at	114134		ILMN_1656900	6817		ENSG00000012223	4057		ENSG00000257815.4			443	100144748	466	434
200786_at	5695		1552696_at	123606		ILMN_1657302	6817		ENSG00000012232	2137		ENSG00000262358.1			444	100147773	467	435
200787_s_at	8682		1552698_at	113691		ILMN_1656257	732275		ENSG00000012504	9971		ENSG00000250594.2			445	10015	468	438
200788_s_at	8682		1552701_a_at	114769		ILMN_1760033	643203		ENSG00000012660	60481		ENSG00000077044.8			460	10016	471	439
200789_at	1891		1552703_s_at	834 /// 114769		ILMN_2388155	836		ENSG00000012779	240		ENSG00000263570.1			462	100169752	472	440
200790_at	4953		1552705_at	142679		ILMN_2215355	400499		ENSG00000012817	8284		ENSG00000143183.15			463	100169890	473	443
200791_s_at	8826		1552708_a_at	142679		ILMN_1728338	400499		ENSG00000012822	57658		ENSG00000229941.4			466	100169989	474	444
200792_at	2547		1552711_a_at	124637		ILMN_1789871	197350		ENSG00000012963	55148		ENSG00000279455.1			467	10017	475	445
200793_s_at	50		1552712_a_at	23057		ILMN_1804150	11112		ENSG00000012983	11183		ENSG00000108774.13			468	100170229	476	460
200794_x_at	9802		1552713_a_at	6521		ILMN_1772712	118424		ENSG00000013016	30845		ENSG00000125522.3			471	100170765	477	462
200795_at	8404		1552714_at	200407		ILMN_1673158	200261		ENSG00000013275	5704		ENSG00000183696.12			472	100170841	478	463
200796_s_at	4170		1552715_a_at	59350		ILMN_2151281	23710		ENSG00000013288	23324		ENSG00000273826.1			473	10018	479	466
200797_s_at	4170		1552716_at	79925		ILMN_1722178	727849		ENSG00000013293	57709		ENSG00000228318.3			474	100188953	481	467
200798_x_at	4170		1552717_s_at	9859 /// 645455		ILMN_1806103	727849		ENSG00000013306	51629		ENSG00000275261.1			475	100189589	482	468
200799_at	3303 /// 3304		1552718_at	92675		ILMN_1727001	9879		ENSG00000013364	9961		ENSG00000212025.3			476	10019	483	471
200800_s_at	3303 /// 3304 /// 3305		1552719_at	113201		ILMN_1657750	26507		ENSG00000013374	51667		ENSG00000279874.1			477	100190938	486	472
200801_x_at	60		1552721_a_at	2246		ILMN_1674243	7037		ENSG00000013375	5238		ENSG00000269680.1			478	100190939	487	473
200802_at	6301		1552722_at	10777		ILMN_1752117	55529		ENSG00000013392	112611		ENSG00000279859.1			479	100190986	488	474
200803_s_at	7009		1552724_at	158800		ILMN_1734968	649248		ENSG00000013441	1195		ENSG00000222129.1			481	100192378	489	475
200804_at	7009		1552725_s_at	170691		ILMN_1730504	56895		ENSG00000013503	55703		ENSG00000225758.1			482	100192379	490	476
200805_at	10960		1552726_at	170691		ILMN_2409720	84174		ENSG00000013523	23357		ENSG00000269113.3			483	100192386	491	477
200806_s_at	3329		1552727_s_at	170691		ILMN_1813836	1615		ENSG00000013561	9604		ENSG00000231302.1			486	1002	492	478
200807_s_at	3329		1552729_at	84973 /// 677804 /// 677824		ILMN_1677955	955		ENSG00000013563	1774		ENSG00000268442.1			487	10020	493	479
200808_s_at	7791		1552730_at	50846		ILMN_2091792	955		ENSG00000013573	1663		ENSG00000244031.3			488	10021	495	480
200809_x_at	6136		1552731_at	137735		ILMN_2206009	83953		ENSG00000013583	50865		ENSG00000281158.1			489	100216545	496	481
200810_s_at	1153		1552732_at	137735		ILMN_2359907	968		ENSG00000013588	9052		ENSG00000268957.1			490	100216546	498	482
200811_at	1153		1552733_at	122773		ILMN_2267914	968		ENSG00000013619	10046		ENSG00000231392.1			491	10022	501	483
200812_at	10574		1552734_at	253260		ILMN_1742889	79084		ENSG00000013725	923		ENSG00000166126.9			492	10023	506	486
200813_s_at	5048		1552735_at	56111		ILMN_1673757	841		ENSG00000013810	10460		ENSG00000276289.3			493	100233209	509	487
200814_at	5720		1552736_a_at	81832		ILMN_1768933	650678		ENSG00000014123	23376		ENSG00000129451.10			495	10024	513	488
200815_s_at	5048		1552737_s_at	11060		ILMN_2404589	283518		ENSG00000014138	23649		ENSG00000260000.2			496	100240728	515	489
200816_s_at	5048		1552738_a_at	54879		ILMN_1772123	31		ENSG00000014164	23144		ENSG00000254312.1			498	100240734	516	490
200817_x_at	6204		1552739_s_at	54879		ILMN_1667641	31		ENSG00000014216	823		ENSG00000259981.1			501	10025	517	491
200818_at	539		1552740_at	150590		ILMN_1781076	728957		ENSG00000014257	55		ENSG00000117139.15			506	10026	518	492
200819_s_at	6209		1552742_at	131096		ILMN_1653562	728957		ENSG00000014641	4190		ENSG00000244025.3			509	100268168	521	493
200820_at	5714		1552743_at	23263		ILMN_1742280	728957		ENSG00000014824	10463		ENSG00000001460.16			513	100270679	522	495
200821_at	3920		1552745_at	133482		ILMN_1694220	339782		ENSG00000014914	10903		ENSG00000241057.1			514	100270680	523	496
200822_x_at	7167		1552747_a_at	151649		ILMN_1713141	389641		ENSG00000014919	1355		ENSG00000135723.12			515	100270804	525	498
200823_x_at	6159		1552749_a_at	147700		ILMN_1765641	10371		ENSG00000015133	440193		ENSG00000080031.8			516	100271715	526	501
200824_at	2950		1552750_at	117286		ILMN_1669167	650323		ENSG00000015153	10138		ENSG00000168300.12			517	100271722	527	506
200825_s_at	10525		1552751_a_at	117286		ILMN_1700627	653800		ENSG00000015171	10771		ENSG00000234206.4			518	100271832	528	509
200826_at	6633		1552752_a_at	253559		ILMN_1706839	10915		ENSG00000015285	7454		ENSG00000196772.3			521	100271840	529	513
200827_at	5351		1552754_a_at	253559		ILMN_2289301	10915		ENSG00000015413	1800		ENSG00000255531.1			522	100272147	533	514
200828_s_at	7756		1552755_at	157983		ILMN_2398039	10915		ENSG00000015475	637		ENSG00000200693.2			523	100272216	534	515
200829_x_at	7756		1552757_s_at	157983		ILMN_2156250	9021		ENSG00000015479	9782		ENSG00000268947.1			525	100272217	535	516
200830_at	5708		1552758_at	9734		ILMN_1706553	9887		ENSG00000015520	29881		ENSG00000231982.1			526	100272228	537	517
200831_s_at	6319		1552760_at	9734		ILMN_1690469	9887		ENSG00000015532	64132		ENSG00000145451.11			527	100286844	538	518
200832_s_at	6319		1552761_at	162515		ILMN_1685952	6296		ENSG00000015568	84220		ENSG00000250420.7			528	100286922	539	521
200833_s_at	5908		1552763_at	91147		ILMN_1771084	6296		ENSG00000015592	81551		ENSG00000227097.5			529	100286925	540	522
200834_s_at	6227		1552765_x_at	91147		ILMN_1783448	1783		ENSG00000015676	23386		ENSG00000236764.4			533	100286938	545	523
200835_s_at	4134		1552766_at	90161		ILMN_1746659	653050		ENSG00000016082	3670		ENSG00000106125.14			534	100286989	546	525
200836_s_at	4134		1552767_a_at	90161		ILMN_1776480	25988		ENSG00000016391	55349		ENSG00000076984.16			535	100287015	547	526
200837_at	10134		1552768_at	84254		ILMN_1727101	338645		ENSG00000016402	53832		ENSG00000234595.1			537	100287098	549	527
200838_at	1508		1552769_at	90589		ILMN_1811346	648615		ENSG00000016490	1179		ENSG00000232360.1			538	100287114	550	528
200839_s_at	1508		1552770_s_at	147837		ILMN_1669227	148		ENSG00000016602	22802		ENSG00000271824.1			539	100287177	551	529
200840_at	3735		1552771_a_at	286826		ILMN_1715416	23511		ENSG00000016864	55830		ENSG00000218018.2			540	100287210	552	533
200841_s_at	2058		1552772_at	338339		ILMN_1726002	650528		ENSG00000017260	27032		ENSG00000133624.12			545	100287216	553	534
200842_s_at	2058		1552773_at	338339		ILMN_1794597	55888		ENSG00000017427	3479		ENSG00000253801.2			546	100287221	554	535
200843_s_at	2058		1552774_a_at	9481		ILMN_1733366	22983		ENSG00000017483	92745		ENSG00000209082.1			547	100287227	558	537
200844_s_at	9588		1552775_at	222545		ILMN_1704858	645535		ENSG00000017797	10928		ENSG00000125843.9			549	100287290	563	538
200845_s_at	9588		1552777_a_at	135250		ILMN_1733851	147906		ENSG00000018189	22902		ENSG00000155974.10			550	100287366	566	539
200846_s_at	5499		1552779_a_at	204962		ILMN_2372011	51282		ENSG00000018236	1272		ENSG00000243664.1			551	100287387	567	540
200847_s_at	51669		1552782_at	204962		ILMN_1657274	729744		ENSG00000018280	6556		ENSG00000105053.9			552	100287482	570	545
200848_at	10768		1552783_at	147687		ILMN_1795744	729744		ENSG00000018408	25937		ENSG00000235976.2			553	100287497	571	546
200849_s_at	10768		1552785_at	163115		ILMN_1663065	729744		ENSG00000018510	8540		ENSG00000267717.1			554	100287525	572	547
200850_s_at	10768		1552787_at	92797		ILMN_1698552	646764		ENSG00000018610	63932		ENSG00000232002.1			558	100287569	573	549
200851_s_at	9798		1552788_a_at	92797		ILMN_1737247	139116		ENSG00000018625	477		ENSG00000221539.1			563	100287590	574	550
200852_x_at	2783		1552789_at	7095		ILMN_1812256	2595		ENSG00000018699	55622		ENSG00000279064.1			566	100287616	575	551
200853_at	3015		1552790_a_at	7095		ILMN_1667125	83694		ENSG00000018869	147948		ENSG00000254920.1			567	100287704	576	552
200854_at	9611		1552791_a_at	10345		ILMN_1697527	729444		ENSG00000019102	23584		ENSG00000231378.1			570	100287765	577	553
200855_at	9611		1552792_at	122809		ILMN_1651351	729444		ENSG00000019144	23187		ENSG00000257323.1			571	100287808	578	554
200856_x_at	9611		1552793_at	286122		ILMN_1663245	729444		ENSG00000019169	8685		ENSG00000257364.1			572	100287814	579	558
200857_s_at	9611		1552794_a_at	284306		ILMN_1757129	92162		ENSG00000019186	1591		ENSG00000260286.2			573	100287877	580	563
200858_s_at	6202 /// 26811 /// 94163		1552796_a_at	6492		ILMN_1684377	649030		ENSG00000019485	56981		ENSG00000117394.18			574	100287896	581	566
200859_x_at	2316		1552797_s_at	150696		ILMN_1666087	651131		ENSG00000019505	57586		ENSG00000226235.1			575	100287902	582	567
200860_s_at	23019		1552798_a_at	7099		ILMN_1686906	58476		ENSG00000019549	6591		ENSG00000261654.1			576	100287932	585	570
200861_at	23019		1552799_at	203062		ILMN_1809676	59285		ENSG00000019582	972		ENSG00000125084.10			577	100288079	586	572
200862_at	1718		1552800_at	83451		ILMN_1687202	643012		ENSG00000019991	3082		ENSG00000264799.1			578	100288122	587	573
200863_s_at	8766		1552801_at	92291		ILMN_1807972	64780		ENSG00000019995	54764		ENSG00000263834.1			579	100288123	590	575
200864_s_at	8766		1552803_a_at	3925		ILMN_1655625	55094		ENSG00000020129	23154		ENSG00000251615.3			580	100288139	593	576
200865_at	8665		1552804_a_at	114609		ILMN_1668432	55364		ENSG00000020181	25960		ENSG00000254227.1			581	100288142	594	577
200866_s_at	5660		1552806_a_at	89790		ILMN_1797753	79822		ENSG00000020256	55734		ENSG00000259443.1			582	100288152	595	578
200867_at	55905		1552807_a_at	89790		ILMN_1731178	79822		ENSG00000020426	4331		ENSG00000241537.1			585	100288175	596	579
200868_s_at	55905		1552808_at	92949		ILMN_2071598	10878		ENSG00000020577	23034		ENSG00000030304.11			586	100288181	597	580
200869_at	6142 /// 26780		1552809_at	5992		ILMN_1661399	649604		ENSG00000020633	864		ENSG00000172288.7			587	100288198	598	581
200870_at	11171		1552811_at	117166		ILMN_1728957	63926		ENSG00000020922	4361		ENSG00000270369.1			590	100288238	599	582
200871_s_at	5660		1552812_a_at	29843		ILMN_1662964	10196		ENSG00000021300	58473		ENSG00000258678.1			593	100288310	602	583
200872_at	6281		1552813_at	136259		ILMN_1666653	22903		ENSG00000021355	1992		ENSG00000233469.1			594	100288413	604	585
200873_s_at	10694		1552814_a_at	136259		ILMN_1668592	11037		ENSG00000021461	64816		ENSG00000238211.1			595	100288432	605	586
200874_s_at	10528 /// 26792 /// 692201 /// 692213 /// 100302138		1552816_at	158046		ILMN_1688776	650861		ENSG00000021488	11136		ENSG00000220256.3			596	100288490	607	587
200875_s_at	10528 /// 26792 /// 692201 /// 692213 /// 100302138		1552818_a_at	680		ILMN_2412281	10611		ENSG00000021574	6683		ENSG00000212497.1			597	100288570	608	590
200876_s_at	5689		1552819_at	257103 /// 102723489 /// 102725097		ILMN_2329773	5873		ENSG00000021645	9369		ENSG00000280799.1			598	100288675	610	593
200877_at	10575		1552822_at	54495		ILMN_1797875	241		ENSG00000021762	114879		ENSG00000261840.2			599	100288721	611	594
200878_at	2034		1552825_at	252884		ILMN_2286570	11093		ENSG00000021776	9716		ENSG00000234769.7			602	100288730	613	595
200879_s_at	2034		1552826_at	115111		ILMN_1743483	401149		ENSG00000021826	1373		ENSG00000252705.1			604	100288797	617	596
200880_at	3301		1552827_s_at	115111		ILMN_2359500	23154		ENSG00000021852	732		ENSG00000199812.1			605	100288798	622	597
200881_s_at	3301		1552828_at	112574		ILMN_1764654	647993		ENSG00000022267	2273		ENSG00000164266.9			607	100288805	623	598
200882_s_at	5710		1552829_at			ILMN_2088673	401135		ENSG00000022277	51507		ENSG00000261399.1			608	100288860	624	599
200883_at	7385		1552830_at	162517		ILMN_1765532	7936		ENSG00000022355	2554		ENSG00000258467.1			610	100288893	627	602
200884_at	1152		1552833_at	192134		ILMN_1781691	66008		ENSG00000022556	55655		ENSG00000241815.1			611	100288911	629	604
200885_at	389		1552834_at	192134		ILMN_1670318	83732		ENSG00000022567	57210		ENSG00000187135.7			613	100288966	631	605
200886_s_at	5223		1552835_at	163486		ILMN_1672443	5860		ENSG00000022840	9921		ENSG00000206344.6			617	100289019	633	607
200887_s_at	6772		1552836_at	285267		ILMN_2388547	94240		ENSG00000022976	55778		ENSG00000274491.1			622	100289045	634	608
200888_s_at	9349 /// 619505		1552837_at	22858		ILMN_1681591	5770		ENSG00000023041	64429		ENSG00000240877.3			623	100289058	635	610
200889_s_at	6745		1552839_at	161142		ILMN_1731941	55937		ENSG00000023171	57476		ENSG00000278126.1			624	100289061	636	611
200890_s_at	6745		1552841_s_at	79370		ILMN_2172933	286256		ENSG00000023191	6050		ENSG00000253713.1			627	100289090	637	613
200891_s_at	6745		1552842_at	266722		ILMN_1742044	2770		ENSG00000023228	4719		ENSG00000278981.1			629	100289092	638	617
200892_s_at	6434		1552843_at	10861		ILMN_2131467	2770		ENSG00000023287	9821		ENSG00000214929.3			631	100289094	639	622
200893_at	6434		1552845_at	24146		ILMN_1652938	79057		ENSG00000023318	23071		ENSG00000248548.1			633	100289098	640	623
200894_s_at	2288		1552846_s_at	115273		ILMN_1804834	221443		ENSG00000023330	211		ENSG00000168237.16			634	100289187	641	624
200895_s_at	2288		1552848_a_at	139411		ILMN_1756070	387755		ENSG00000023445	330		ENSG00000009724.15			635	100289211	642	627
200896_x_at	3068		1552849_at	130951		ILMN_2340643	387755		ENSG00000023516	11215		ENSG00000237424.1			636	100289230	643	629
200897_s_at	23022		1552851_at	201516		ILMN_1795285	23338		ENSG00000023572	51022		ENSG00000228045.1			637	100289255	644	631
200898_s_at	10724		1552852_a_at	201516		ILMN_1745490	651115		ENSG00000023608	6617		ENSG00000177519.3			638	100289274	645	632
200899_s_at	10724		1552853_at	127731		ILMN_2343677	6660		ENSG00000023697	51071		ENSG00000263392.1			639	100289283	646	633
200900_s_at	4074		1552854_a_at	127731		ILMN_1760051	6660		ENSG00000023734	11171		ENSG00000105048.15			640	100289333	648	634
200901_s_at	1911 /// 4074		1552856_at	197196		ILMN_1655261	121506		ENSG00000023839	1244		ENSG00000280106.1			641	100289341	649	635
200902_at	9403		1552857_a_at	3362		ILMN_1691487	7186		ENSG00000023892	50619		ENSG00000228360.1			642	100289361	650	636
200903_s_at	191		1552858_at	158809		ILMN_1764153	646036		ENSG00000023902	51177		ENSG00000228166.1			643	100289373	651	637
200904_at	3133		1552860_at	162699 /// 728929 /// 100506888 /// 101060464 /// 101929858 /// 101930165 /// 101930171		ILMN_2092943	280657		ENSG00000023909	2730		ENSG00000260414.1			644	100289410	652	638
200905_x_at	3133		1552862_at	284618		ILMN_1672759	90550		ENSG00000024048	23304		ENSG00000198888.2			645	100289473	653	639
200906_s_at	23022		1552863_a_at	59285		ILMN_1694100	5558		ENSG00000024422	30846		ENSG00000143224.16			646	100289495	654	640
200907_s_at	23022		1552865_a_at	160492		ILMN_1674924	284739		ENSG00000024526	55635		ENSG00000280483.1			648	100289509	655	641
200908_s_at	6181		1552867_at			ILMN_1688903	728554		ENSG00000024862	25901		ENSG00000242524.1			649	100289635	656	642
200909_s_at	6181 /// 619565		1552868_at	148046		ILMN_1813246	728554		ENSG00000025039	58528		ENSG00000236878.1			650	100289678	657	643
200910_at	7203 /// 101927137		1552870_s_at	126859		ILMN_1691949	728554		ENSG00000025156	3298		ENSG00000206047.2			651	100289683	658	644
200911_s_at	6867		1552872_at	80161		ILMN_1803191	651126		ENSG00000025293	51230		ENSG00000231496.1			652	100290481	659	645
200912_s_at	1974 /// 6043 /// 619567 /// 619568 /// 677847 /// 100302143		1552873_s_at	80161		ILMN_1670707	124783		ENSG00000025423	8630		ENSG00000258743.4			653	100291323	660	646
200913_at	5496		1552875_a_at	131450		ILMN_1713533	84076		ENSG00000025434	10062		ENSG00000049239.11			654	100291666	661	648
200914_x_at	3895		1552876_at	114042		ILMN_1766981	25972		ENSG00000025708	1890		ENSG00000089902.9			655	100292680	662	649
200915_x_at	3895		1552877_s_at	114042		ILMN_1684534	2036		ENSG00000025770	29781		ENSG00000178075.18			656	100293211	663	650
200916_at	8407		1552878_at	220202		ILMN_2361695	9529		ENSG00000025772	10953		ENSG00000227964.1			657	100293516	664	651
200917_s_at	6734		1552879_a_at	220202		ILMN_1788728	9211		ENSG00000025796	11231		ENSG00000261733.1			658	100294145	665	652
200918_s_at	6734		1552880_at	89866		ILMN_2171023	9211		ENSG00000025800	23633		ENSG00000223316.1			659	100294362	666	653
200919_at	1912		1552882_a_at	139285		ILMN_1730995	84632		ENSG00000026025	7431		ENSG00000108443.12			660	100294720	667	654
200920_s_at	694		1552884_at	157848		ILMN_2412807	1639		ENSG00000026103	355		ENSG00000269921.1			661	1003	668	655
200921_s_at	694		1552885_a_at	157848		ILMN_1730696	55888		ENSG00000026297	8635		ENSG00000272734.1			662	100302522	669	656
200922_at	10945		1552887_at	219793		ILMN_1761409	55888		ENSG00000026508	960		ENSG00000106571.11			663	100302640	670	657
200923_at	3959		1552889_a_at	90332		ILMN_1687403	64976		ENSG00000026559	3755		ENSG00000263631.1			664	100302650	671	658
200924_s_at	6520		1552890_a_at	57010		ILMN_2364901	25794		ENSG00000026652	56895		ENSG00000228316.1			665	100302691	672	659
200925_at	1337		1552892_at	115650		ILMN_1702817	146712		ENSG00000026751	57823		ENSG00000229406.1			666	100302692	673	660
200926_at	6228		1552893_at	94032		ILMN_1776925	64063		ENSG00000026950	11119		ENSG00000226824.5			667	100302740	675	661
200927_s_at	51552		1552895_a_at	149992		ILMN_1700394	642629		ENSG00000027001	4285		ENSG00000221523.1			668	100303728	676	662
200928_s_at	51552		1552897_a_at	170850		ILMN_2188333	969		ENSG00000027075	5583		ENSG00000152049.6			669	100303755	677	663
200929_at	10972		1552898_a_at	170850		ILMN_1779109	10554		ENSG00000027644	3645		ENSG00000230707.1			670	100306951	678	664
200930_s_at	7414		1552899_at	154089		ILMN_1676413	7447		ENSG00000027697	3459		ENSG00000266563.1			671	100309464	680	665
200931_s_at	7414		1552900_a_at	154089		ILMN_1782501	653219		ENSG00000027847	11285		ENSG00000123364.4			672	100310756	682	666
200932_s_at	10540		1552902_a_at	93986		ILMN_1691228	284756		ENSG00000027869	9047		ENSG00000225082.2			673	100316868	683	667
200933_x_at	6191		1552903_at	124872		ILMN_1673376	6904		ENSG00000028116	7444		ENSG00000255153.1			675	100329135	684	668
200934_at	7913		1552904_at	81832		ILMN_1795400	6904		ENSG00000028137	7133		ENSG00000261663.1			676	100359394	685	669
200935_at	811		1552906_at	158521		ILMN_1733846	389668		ENSG00000028203	55591		ENSG00000196227.9			677	10036	686	670
200936_at	6132		1552908_at	148823		ILMN_1792383	375189		ENSG00000028277	5452		ENSG00000249996.1			678	100379174	687	672
200937_s_at	6083 /// 6125		1552910_at	114132		ILMN_2347068	2872		ENSG00000028310	65980		ENSG00000248842.1			680	100379224	688	673
200938_s_at	473		1552911_at	114132		ILMN_2406313	10616		ENSG00000028528	6642		ENSG00000230080.2			682	100379345	689	675
200939_s_at	473		1552912_a_at	149233		ILMN_1700747	645320		ENSG00000028839	9519		ENSG00000253829.1			683	100379661	694	676
200940_s_at	473		1552913_at	286514		ILMN_1678998	9684		ENSG00000029153	56938		ENSG00000072694.17			684	10038	695	677
200941_at	3281		1552914_a_at	80381		ILMN_2115553	83591		ENSG00000029363	9774		ENSG00000188186.9			685	100381270	696	678
200942_s_at	3281		1552915_at	282616		ILMN_1776523	645307		ENSG00000029364	55334		ENSG00000175309.13			686	10039	699	680
200943_at	3150		1552917_at	282618		ILMN_1731349	3209		ENSG00000029534	286		ENSG00000212211.2			687	1004	701	682
200944_s_at	3150 /// 101927733		1552919_at	132989		ILMN_2370862	123745		ENSG00000029559	3381		ENSG00000275592.1			688	10040	705	683
200945_s_at	22872		1552921_a_at	63979		ILMN_1774074	6257		ENSG00000029639	51106		ENSG00000248935.1			689	10042	706	684
200946_x_at	2746		1552922_at	22999		ILMN_1810166	390502		ENSG00000029725	9135		ENSG00000150477.13			690	100422212	708	685
200947_s_at	2746		1552923_a_at	57605		ILMN_1771261	81493		ENSG00000029993	3149		ENSG00000231203.1			694	100422737	710	686
200948_at	8079		1552924_a_at	57605		ILMN_1672935	159119		ENSG00000030066	23279		ENSG00000236489.1			695	100422781	712	687
200949_x_at	6224 /// 26795		1552925_at	57575		ILMN_1688833	159119		ENSG00000030110	578		ENSG00000238731.1			696	100422872	713	688
200950_at	10552		1552927_at	257397		ILMN_2291534	159119		ENSG00000030304	4593		ENSG00000011052.20			699	100423035	715	689
200951_s_at	894		1552928_s_at	257397		ILMN_2291538	159119		ENSG00000030419	22807		ENSG00000236690.2			701	100423041	716	694
200952_s_at	894		1552929_at	131890		ILMN_2401946	159119		ENSG00000030582	2896		ENSG00000181649.5			705	100423062	717	695
200953_s_at	894		1552930_at	79258		ILMN_1815570	3203		ENSG00000031003	51306		ENSG00000110395.4			706	10043	718	696
200954_at	527		1552931_a_at	5151		ILMN_1729294	55819		ENSG00000031081	57514		ENSG00000223922.1			708	10044	719	699
200955_at	10989		1552932_at	171389		ILMN_1728374	649041		ENSG00000031691	55166		ENSG00000254425.1			710	10045	722	701
200956_s_at	6749		1552933_at	254268		ILMN_2278686	9677		ENSG00000031698	6301		ENSG00000276499.1			711	10046	725	705
200957_s_at	6749		1552935_at	203430		ILMN_1773885	55929		ENSG00000031823	8498		ENSG00000107018.7			712	100462953	726	706
200958_s_at	6386		1552937_s_at	11277 /// 84126		ILMN_1737298	4144		ENSG00000032219	5926		ENSG00000248480.1			713	10047	727	708
200959_at	2521		1552938_at	85416		ILMN_1651438	161882		ENSG00000032389	7260		ENSG00000254174.1			715	10048	728	710
200960_x_at	1211		1552939_at	284		ILMN_1709042	5936		ENSG00000032444	10908		ENSG00000239679.3			716	10049	729	712
200961_at	22928		1552940_at	127670		ILMN_1712455	5936		ENSG00000032742	8100		ENSG00000228790.1			717	100498859	730	713
200962_at	6160		1552942_at	149373		ILMN_1753353	7884		ENSG00000033011	56052		ENSG00000260799.1			718	100499171	731	714
200963_x_at	6160		1552943_at	2565		ILMN_2055700	7884		ENSG00000033030	55596		ENSG00000128973.10			719	100499177	732	715
200964_at	7317		1552944_a_at	56666		ILMN_1803183	10093		ENSG00000033050	10061		ENSG00000100842.11			722	100499194	733	716
200965_s_at	3983		1552946_at	163071		ILMN_1802248	220441		ENSG00000033100	54480		ENSG00000234363.1			725	100499227	734	717
200966_x_at	226		1552947_x_at	163071		ILMN_1709085	83903		ENSG00000033122	57554		ENSGR0000167393.15			726	100499466	735	718
200967_at	5479		1552948_at	148870		ILMN_1786211	8925		ENSG00000033170	2530		ENSG00000266246.1			727	100499467	738	719
200968_s_at	5479		1552950_at	161502		ILMN_2361862	7436		ENSG00000033178	55236		ENSG00000223905.1			728	100499489	740	720
200969_at	27230 /// 101928061		1552952_at	159162 /// 100652931		ILMN_1709968	652054		ENSG00000033327	9846		ENSG00000116285.11			729	1005	741	721
200970_s_at	27230		1552953_a_at	4761		ILMN_1733627	23327		ENSG00000033627	535		ENSG00000244756.1			730	10050	744	722
200971_s_at	27230 /// 101928061		1552954_at	439936		ILMN_1669624	55180		ENSG00000033800	8554		ENSG00000167880.6			731	100500849	745	725
200972_at	10099		1552955_at	83655		ILMN_1696591	5925		ENSG00000033867	9497		ENSG00000265948.1			732	100500850	746	726
200973_s_at	10099		1552957_at	1768		ILMN_1759679	153643		ENSG00000034053	321		ENSG00000270930.1			733	100505474	747	727
200974_at	59		1552960_at	131578		ILMN_1711346	133584		ENSG00000034152	5606		ENSG00000279273.1			734	100505478	750	728
200975_at	5538		1552961_at			ILMN_1671808	389903		ENSG00000034239	79645		ENSG00000139656.6			735	100505483	752	729
200976_s_at	8887		1552964_at	54777		ILMN_2043126	389903		ENSG00000034510	9168		ENSG00000232140.1			738	100505494	753	730
200977_s_at	8887		1552965_a_at	93010		ILMN_1674640	10663		ENSG00000034533	28990		ENSG00000254418.1			740	100505495	754	731
200978_at	4190		1552967_at	158506		ILMN_1813400	84869		ENSG00000034677	25897		ENSG00000104998.3			741	100505498	755	732
200979_at	5160		1552969_a_at	9204		ILMN_2186137	6236		ENSG00000034693	8504		ENSG00000278530.3			744	100505501	757	733
200980_s_at	5160		1552970_s_at	9204		ILMN_1683179	6236		ENSG00000034713	11345		ENSG00000279952.1			745	100505515	758	734
200981_x_at	2778		1552971_at	137868		ILMN_1747207	2138		ENSG00000034971	4653		ENSG00000230806.1			746	100505518	759	735
200982_s_at	309		1552972_at	100507431		ILMN_2301955	55145		ENSG00000035115	26751		ENSG00000082068.7			747	100505530	760	738
200983_x_at	966		1552973_at	7484		ILMN_1678564	1855		ENSG00000035141	84908		ENSG00000258064.1			750	100505534	761	740
200984_s_at	966		1552974_at			ILMN_1657278	1855		ENSG00000035403	7414		ENSG00000186723.3			752	100505536	762	741
200985_s_at	966		1552975_x_at			ILMN_1756914	645871		ENSG00000035499	55789		ENSG00000137948.17			753	100505538	763	744
200986_at	710		1552976_at			ILMN_2166812	3806		ENSG00000035664	23604		ENSG00000222805.1			754	100505540	765	745
200987_x_at	10197		1552977_a_at	10695		ILMN_2074880	112495		ENSG00000035681	8439		ENSG00000165312.6			755	100505545	766	746
200988_s_at	10197		1552978_a_at	9522		ILMN_1691578	112495		ENSG00000035687	159		ENSG00000235204.1			757	100505547	767	747
200989_at	3091		1552979_at	151477		ILMN_1807689	63876		ENSG00000035720	26228		ENSG00000136319.10			758	100505549	768	752
200990_at	10155		1552980_at	3038		ILMN_1795170	84631		ENSG00000035862	7077		ENSG00000249915.6			759	100505564	770	753
200991_s_at	9784		1552982_a_at	2249		ILMN_1801516	2817		ENSG00000035928	5981		ENSG00000232167.1			760	100505570	771	754
200992_at	10527		1552985_at	169026		ILMN_2161166	403278		ENSG00000036054	55773		ENSG00000277073.1			761	100505573	773	755
200993_at	10527		1552986_at	142937		ILMN_2328986	6720		ENSG00000036257	8452		ENSG00000244657.1			762	100505576	774	757
200994_at	10527		1552987_a_at	439933		ILMN_1790202	79169		ENSG00000036448	9172		ENSG00000241231.1			763	100505583	775	758
200995_at	10527		1552988_at	160140		ILMN_2211546	54363		ENSG00000036473	5009		ENSG00000255774.1			765	100505592	776	759
200996_at	10096		1552990_at	284418		ILMN_1674588	54363		ENSG00000036530	10858		ENSG00000181991.14			766	100505601	777	760
200997_at	5936 /// 100526737		1552991_at	120065		ILMN_2215382	317781		ENSG00000036549	26009		ENSG00000226544.4			767	100505609	778	761
200998_s_at	10970		1552993_at	143241		ILMN_1660111	7347		ENSG00000036565	6570		ENSG00000201920.1			768	100505619	779	762
200999_s_at	10970		1552995_at	246778		ILMN_1725833	160492		ENSG00000036672	9099		ENSG00000079819.15			770	100505621	780	763
201000_at	16		1552997_a_at	132141		ILMN_1756455	3568		ENSG00000036828	846		ENSG00000234460.1			771	100505622	781	765
201001_s_at	7335 /// 7336 /// 387521 /// 387522		1552998_at	245938		ILMN_1701911	140947		ENSG00000037042	27175		ENSG00000044524.9			773	100505624	782	766
201002_s_at	7335 /// 7336 /// 387521 /// 387522		1552999_a_at	280664		ILMN_1696748	646667		ENSG00000037241	51121		ENSG00000213753.9			774	100505633	783	767
201003_x_at	7335 /// 7336 /// 387521 /// 387522		1553002_at	245908 /// 504180		ILMN_1754558	376132		ENSG00000037280	2324		ENSG00000197927.11			775	100505635	784	768
201004_at	6748		1553003_at	5314		ILMN_1793655	84220		ENSG00000037474	54888		ENSG00000221725.1			776	100505641	785	770
201005_at	928		1553004_at	168507		ILMN_1731516	2700		ENSG00000037637	54455		ENSG00000251359.4			777	100505648	786	771
201006_at	7001		1553006_at	139378		ILMN_1876266	2700		ENSG00000037749	4238		ENSG00000254146.1			778	100505658	788	773
201007_at	3032		1553007_a_at	10178		ILMN_1693896	51761		ENSG00000037757	84245		ENSG00000253346.1			779	100505659	790	774
201008_s_at	10628		1553009_s_at	254958		ILMN_1712390	51596		ENSG00000037897	4234		ENSG00000211452.9			780	100505664	793	775
201009_s_at	10628		1553011_at	138474		ILMN_1763521	85452		ENSG00000037965	3224		ENSG00000143793.11			781	100505666	794	776
201010_s_at	10628		1553013_at	129684		ILMN_1653324	116379		ENSG00000038002	175		ENSG00000134333.12			782	100505676	795	777
201011_at	6184		1553015_a_at	9401		ILMN_1805385	116379		ENSG00000038210	55300		ENSG00000275212.1			783	100505679	796	778
201012_at	301		1553016_at	165082		ILMN_1697916	120071		ENSG00000038219	259282		ENSG00000244544.2			784	100505681	797	779
201013_s_at	10606		1553019_at	117532		ILMN_1792207	6945		ENSG00000038274	27430		ENSG00000277250.1			785	100505683	799	780
201014_s_at	10606		1553020_at	140771		ILMN_1685928	89891		ENSG00000038295	7092		ENSG00000143184.4			786	100505685	800	781
201015_s_at	3728		1553021_s_at	23299		ILMN_1683149	388882		ENSG00000038358	23644		ENSG00000266392.1			788	100505687	801	782
201016_at	1964		1553022_at	114026		ILMN_1763216	651609		ENSG00000038382	7204		ENSG00000261798.1			790	100505696	805	783
201017_at	1964		1553023_a_at	79400		ILMN_1723156	5786		ENSG00000038427	1462		ENSG00000114062.16			793	100505702	808	784
201018_at	1964		1553024_at	282706		ILMN_1747314	4645		ENSG00000038532	23274		ENSG00000119772.15			794	100505710	810	785
201019_s_at	1964		1553025_at	57211		ILMN_1811264	90416		ENSG00000038945	4481		ENSG00000213509.4			795	100505711	811	786
201020_at	7533		1553027_a_at	56062		ILMN_1802482	152084		ENSG00000039068	999		ENSG00000271821.1			796	100505715	813	788
201021_s_at	11034		1553028_at	165829		ILMN_1775743	694		ENSG00000039123	23517		ENSG00000229642.1			797	100505716	814	790
201022_s_at	11034		1553030_a_at	6821		ILMN_1701386	55437		ENSG00000039139	1767		ENSG00000138735.14			799	100505718	815	793
201023_at	6879		1553031_at	221393		ILMN_1678404	80204		ENSG00000039319	9765		ENSG00000251838.1			800	100505727	816	794
201024_x_at	9669		1553032_at	133396		ILMN_1733164	80204		ENSG00000039523	79567		ENSG00000265727.2			801	100505741	818	795
201025_at	9669		1553033_at	94122		ILMN_1735127	643040		ENSG00000039537	729		ENSG00000275491.1			805	100505746	819	796
201026_at	9669		1553034_at	10806		ILMN_1655283	3631		ENSG00000039560	26064		ENSG00000252130.1			808	100505758	820	797
201027_s_at	9669		1553036_at	222611		ILMN_1695763	10954		ENSG00000039600	11063		ENSG00000279013.1			810	100505761	821	799
201028_s_at	4267		1553037_a_at	6854		ILMN_2136133	26986		ENSG00000039650	11284		ENSG00000131845.13			811	100505768	822	800
201029_s_at	4267		1553039_a_at	136371		ILMN_1740559	2155		ENSG00000039987	54831		ENSG00000280186.1			813	100505774	823	801
201030_x_at	3945		1553041_at	170572		ILMN_2358265	2155		ENSG00000040199	23035		ENSG00000259631.1			814	100505776	824	805
201031_s_at	3187		1553042_a_at	84807		ILMN_2267025	2155		ENSG00000040275	54908		ENSG00000182220.12			815	100505782	825	808
201032_at	10904		1553043_a_at	146722		ILMN_1664336	643799		ENSG00000040341	27067		ENSG00000241757.3			816	100505783	826	810
201033_x_at	6175		1553044_at	84694		ILMN_1658978	650155		ENSG00000040487	54896		ENSG00000253153.1			818	100505784	829	811
201034_at	120		1553045_at	7483		ILMN_2356672	8890		ENSG00000040531	1497		ENSG00000166896.6			819	100505797	830	813
201035_s_at	3033		1553046_s_at	64090		ILMN_1710740	717		ENSG00000040608	65078		ENSG00000167676.3			820	100505806	831	814
201036_s_at	3033		1553047_at	8396		ILMN_1764244	255649		ENSG00000040633	79142		ENSG00000280007.1			821	100505811	832	815
201037_at	5214		1553048_a_at	8396		ILMN_1756204	8986		ENSG00000040731	1008		ENSG00000232177.1			822	100505812	833	816
201038_s_at	8125		1553051_s_at	113746		ILMN_1660882	1132		ENSG00000040933	3631		ENSG00000275944.1			823	100505817	834	817
201039_s_at	5886		1553052_at	164237		ILMN_1737036	2686		ENSG00000041353	5874		ENSG00000201683.1			824	100505824	835	818
201040_at	2771		1553053_at	256369		ILMN_1808984	54967		ENSG00000041357	5685		ENSG00000185839.3			825	100505826	836	819
201041_s_at	1843		1553055_a_at	162394		ILMN_1792777	10634		ENSG00000041515	23026		ENSG00000233290.1			826	100505832	837	820
201042_at	7052		1553057_at	89777		ILMN_1668442	54072		ENSG00000041802	55341		ENSG00000223608.1			827	100505835	838	821
201043_s_at	8125		1553058_at	126326		ILMN_1763537	197021		ENSG00000041880	10039		ENSG00000231261.1			829	100505839	839	822
201044_x_at	1843		1553059_at	114771		ILMN_1778223	643792		ENSG00000041982	3371		ENSG00000228696.7			830	100505841	840	823
201045_s_at	5870 /// 150786		1553060_at	85481		ILMN_1672846	645396		ENSG00000041988	90326		ENSG00000229456.1			831	100505851	841	824
201046_s_at	5886		1553061_at	89883		ILMN_1771320	401261		ENSG00000042062	140876		ENSG00000281222.1			832	100505853	842	825
201047_x_at	5870 /// 150786		1553062_at	116255		ILMN_2091375	51315		ENSG00000042088	55775		ENSG00000213187.3			833	100505854	843	826
201048_x_at	5870 /// 150786		1553063_at	27201		ILMN_1745620	51315		ENSG00000042286	84883		ENSG00000207176.1			834	100505865	844	827
201049_s_at	6222		1553064_at	132243		ILMN_2161746	9322		ENSG00000042304	56918		ENSG00000199077.2			835	100505874	845	828
201050_at	23646		1553066_at	134860		ILMN_1653826	2258		ENSG00000042317	55812		ENSG00000102007.9			836	100505875	846	829
201051_at	8125		1553067_a_at	114814		ILMN_1700432	3707		ENSG00000042429	9440		ENSG00000242411.2			837	100505876	847	830
201052_s_at	9491		1553069_at			ILMN_2311548	51651		ENSG00000042445	54884		ENSG00000118094.10			838	100505877	857	831
201053_s_at	9491		1553070_a_at	91977		ILMN_1812364	643266		ENSG00000042493	822		ENSG00000270507.1			839	100505878	858	832
201054_at	10949		1553071_a_at	91977		ILMN_1801040	6693		ENSG00000042753	1175		ENSG00000048162.18			840	100505879	859	833
201055_s_at	10949		1553072_at	149428		ILMN_1658017	6693		ENSG00000042781	7399		ENSG00000146535.12			841	100505881	860	834
201056_at	2804		1553074_at	140456		ILMN_1686759	641957		ENSG00000042813	11055		ENSG00000135547.7			842	100505890	861	835
201057_s_at	2804		1553075_a_at	266553		ILMN_1689136	644962		ENSG00000042832	7038		ENSG00000168306.11			843	100505893	862	836
201058_s_at	10398		1553076_at	266553		ILMN_2330806	399687		ENSG00000042980	10863		ENSG00000280341.1			844	100505894	863	837
201059_at	2017		1553077_at	121214		ILMN_1780560	399687		ENSG00000043039	8538		ENSG00000064102.13			845	100505902	864	838
201060_x_at	2040		1553078_at	120066		ILMN_2136989	642622		ENSG00000043093	54165		ENSG00000148426.11			846	100505912	865	839
201061_s_at	2040		1553079_at	135644		ILMN_1668334	641834		ENSG00000043143	23338		ENSG00000115685.13			847	100505915	866	840
201062_at	2040		1553080_at	286828		ILMN_1713163	8467		ENSG00000043355	7546		ENSG00000249916.1			856	100505918	867	841
201063_at	5954		1553081_at	128488		ILMN_2352580	4152		ENSG00000043462	3937		ENSG00000271200.1			857	100505920	868	842
201064_s_at	8761 /// 100996696		1553082_at	155051		ILMN_1741157	124149		ENSG00000043514	54802		ENSG00000276669.1			858	100505929	869	843
201065_s_at	2969 /// 2970 /// 100093631		1553083_at			ILMN_1681008	10668		ENSG00000043591	153		ENSG00000228404.1			859	100505933	871	844
201066_at	1537		1553084_at	147323		ILMN_1727523	644962		ENSG00000044012	2981		ENSG00000253538.1			860	100505938	873	845
201067_at	5701		1553086_at	143501		ILMN_1689897	649292		ENSG00000044090	9820		ENSG00000275859.1			861	100505942	874	846
201068_s_at	5701		1553087_at	84322		ILMN_1799836	3199		ENSG00000044115	1495		ENSG00000249309.1			862	100505964	875	847
201069_at	4313		1553088_a_at	10018		ILMN_2107068	3199		ENSG00000044446	5256		ENSG00000167332.7			863	100505967	881	857
201070_x_at	23451		1553089_a_at	10406		ILMN_1759252	118		ENSG00000044459	54875		ENSG00000255236.2			864	100505975	883	858
201071_x_at	23451		1553093_a_at	245932		ILMN_2245627	644168		ENSG00000044524	2042		ENSG00000235382.1			865	100505978	885	859
201072_s_at	6599		1553094_at	255061 /// 729220		ILMN_1672854	653605		ENSG00000044574	3309		ENSG00000130649.8			866	100505985	886	860
201073_s_at	6599		1553096_s_at	10018		ILMN_1800270	2566		ENSG00000046604	1829		ENSG00000100029.16			867	100505989	887	862
201074_at	6599		1553099_at	200765		ILMN_1710758	56254		ENSG00000046647	54960		ENSG00000248574.1			868	100505996	889	863
201075_s_at	6599		1553101_a_at	54890		ILMN_1775114	956		ENSG00000046651	8481		ENSG00000274160.1			869	100506012	890	864
201076_at	4809		1553102_a_at	26112		ILMN_2087941	956		ENSG00000046653	2824		ENSG00000259248.4			871	100506013	891	865
201077_s_at	302 /// 4809		1553103_at	4799		ILMN_1676294	11149		ENSG00000046774	51438		ENSG00000211685.3			873	100506014	892	866
201078_at	9375		1553105_s_at	1829		ILMN_1734306	390081		ENSG00000046889	80243		ENSG00000268620.1			874	100506016	894	867
201079_at	9144		1553106_at	134553		ILMN_1757440	138311		ENSG00000047056	22884		ENSG00000207620.1			875	100506022	896	868
201080_at	8396		1553107_s_at	134553		ILMN_1718446	138311		ENSG00000047188	64848		ENSG00000255508.6			881	100506025	898	869
201081_s_at	8396		1553108_at	134553		ILMN_1798870	11317		ENSG00000047230	56474		ENSG00000119471.13			883	100506033	899	871
201082_s_at	1639 /// 57835		1553111_a_at	89890		ILMN_1679797	104		ENSG00000047249	51606		ENSG00000252540.1			885	100506046	900	873
201083_s_at	9774		1553112_s_at	1024		ILMN_1697628	104		ENSG00000047315	5431		ENSG00000229086.3			886	100506047	901	874
201084_s_at	9774		1553113_s_at	1024		ILMN_1731165	23539		ENSG00000047346	56204		ENSG00000228929.1			887	100506049	902	875
201085_s_at	6651		1553114_a_at	5753		ILMN_1788625	10640		ENSG00000047365	116984		ENSG00000264054.1			889	100506054	904	881
201086_x_at	6651		1553115_at	85407		ILMN_2206282	348654		ENSG00000047410	7175		ENSG00000231061.1			890	100506068	905	883
201087_at	5829		1553117_a_at	11329		ILMN_1680220	348654		ENSG00000047457	1356		ENSG00000172345.12			891	100506070	908	885
201088_at	3838		1553118_at	117145		ILMN_1705737	3615		ENSG00000047578	23247		ENSG00000224650.2			892	100506071	909	886
201089_at	526		1553120_at	63967		ILMN_1814600	55789		ENSG00000047579	84062		ENSG00000236461.1			894	100506082	910	887
201090_x_at	10376		1553122_s_at	57786		ILMN_2103685	55789		ENSG00000047597	7504		ENSG00000132300.17			896	100506083	911	889
201091_s_at	11335		1553123_at	284403		ILMN_1708632	51333		ENSG00000047617	57101		ENSG00000229107.2			898	100506098	912	890
201092_at	5931		1553125_x_at	284403		ILMN_2049766	9603		ENSG00000047621	57102		ENSG00000211779.3			899	100506100	913	891
201093_x_at	6389		1553126_a_at	221074		ILMN_2380850	10807		ENSG00000047634	6322		ENSG00000175894.13			900	100506107	914	892
201094_at	6235		1553127_a_at	165918		ILMN_1803997	10807		ENSG00000047644	55841		ENSG00000213777.5			901	100506108	915	894
201095_at	1611		1553129_at	79987		ILMN_1698849	1135		ENSG00000047648	395		ENSG00000223985.1			902	100506113	916	896
201096_s_at	378		1553130_at	652276		ILMN_2183216	51567		ENSG00000047662	27146		ENSG00000100197.19			904	100506114	917	898
201097_s_at	378		1553131_a_at	2626		ILMN_1785821	51567		ENSG00000047849	4134		ENSG00000162076.11			905	100506115	919	899
201098_at	9276		1553132_a_at	123036		ILMN_2171102	55167		ENSG00000047932	57120		ENSG00000182667.13			908	100506119	920	900
201099_at	8239		1553133_at	203228		ILMN_1722634	4924		ENSG00000047936	6098		ENSG00000250813.1			909	100506122	921	901
201100_s_at	8239		1553134_s_at	203228		ILMN_1759989	400696		ENSG00000048028	57646		ENSG00000274010.1			910	100506125	922	902
201101_s_at	9774		1553136_at	130535		ILMN_1787815	57761		ENSG00000048052	9734		ENSG00000260933.1			911	100506126	923	904
201102_s_at	5211		1553137_s_at	8462		ILMN_2342851	23779		ENSG00000048140	26262		ENSG00000197919.4			912	100506127	924	905
201103_x_at	25832 /// 149013 /// 200030 /// 284565 /// 400818 /// 728841 /// 100132406 /// 100288142		1553138_a_at	126549		ILMN_1777031	5313		ENSG00000048162	51491		ENSG00000263878.1			913	100506142	925	908
201104_x_at	25832 /// 200030 /// 284565 /// 400818 /// 728841 /// 100132406 /// 100288142 /// 101060226 /// 101060684 /// 101929780		1553139_s_at	55558		ILMN_1725172	5313		ENSG00000048342	57545		ENSG00000226806.1			914	100506161	926	909
201105_at	3956		1553140_at	53918		ILMN_1703487	8543		ENSG00000048392	50484		ENSG00000255460.1			915	100506172	928	910
201106_at	2879		1553141_at	144811		ILMN_2117171	8543		ENSG00000048405	168850		ENSG00000267567.1			916	100506175	929	911
201107_s_at	7057		1553142_at	144811		ILMN_1697810	441631		ENSG00000048462	608		ENSG00000250694.1			917	100506190	930	912
201108_s_at	7057		1553145_at	202020		ILMN_2341524	441631		ENSG00000048471	92017		ENSG00000242976.3			919	100506195	931	913
201109_s_at	7057		1553146_at	152405		ILMN_1695187	2996		ENSG00000048540	55885		ENSG00000225675.2			920	100506207	932	914
201110_s_at	7057		1553147_at	202151		ILMN_1812163	2996		ENSG00000048544	55173		ENSG00000249741.2			921	100506211	933	915
201111_at	1434		1553148_a_at	23161		ILMN_1699790	652022		ENSG00000048545	2978		ENSG00000206617.1			922	100506215	939	916
201112_s_at	1434		1553150_at	221656		ILMN_1713369	23521		ENSG00000048649	51773		ENSG00000207249.1			923	100506229	940	917
201113_at	7284		1553151_at	245972		ILMN_1698735	391634		ENSG00000048707	55187		ENSG00000266586.1			924	100506233	941	919
201114_x_at	5688		1553153_at	245972		ILMN_1701603	249		ENSG00000048740	10659		ENSG00000264212.1			925	100506235	942	920
201115_at	5425		1553155_x_at	245972		ILMN_1713249	26147		ENSG00000048828	23196		ENSG00000204519.9			926	100506236	943	921
201116_s_at	1363		1553156_at	89884		ILMN_1707218	643369		ENSG00000048991	23518		ENSG00000201699.1			928	100506237	944	922
201117_s_at	1363		1553157_at	89884		ILMN_1767344	340096		ENSG00000049089	1298		ENSG00000229117.7			929	100506243	945	923
201118_at	5226		1553158_at	84984		ILMN_2258471	64924		ENSG00000049130	4254		ENSG00000225716.1			930	100506258	946	924
201119_s_at	1351		1553159_at	8701		ILMN_1709728	64924		ENSG00000049167	1161		ENSG00000251810.1			931	100506271	947	925
201120_s_at	10857		1553162_x_at	148137		ILMN_1664153	64924		ENSG00000049192	11174		ENSG00000057149.13			932	100506272	948	926
201121_s_at	10857		1553163_at	113622		ILMN_1801842	5806		ENSG00000049239	9563		ENSG00000200034.1			933	100506274	949	928
201122_x_at	1984		1553165_at	11276		ILMN_2413527	7414		ENSG00000049245	9341		ENSG00000277746.1			939	100506275	950	929
201123_s_at	1984		1553166_at	64403		ILMN_1748150	344658		ENSG00000049246	8863		ENSG00000100628.10			940	100506282	951	930
201124_at	3693		1553167_a_at	51091		ILMN_1724427	81442		ENSG00000049247	10911		ENSG00000251919.1			941	100506286	952	931
201125_s_at	3693		1553168_at	2901		ILMN_1658847	441478		ENSG00000049249	3604		ENSG00000243250.1			942	100506289	953	932
201126_s_at	4245		1553169_at	164312		ILMN_1803728	339665		ENSG00000049283	55040		ENSG00000272461.1			943	100506299	954	933
201127_s_at	47		1553171_x_at	164312		ILMN_1801435	649596		ENSG00000049323	4052		ENSG00000158481.11			944	100506302	955	939
201128_s_at	47		1553172_at	27153		ILMN_1675830	644950		ENSG00000049540	2006		ENSG00000243543.7			945	100506305	956	940
201129_at	6432		1553174_at	57158		ILMN_1679342	645342		ENSG00000049541	5982		ENSG00000271419.1			946	100506311	957	941
201130_s_at	999		1553175_s_at	8654		ILMN_1803825	6387		ENSG00000049618	57492		ENSG00000270863.1			947	100506314	958	942
201131_s_at	999		1553176_at	117157		ILMN_1689111	6387		ENSG00000049656	81037		ENSG00000173272.12			948	100506319	959	943
201132_at	3188 /// 100529097		1553177_at	117157		ILMN_2242309	27091		ENSG00000049759	23327		ENSG00000207546.1			949	100506325	960	944
201133_s_at	9867		1553178_a_at	6753		ILMN_1749402	27091		ENSG00000049768	50943		ENSG00000214295.4			950	100506328	961	945
201134_x_at	1350		1553179_at	171019		ILMN_1655713	391196		ENSG00000049769	89801		ENSG00000075914.11			951	100506331	962	946
201135_at	1892		1553180_at	171019		ILMN_1691127	7448		ENSG00000049860	3074		ENSG00000222346.1			952	100506343	963	947
201136_at	5355		1553181_at	64794		ILMN_1786545	642370		ENSG00000049883	79810		ENSG00000221118.1			953	100506351	965	948
201137_s_at	3115		1553183_at	89766		ILMN_1754272	64785		ENSG00000050030	340533		ENSG00000254814.1			954	100506365	966	949
201138_s_at	6741		1553185_at	158158		ILMN_1785058	197003		ENSG00000050130	51528		ENSG00000225455.3			955	100506368	967	950
201139_s_at	6741		1553186_x_at	158158		ILMN_1670716	642355		ENSG00000050165	27122		ENSG00000197444.8			956	100506371	968	951
201140_s_at	5878		1553188_s_at	117583		ILMN_1805833	646508		ENSG00000050344	9603		ENSG00000233376.1			957	100506374	969	952
201141_at	10457		1553190_s_at	117583		ILMN_1802834	649999		ENSG00000050393	63933		ENSG00000168811.5			958	100506377	970	953
201142_at	1965		1553191_at	667		ILMN_1697493	23001		ENSG00000050405	51474		ENSG00000254081.1			959	100506379	971	954
201143_s_at	1965		1553192_at	126068		ILMN_1691395	27107		ENSG00000050426	25875		ENSG00000137440.4			960	100506385	972	955
201144_s_at	1965		1553193_at	126068		ILMN_1712513	1663		ENSG00000050438	9498		ENSG00000249908.2			961	100506388	973	956
201145_at	10456		1553194_at	257194		ILMN_1728564	643090		ENSG00000050555	10319		ENSG00000240626.3			962	100506392	974	957
201146_at	4780		1553196_a_at	115352		ILMN_1712325	642509		ENSG00000050628	5733		ENSG00000222472.1			963	100506405	975	958
201147_s_at	7078		1553197_at	138009		ILMN_1660978	390439		ENSG00000050730	79931		ENSG00000158483.14			965	100506406	976	959
201148_s_at	7078		1553199_at	138009		ILMN_1662619	7035		ENSG00000050748	5601		ENSG00000212961.4			966	100506409	977	960
201149_s_at	7078		1553202_at	219736		ILMN_1707124	7035		ENSG00000050767	91522		ENSG00000132031.11			967	100506411	978	961
201150_s_at	7078		1553204_at	253868		ILMN_1677959	642397		ENSG00000050820	9564		ENSG00000275894.1			968	100506413	983	962
201151_s_at	4154		1553205_at	253868		ILMN_1872276	326625		ENSG00000051009	84067		ENSG00000232806.1			969	100506421	987	963
201152_s_at	4154		1553207_at	285598		ILMN_2131926	255403		ENSG00000051108	9709		ENSG00000165195.12			970	100506428	988	965
201153_s_at	4154		1553208_s_at			ILMN_2376313	4477		ENSG00000051128	9454		ENSG00000254411.1			971	100506433	989	966
201154_x_at	6124 /// 595097 /// 595098 /// 595099 /// 595100		1553209_at	84900		ILMN_1751146	642245		ENSG00000051180	5888		ENSG00000265737.1			972	100506436	990	967
201155_s_at	9927		1553211_at	162282		ILMN_1809964	26476		ENSG00000051341	10721		ENSG00000249184.1			973	100506443	991	968
201156_s_at	5878		1553212_at	196374		ILMN_1653678	23220		ENSG00000051382	5291		ENSG00000070444.13			974	100506446	993	969
201157_s_at	4836		1553213_a_at	196374		ILMN_1679482	7278		ENSG00000051523	1535		ENSG00000260694.1			975	100506451	994	970
201158_at	4836		1553214_a_at	79741		ILMN_1754009	386685		ENSG00000051596	84321		ENSG00000265457.1			976	100506457	995	971
201159_s_at	4836		1553215_s_at	79741		ILMN_1687265	55998		ENSG00000051620	23593		ENSG00000236998.2			977	100506459	996	972
201160_s_at	8531		1553216_at	7592		ILMN_1659991	6569		ENSG00000051825	10198		ENSG00000066697.13			978	100506462	997	973
201161_s_at	8531		1553217_s_at	7592		ILMN_2150187	130535		ENSG00000052126	54477		ENSG00000236317.1			983	100506465	998	974
201162_at	3490		1553218_a_at	84450		ILMN_1798690	57188		ENSG00000052344	5652		ENSG00000265574.1			987	100506469	999	975
201163_s_at	3490		1553219_a_at	9949		ILMN_1677636	1311		ENSG00000052723	80143		ENSG00000226053.1			988	100506470	1000	976
201164_s_at	9698		1553220_at	150864		ILMN_1655529	652803		ENSG00000052749	23223		ENSG00000237390.1			989	100506472	1001	977
201165_s_at	9698		1553221_at	147949		ILMN_1751045	140731		ENSG00000052795	57600		ENSG00000182613.1			990	100506473	1002	978
201166_s_at	9698		1553222_at	165140		ILMN_2389155	7360		ENSG00000052802	6307		ENSG00000083444.15			991	100506475	1003	983
201167_x_at	396		1553224_at	7798		ILMN_1654340	7360		ENSG00000052841	55761		ENSG00000247775.2			993	100506476	1004	984
201168_x_at	396		1553225_s_at	7626		ILMN_2284181	7360		ENSG00000052850	60529		ENSG00000196748.8			994	100506489	1005	987
201169_s_at	8553		1553226_at	145978		ILMN_1671969	7360		ENSG00000053108	23105		ENSG00000235444.2			995	100506492	1006	988
201170_s_at	8553		1553227_s_at	54014		ILMN_2389151	7360		ENSG00000053254	1112		ENSG00000200883.1			996	100506497	1007	989
201171_at	8992		1553228_at	220388		ILMN_1692199	7844		ENSG00000053328	728464		ENSG00000246526.2			997	100506498	1008	990
201172_x_at	8992		1553229_at	137209		ILMN_2131493	57506		ENSG00000053371	8574		ENSG00000236674.1			998	100506504	1009	991
201173_x_at	10726		1553232_at	151393		ILMN_1693519	5592		ENSG00000053372	51154		ENSG00000199910.1			999	100506513	1010	993
201174_s_at	54386		1553234_at	170692		ILMN_1654653	3831		ENSG00000053438	4826		ENSG00000253026.1			1000	100506526	1012	994
201175_at	51075		1553235_at	56135		ILMN_1726901	3831		ENSG00000053501	55850		ENSG00000259042.2			1001	100506527	1013	995
201176_s_at	372		1553237_x_at	56135		ILMN_1718253	50831		ENSG00000053524	23101		ENSG00000007312.11			1002	100506530	1014	996
201177_s_at	10054		1553238_a_at	147746		ILMN_1715715	1050		ENSG00000053702	83714		ENSG00000273720.1			1003	100506538	1015	997
201178_at	25793		1553239_at	220108		ILMN_2278335	441282		ENSG00000053747	3909		ENSG00000202440.1			1004	100506540	1016	998
201179_s_at	2773		1553241_at	286183		ILMN_1775479	650028		ENSG00000053770	55745		ENSG00000145982.10			1005	100506542	1017	999
201180_s_at	2773		1553243_at	80760		ILMN_1658206	127700		ENSG00000053900	29945		ENSG00000274979.1			1006	100506555	1018	1000
201181_at	2773		1553244_at	2187		ILMN_1677840	23019		ENSG00000053918	3784		ENSG00000181381.12			1007	100506557	1019	1001
201182_s_at	1108		1553246_a_at	84197		ILMN_1682501	23019		ENSG00000054116	27095		ENSG00000277506.1			1008	100506563	1020	1002
201183_s_at	1108		1553247_a_at	163051		ILMN_1792660	23271		ENSG00000054118	9967		ENSG00000112303.12			1009	100506571	1021	1003
201184_s_at	1108		1553248_at	284001		ILMN_1689257	10296		ENSG00000054148	29085		ENSG00000214193.8			1010	100506581	1022	1004
201185_at	5654		1553249_at	27127		ILMN_1803801	126755		ENSG00000054179	954		ENSG00000212314.2			1012	100506585	1024	1005
201186_at	4043		1553252_a_at	254065		ILMN_2344373	9961		ENSG00000054219	4065		ENSG00000227335.1			1013	100506599	1025	1006
201187_s_at	3710		1553253_at	92591		ILMN_1765945	388468		ENSG00000054267	51742		ENSG00000232987.1			1014	100506603	1026	1007
201188_s_at	3710		1553254_at	139599		ILMN_1670901	1352		ENSG00000054277	23596		ENSG00000239911.2			1015	100506606	1027	1008
201189_s_at	3710		1553255_at	147664		ILMN_1651544	55869		ENSG00000054282	10806		ENSG00000241098.1			1016	100506621	1028	1009
201190_s_at	5306		1553257_at	89792		ILMN_1785345	53831		ENSG00000054356	5798		ENSG00000142552.6			1017	100506622	1029	1010
201191_at	5306		1553258_at	146512		ILMN_1783656	146852		ENSG00000054392	55733		ENSG00000149923.12			1018	100506639	1030	1012
201192_s_at	5306		1553260_s_at	151254		ILMN_1774813	54328		ENSG00000054523	23095		ENSG00000235141.1			1019	100506649	1031	1013
201193_at	3417		1553261_x_at	151254		ILMN_1676447	54328		ENSG00000054598	2296		ENSG00000278977.1			1020	100506655	1032	1014
201194_at	6415		1553262_a_at	2837		ILMN_2298028	54328		ENSG00000054611	25771		ENSG00000226431.1			1021	100506658	1033	1015
201195_s_at	8140		1553263_at	124590		ILMN_1684439	4291		ENSG00000054654	23224		ENSG00000207972.1			1022	100506660	1036	1016
201196_s_at	262		1553264_a_at	6853		ILMN_1706536	440871		ENSG00000054690	57475		ENSG00000188385.10			1024	100506667	1038	1017
201197_at	262		1553265_at	151295		ILMN_1776846	143496		ENSG00000054793	10079		ENSG00000231434.1			1025	100506668	1039	1018
201198_s_at	5707		1553266_at	246175		ILMN_1738607	646350		ENSG00000054796	23626		ENSG00000279410.1			1026	100506675	1040	1019
201199_s_at	5707		1553267_a_at	246175		ILMN_1722527	11061		ENSG00000054803	140689		ENSG00000272079.2			1027	100506677	1041	1020
201200_at	8804		1553268_at	162494		ILMN_1697373	388910		ENSG00000054938	25884		ENSG00000149925.15			1028	100506679	1043	1021
201201_at	1476		1553269_at	255403		ILMN_1796574	389206		ENSG00000054965	23201		ENSG00000254222.1			1029	100506680	1044	1022
201202_at	5111		1553271_at	57609		ILMN_1740094	389206		ENSG00000054967	84957		ENSG00000271321.1			1030	100506681	1045	1024
201203_s_at	6238		1553272_at	206358		ILMN_1657147	390282		ENSG00000054983	2581		ENSG00000144959.8			1031	100506686	1046	1025
201204_s_at	6238		1553274_a_at	154007		ILMN_1740772	10307		ENSG00000055044	51602		ENSG00000139613.10			1032	100506691	1047	1026
201205_at			1553275_s_at			ILMN_2139125	145581		ENSG00000055070	26099		ENSG00000111783.11			1033	100506696	1048	1027
201206_s_at	6238		1553276_at	147741		ILMN_1752380	147929		ENSG00000055118	3757		ENSG00000197893.12			1036	100506697	1050	1028
201207_at	7126		1553277_at	25914		ILMN_1773958	642450		ENSG00000055130	8454		ENSG00000223864.1			1038	100506699	1051	1029
201208_s_at	7126		1553279_at	153579		ILMN_1662962	10584		ENSG00000055147	10827		ENSG00000277539.1			1039	100506710	1052	1030
201209_at	3065		1553280_at	150962		ILMN_1691789	10285		ENSG00000055163	26999		ENSG00000117602.10			1040	100506713	1053	1031
201210_at	1654		1553281_at	257068		ILMN_1736894	144983		ENSG00000055208	23118		ENSG00000207257.1			1041	100506714	1054	1032
201211_s_at	1654		1553282_at	150147		ILMN_1681467	84440		ENSG00000055211	116254		ENSG00000054983.15			1043	100506724	1058	1033
201212_at	5641		1553284_s_at	89782		ILMN_1697088	79798		ENSG00000055332	5610		ENSG00000173276.12			1044	100506725	1059	1036
201213_at	5510		1553285_s_at	144715		ILMN_1677166	442382		ENSG00000055483	57602		ENSG00000265144.1			1045	100506730	1060	1038
201214_s_at	5510		1553286_at	148254		ILMN_1689635	29999		ENSG00000055609	58508		ENSG00000163376.10			1046	100506731	1062	1039
201215_at	5358		1553288_a_at	222950		ILMN_1810593	57554		ENSG00000055732	55283		ENSG00000207944.1			1047	100506733	1063	1040
201216_at	10961		1553292_s_at	124923		ILMN_1723642	647193		ENSG00000055813	114800		ENSG00000112200.15			1048	100506742	1066	1041
201217_x_at	6122 /// 116936 /// 116938		1553293_at	117195		ILMN_1659327	283683		ENSG00000055917	23369		ENSG00000223634.1			1050	100506757	1068	1043
201218_at	1488		1553295_at	154664		ILMN_1659028	649971		ENSG00000055950	84545		ENSG00000231597.1			1051	100506759	1069	1044
201219_at	1488		1553296_at	84873		ILMN_1727740	10492		ENSG00000055955	3700		ENSG00000267206.4			1052	100506765	1070	1045
201220_x_at	1488		1553297_a_at	1441		ILMN_1711189	5394		ENSG00000055957	3697		ENSG00000108590.9			1053	100506769	1071	1046
201221_s_at	6625		1553298_at	146723		ILMN_1670796	5394		ENSG00000056050	54969		ENSG00000101236.15			1054	100506776	1072	1047
201222_s_at	5887		1553299_at	574029		ILMN_1786213	646198		ENSG00000056097	51663		ENSG00000099385.10			1057	100506779	1075	1048
201223_s_at	5887		1553300_a_at	160851		ILMN_2405324	163702		ENSG00000056277	55609		ENSG00000201263.1			1058	100506783	1080	1050
201224_s_at	10250		1553301_a_at	130827		ILMN_1791889	80739		ENSG00000056291	10886		ENSG00000250990.1			1059	100506790	1081	1051
201225_s_at	10250		1553303_at	123775		ILMN_1667402	644763		ENSG00000056487	112885		ENSG00000113360.15			1060	100506791	1084	1052
201226_at	4714		1553304_at	149986		ILMN_1727287	51105		ENSG00000056558	7185		ENSG00000264874.1			1062	100506795	1087	1053
201227_s_at	4714		1553306_at	841		ILMN_1717854	60487		ENSG00000056586	54542		ENSG00000207963.1			1063	100506797	1088	1054
201228_s_at	10425		1553310_at	151056		ILMN_1805481	60487		ENSG00000056736	55540		ENSG00000161904.10			1066	100506813	1089	1056
201229_s_at	10425		1553311_at	284756		ILMN_1761148	60487		ENSG00000056972	10758		ENSG00000186265.8			1068	100506815	1101	1058
201230_s_at	10425		1553313_s_at	6526		ILMN_1727348	51068		ENSG00000056998	8908		ENSG00000266715.1			1069	100506826	1102	1059
201231_s_at	2023		1553314_a_at	124602		ILMN_1775011	79954		ENSG00000057019	131566		ENSG00000200313.1			1070	100506827	1103	1060
201232_s_at	5719		1553315_at	200172		ILMN_1736923	651936		ENSG00000057149	6317		ENSG00000231738.9			1071	100506834	1104	1062
201233_at	5719		1553316_at	27197		ILMN_1785455	642397		ENSG00000057252	6646		ENSG00000211679.2			1072	100506840	1105	1063
201234_at	3611		1553317_s_at	27197		ILMN_1677091	648600		ENSG00000057294	5318		ENSG00000276699.1			1075	100506844	1106	1066
201235_s_at	7832		1553318_at	158787		ILMN_1699070	651208		ENSG00000057468	4438		ENSG00000170325.13			1080	100506851	1107	1068
201236_s_at	7832		1553319_at	27199		ILMN_2364110	2629		ENSG00000057593	2155		ENSG00000261504.1			1081	100506858	1108	1069
201237_at	830		1553320_s_at	168448		ILMN_1755123	2629		ENSG00000057608	2665		ENSG00000199767.1			1084	100506860	1109	1070
201238_s_at	830		1553321_a_at	27233		ILMN_1712803	891		ENSG00000057657	639		ENSG00000278761.1			1087	100506863	1111	1071
201239_s_at	9789		1553322_s_at	7003		ILMN_2343332	6880		ENSG00000057663	9474		ENSG00000232386.8			1088	100506866	1112	1072
201240_s_at	9789		1553323_a_at	117155 /// 440278 /// 101930343		ILMN_1722772	651398		ENSG00000057704	57458		ENSG00000277770.1			1089	100506874	1113	1073
201241_at	1653		1553325_at	134187		ILMN_1690454	389119		ENSG00000057757	57095		ENSG00000230107.1			1101	100506885	1114	1075
201242_s_at	481		1553326_at	122042		ILMN_1774547	23164		ENSG00000057935	57504		ENSG00000267714.1			1102	100506895	1116	1080
201243_s_at	481		1553327_a_at	222389		ILMN_1743097	2547		ENSG00000058056	8975		ENSG00000156467.8			1103	100506897	1117	1081
201244_s_at	5894		1553328_a_at	6571		ILMN_2166506	2547		ENSG00000058063	23200		ENSG00000212144.1			1104	100506898	1119	1082
201245_s_at	55611 /// 101927673		1553329_at	136263		ILMN_1779547	10855		ENSG00000058085	3918		ENSG00000264720.2			1105	100506907	1120	1084
201246_s_at	55611 /// 101927673		1553330_at	136263		ILMN_1652259	644311		ENSG00000058091	5218		ENSG00000165716.8			1106	100506915	1121	1087
201247_at	6721		1553333_at	126868		ILMN_1670038	90332		ENSG00000058262	29927		ENSG00000230248.1			1107	100506922	1122	1088
201248_s_at	6721		1553335_x_at	285696		ILMN_1653828	55743		ENSG00000058272	4659		ENSG00000224870.5			1108	100506929	1123	1089
201249_at	6513		1553336_a_at	166968		ILMN_2412024	23210		ENSG00000058335	5923		ENSG00000204308.7			1109	100506930	1124	1101
201250_s_at	6513		1553338_at	163859		ILMN_1729165	158931		ENSG00000058404	816		ENSG00000169856.8			1111	100506939	1129	1102
201251_at	5315		1553340_s_at	83650 /// 146861 /// 646000		ILMN_1665060	643888		ENSG00000058453	9696		ENSG00000272130.1			1112	100506963	1130	1103
201252_at	5704		1553341_at	131669		ILMN_2316878	5800		ENSG00000058668	493		ENSGR0000223773.5			1113	100506965	1132	1104
201253_s_at	10423		1553344_at	65217		ILMN_1744647	55832		ENSG00000058673	9877		ENSG00000207548.2			1114	100506990	1133	1105
201254_x_at	6194		1553346_a_at	27327		ILMN_1749846	4958		ENSG00000058729	55781		ENSG00000183206.15			1116	100506994	1134	1106
201255_x_at	7917		1553347_s_at	3742		ILMN_2398294	374739		ENSG00000058799	54432		ENSG00000265802.2			1117	100506999	1135	1107
201256_at	9167		1553348_a_at	4799		ILMN_2289473	374739		ENSG00000058804	55706		ENSG00000268830.1			1118	100507006	1136	1108
201257_x_at	6189 /// 8944		1553349_at	196528		ILMN_1695263	400745		ENSG00000058866	1608		ENSG00000266631.1			1119	100507008	1137	1109
201258_at	6217		1553350_at	205147		ILMN_1789162	10586		ENSG00000059122	84256		ENSG00000260281.4			1120	100507027	1138	1111
201259_s_at	6856		1553351_at	161725		ILMN_1704332	654147		ENSG00000059145	64718		ENSG00000173093.11			1121	100507032	1140	1112
201260_s_at	6856		1553352_x_at	30816		ILMN_1663364	51236		ENSG00000059377	6916		ENSG00000132964.10			1122	100507033	1141	1113
201261_x_at	633		1553354_a_at			ILMN_1655904	4919		ENSG00000059378	64761		ENSG00000233378.1			1123	100507034	1142	1114
201262_s_at	633		1553355_at			ILMN_1665795	4919		ENSG00000059573	5832		ENSG00000232464.1			1124	100507040	1144	1116
201263_at	6897		1553356_at			ILMN_1741572	10270		ENSG00000059588	6894		ENSG00000280903.1			1129	100507043	1145	1117
201264_at	11316		1553357_at	158696		ILMN_2123743	2207		ENSG00000059691	5188		ENSG00000234740.1			1130	100507050	1146	1118
201265_at			1553359_at	80028		ILMN_1810267	144132		ENSG00000059728	4084		ENSG00000231603.1			1131	100507053	1147	1119
201266_at	7296		1553361_x_at	80028		ILMN_2320672	146862		ENSG00000059758	5128		ENSG00000281532.1			1132	100507054	1149	1120
201267_s_at	5702		1553362_at	1768		ILMN_1799848	118932		ENSG00000059769	548645		ENSG00000183570.15			1133	100507057	1152	1121
201268_at	4831 /// 654364		1553363_at	154386		ILMN_1688435	155060		ENSG00000059804	6515		ENSG00000101680.12			1134	100507058	1153	1122
201269_s_at	23386		1553364_at	285848		ILMN_1754017	55345		ENSG00000059915	5662		ENSG00000223200.1			1135	100507059	1154	1123
201270_x_at	23386		1553365_at	120863		ILMN_1702309	400968		ENSG00000060069	9150		ENSG00000177257.2			1136	100507062	1155	1128
201271_s_at	22913		1553366_s_at	51239 /// 200539		ILMN_1659895	4478		ENSG00000060138	8531		ENSG00000187325.4			1137	100507064	1158	1129
201272_at	231		1553367_a_at	125965		ILMN_1698770	133686		ENSG00000060140	55359		ENSG00000173846.11			1138	100507065	1160	1130
201273_s_at	6726		1553369_at	199786		ILMN_2319000	4145		ENSG00000060237	65125		ENSG00000149927.16			1140	100507066	1161	1131
201274_at	5686		1553371_at	284656		ILMN_2391900	65010		ENSG00000060339	55749		ENSG00000261279.4			1141	100507073	1163	1132
201275_at	2224		1553372_at			ILMN_1785252	65010		ENSG00000060491	11054		ENSG00000168303.6			1142	100507086	1164	1133
201276_at	5869		1553373_at	128025		ILMN_1708922	25		ENSG00000060558	2769		ENSG00000242559.3			1143	100507098	1173	1134
201277_s_at	3182		1553374_at	55412		ILMN_1781654	255352		ENSG00000060566	84699		ENSG00000204022.8			1144	100507099	1174	1135
201278_at	1601 /// 101926921		1553375_at	114781		ILMN_1693438	54850		ENSG00000060642	55650		ENSG00000111785.17			1145	100507114	1175	1136
201279_s_at	1601 /// 101926921		1553376_a_at	126859		ILMN_1796743	652335		ENSG00000060656	10076		ENSG00000211866.1			1146	100507117	1176	1137
201280_s_at	1601 /// 101926921		1553378_a_at	256957		ILMN_1768466	645010		ENSG00000060688	9410		ENSG00000213128.3			1147	100507135	1178	1138
201281_at	11047		1553380_at	165631		ILMN_1702197	89958		ENSG00000060709	23504		ENSG00000124900.11			1149	100507140	1179	1139
201282_at	4967		1553383_at	143872		ILMN_1717733	650566		ENSG00000060718	1301		ENSG00000200303.1			1152	100507143	1180	1140
201283_s_at	22906		1553385_at	84931		ILMN_1726696	646302		ENSG00000060749	79832		ENSG00000126562.15			1153	100507156	1181	1141
201284_s_at	327		1553386_at	84879		ILMN_1665397	353274		ENSG00000060762	51660		ENSG00000201501.1			1154	100507165	1182	1142
201285_at	23608		1553387_at	472		ILMN_1770896	644379		ENSG00000060971	30		ENSG00000240870.2			1155	100507171	1183	1143
201286_at	6382		1553388_at	221301		ILMN_1780613	222967		ENSG00000060982	586		ENSG00000256098.1			1158	100507173	1184	1144
201287_s_at	6382		1553389_at	27031		ILMN_2327181	79760		ENSG00000061273	51564		ENSG00000113441.14			1160	100507178	1185	1145
201288_at	397		1553390_at	285973		ILMN_2199971	219484		ENSG00000061337	11178		ENSG00000256195.2			1161	100507194	1186	1146
201289_at	3491		1553391_at	254158		ILMN_1678234	440757		ENSG00000061455	93166		ENSG00000265655.1			1163	100507201	1188	1147
201290_at	23478		1553392_at	146779 /// 102724660		ILMN_2327947	114789		ENSG00000061492	7478		ENSG00000203356.2			1164	100507203	1191	1149
201291_s_at	7153		1553394_a_at	7021		ILMN_1791728	114789		ENSG00000061656	6676		ENSG00000251236.1			1173	100507206	1192	1152
201292_at	7153		1553395_a_at	131450		ILMN_2206307	7093		ENSG00000061676	10787		ENSG00000266908.1			1174	100507217	1193	1153
201293_x_at	5478 /// 101060363		1553396_a_at	152206		ILMN_1789095	659		ENSG00000061794	60488		ENSG00000251377.1			1175	100507218	1196	1154
201294_s_at	26118		1553397_at	152206		ILMN_1767632	651886		ENSG00000061918	2983		ENSG00000179165.10			1176	100507221	1198	1155
201295_s_at	26118		1553398_at			ILMN_1768911	644413		ENSG00000061936	6433		ENSG00000201065.1			1178	100507240	1200	1158
201296_s_at	26118		1553399_a_at	147081 /// 401884		ILMN_1726257	280658		ENSG00000061938	10188		ENSG00000082515.15			1179	100507244	1201	1159
201297_s_at	55233		1553400_a_at	147081 /// 401884		ILMN_1658571	642280		ENSG00000061987	23041		ENSG00000257198.5			1180	100507249	1203	1160
201298_s_at	55233		1553401_at	259249		ILMN_2281320	27040		ENSG00000062038	1001		ENSG00000221010.2			1181	100507250	1207	1161
201299_s_at	55233		1553402_a_at	3077		ILMN_2064917	55109		ENSG00000062096	416		ENSG00000242104.3			1182	100507254	1208	1163
201300_s_at	5621		1553403_at	117579		ILMN_2085258	390197		ENSG00000062194	65056		ENSG00000276584.1			1183	100507257	1209	1164
201301_s_at	307		1553405_a_at	64478		ILMN_2397571	5279		ENSG00000062282	84649		ENSG00000214027.3			1184	100507261	1211	1173
201302_at	307		1553407_at	23499		ILMN_1723632	5279		ENSG00000062370	7771		ENSG00000278060.1			1185	100507266	1212	1174
201303_at	9775		1553409_at	80070		ILMN_1789314	641823		ENSG00000062485	1431		ENSG00000219951.4			1186	100507267	1213	1175
201304_at	4698		1553410_a_at	94160		ILMN_1702413	286187		ENSG00000062524	4058		ENSG00000130287.12			1188	100507274	1215	1176
201305_x_at	10541		1553411_s_at	27164		ILMN_1780197	57465		ENSG00000062582	64951		ENSG00000256657.1			1191	100507277	1230	1178
201306_s_at	10541		1553412_at	84871		ILMN_2060212	57465		ENSG00000062598	63916		ENSG00000271288.1			1192	100507283	1232	1179
201307_at	55752		1553413_at	80078		ILMN_1774044	647718		ENSG00000062650	23063		ENSG00000234275.1			1193	100507290	1233	1180
201308_s_at	55752		1553415_at	246213		ILMN_1766087	391211		ENSG00000062716	81671		ENSG00000223761.1			1196	100507291	1234	1181
201309_x_at	9315		1553417_at	283171		ILMN_1808769	84791		ENSG00000062725	10513		ENSG00000222990.1			1198	100507297	1235	1182
201310_s_at	9315		1553418_a_at	129684		ILMN_1687199	732391		ENSG00000062822	5424		ENSG00000269444.1			1200	100507299	1236	1183
201311_s_at	6451		1553420_at	150538		ILMN_1752520	91607		ENSG00000063015	124925		ENSG00000254075.1			1201	100507300	1237	1184
201312_s_at	6451		1553422_s_at	54715		ILMN_2162860	91607		ENSG00000063046	1975		ENSG00000206759.1			1203	100507303	1238	1185
201313_at	2026		1553423_a_at	146857		ILMN_2328433	4839		ENSG00000063127	28968		ENSG00000228502.1			1207	100507311	1240	1186
201314_at	10494		1553424_at	283461		ILMN_2361400	26154		ENSG00000063169	29998		ENSG00000141028.6			1208	100507316	1241	1187
201315_x_at	10581		1553425_at	149465		ILMN_1719772	10407		ENSG00000063176	56848		ENSG00000268181.3			1209	100507321	1244	1188
201316_at	5683		1553426_at	285668		ILMN_1813775	2580		ENSG00000063177	6141		ENSG00000275270.1			1211	100507330	1258	1191
201317_s_at	5683		1553427_at	170689		ILMN_1670948	90121		ENSG00000063180	770		ENSG00000251568.1			1212	100507336	1259	1192
201318_s_at	10627 /// 103910		1553428_at	285780		ILMN_2405400	2868		ENSG00000063241	79763		ENSG00000135905.17			1213	100507351	1261	1193
201319_at	10627		1553429_at	158263		ILMN_1793570	283135		ENSG00000063244	11338		ENSG00000270015.1			1215	100507362	1263	1195
201320_at	6601		1553430_a_at	128178		ILMN_1801098	85480		ENSG00000063245	29924		ENSG00000224354.2			1230	100507377	1264	1196
201321_s_at	6601		1553432_s_at	146183 /// 653786 /// 101060424		ILMN_2168564	57565		ENSG00000063322	55588		ENSG00000259474.1			1232	100507384	1265	1198
201322_at	506		1553433_at	203238		ILMN_1748123	57565		ENSG00000063438	57491		ENSG00000253658.4			1233	100507388	1266	1200
201323_at	10969 /// 102465439		1553434_at	163720		ILMN_1706779	3978		ENSG00000063515	2928		ENSG00000266561.2			1234	100507389	1267	1203
201324_at	2012		1553435_at	147276		ILMN_1687971	825		ENSG00000063601	8776		ENSG00000276889.1			1235	100507391	1268	1207
201325_s_at	2012		1553436_at	283463		ILMN_1728228	147694		ENSG00000063660	2817		ENSG00000231740.1			1236	100507392	1269	1208
201326_at	908		1553437_at	127707		ILMN_2376050	5349		ENSG00000063761	57143		ENSG00000011677.11			1237	100507395	1271	1209
201327_s_at	908		1553438_at	100505621		ILMN_1791580	5349		ENSG00000063854	3029		ENSG00000117682.15			1238	100507398	1272	1211
201328_at	2114		1553439_at			ILMN_1688316	645186		ENSG00000063978	6047		ENSG00000239659.2			1240	100507403	1277	1212
201329_s_at	2114		1553440_at	147429		ILMN_2177234	503618		ENSG00000064012	841		ENSG00000276934.1			1241	100507410	1278	1213
201330_at	5917		1553441_at	85445		ILMN_1767747	3066		ENSG00000064042	22998		ENSG00000154493.16			1244	100507419	1280	1215
201331_s_at	6778		1553442_a_at	85445		ILMN_1807851	647802		ENSG00000064102	55726		ENSG00000227719.1			1258	100507421	1281	1230
201332_s_at	6778		1553443_at	439941		ILMN_1776656	55212		ENSG00000064115	51768		ENSG00000233139.1			1259	100507423	1282	1232
201333_s_at	23365		1553444_a_at	148345		ILMN_1775012	55212		ENSG00000064195	1747		ENSG00000248173.4			1261	100507428	1284	1233
201334_s_at	23365		1553446_at	100996634		ILMN_1726545	353514		ENSG00000064199	53340		ENSG00000174197.15			1263	100507431	1285	1234
201335_s_at	23365		1553447_at	123624		ILMN_1784834	390078		ENSG00000064201	10077		ENSG00000280224.1			1264	100507433	1286	1235
201336_at	9341		1553448_at	285759		ILMN_1806683	730862		ENSG00000064205	8839		ENSG00000249026.2			1265	100507435	1287	1236
201337_s_at	9341		1553449_at	283860		ILMN_1653846	440253		ENSG00000064218	58524		ENSG00000263525.1			1266	100507436	1288	1237
201338_x_at	2971		1553450_s_at	283860		ILMN_1757388	79629		ENSG00000064225	10402		ENSG00000254971.1			1267	100507443	1289	1238
201339_s_at	6342		1553451_at	283847		ILMN_1679428	26511		ENSG00000064270	9914		ENSG00000239180.1			1268	100507458	1290	1240
201340_s_at	8507		1553452_at	283446		ILMN_1704765	342945		ENSG00000064300	4804		ENSG00000175643.8			1269	100507459	1291	1241
201341_at	8507		1553453_at	142686		ILMN_1676997	11277		ENSG00000064309	50937		ENSG00000168746.7			1271	100507461	1292	1244
201342_at	6631		1553454_at	126638		ILMN_1688666	8345		ENSG00000064313	6873		ENSG00000100626.15			1272	100507462	1293	1258
201343_at	7322		1553456_at			ILMN_1745473	727942		ENSG00000064393	28996		ENSG00000228797.2			1277	100507463	1294	1259
201344_at	7322		1553457_at	100996279		ILMN_1681049	441811		ENSG00000064419	23534		ENSG00000206717.1			1278	100507466	1295	1260
201345_s_at	7322		1553458_at	196740		ILMN_1775830	79853		ENSG00000064489	4207		ENSG00000259402.1			1280	100507468	1296	1261
201346_at	79602		1553459_at	284992		ILMN_1737146	23471		ENSG00000064490	8625		ENSG00000206260.3			1281	100507470	1297	1262
201347_x_at	9380		1553460_at	285051		ILMN_2102201	2842		ENSG00000064545	54929		ENSG00000230426.2			1282	100507475	1298	1263
201348_at	2878		1553461_at	171483		ILMN_1805973	2842		ENSG00000064547	9170		ENSG00000216205.1			1284	100507477	1299	1264
201349_at	9368		1553462_at			ILMN_1691916	91749		ENSG00000064601	5476		ENSG00000066777.7			1285	100507480	1300	1265
201350_at	2319		1553464_at	286023		ILMN_1795336	9317		ENSG00000064607	10147		ENSG00000136631.11			1286	100507494	1301	1266
201351_s_at	10730		1553465_a_at	221223		ILMN_2392624	9317		ENSG00000064651	6558		ENSG00000251101.1			1287	100507495	1302	1267
201352_at	10730		1553466_at	286464		ILMN_2187071	90529		ENSG00000064652	28966		ENSG00000261710.1			1288	100507501	1305	1268
201353_s_at	11176		1553467_at	347442 /// 439944 /// 101928481		ILMN_1692045	643100		ENSG00000064655	2139		ENSG00000279576.1			1289	100507506	1306	1269
201354_s_at	11176		1553468_at	100288805		ILMN_1730825	151648		ENSG00000064666	1265		ENSG00000252809.3			1290	100507507	1307	1270
201355_s_at	11176		1553470_at	8632		ILMN_1689861	653882		ENSG00000064687	10347		ENSG00000257748.1			1291	100507513	1308	1271
201356_at	10291		1553471_at	146861		ILMN_2275742	58511		ENSG00000064692	9627		ENSG00000230274.1			1292	100507516	1310	1272
201357_s_at	10291		1553472_at	150596		ILMN_1692896	65094		ENSG00000064703	11218		ENSG00000196338.11			1293	100507520	1311	1277
201358_s_at	1315		1553474_at	100288966		ILMN_1755954	22849		ENSG00000064726	53339		ENSG00000251429.1			1294	100507524	1312	1278
201359_at	1315		1553475_at			ILMN_1786628	653355		ENSG00000064763	55711		ENSG00000263531.1			1295	100507527	1314	1280
201360_at	1471		1553478_at	283165		ILMN_1763960	649162		ENSG00000064787	8537		ENSG00000230039.1			1296	100507530	1315	1281
201361_at	79073		1553479_at	284339		ILMN_1794844	7069		ENSG00000064835	5449		ENSG00000240292.1			1297	100507533	1316	1282
201362_at	10625		1553482_at	145858		ILMN_1727352	219431		ENSG00000064886	1117		ENSG00000115221.9			1298	100507534	1317	1284
201363_s_at	10625		1553483_at	254187		ILMN_2085012	28959		ENSG00000064932	22904		ENSG00000184979.9			1299	100507535	1318	1285
201364_s_at	4947		1553484_at	144360		ILMN_1813669	23294		ENSG00000064933	5378		ENSG00000242571.1			1300	100507537	1325	1286
201365_at	4947		1553485_at	151278		ILMN_1728371	649242		ENSG00000064961	10362		ENSG00000272335.1			1301	100507540	1326	1287
201366_at	310		1553486_a_at	284099		ILMN_1715407	644404		ENSG00000064989	10203		ENSG00000164404.7			1302	100507557	1327	1288
201367_s_at	678		1553488_at	146279		ILMN_1799579	79714		ENSG00000064995	6882		ENSG00000271511.1			1305	100507560	1329	1289
201368_at	678		1553489_a_at	146279		ILMN_1688580	820		ENSG00000064999	23294		ENSG00000199322.1			1306	100507562	1337	1290
201369_s_at	678		1553491_at	283455		ILMN_1746472	285322		ENSG00000065000	8943		ENSG00000111684.9			1307	100507564	1339	1291
201370_s_at	8452		1553492_a_at	5075		ILMN_1742549	649926		ENSG00000065029	7629		ENSG00000240480.1			1308	100507567	1340	1292
201371_s_at	8452		1553493_a_at	157739		ILMN_1808354	9497		ENSG00000065054	9351		ENSG00000171243.7			1310	100507584	1345	1293
201372_s_at	8452		1553494_at	157739		ILMN_1684714	641944		ENSG00000065057	4913		ENSG00000267041.4			1311	100507600	1346	1294
201373_at	5339		1553497_at	439916		ILMN_1748182	6736		ENSG00000065060	54887		ENSG00000250180.1			1312	100507602	1347	1295
201374_x_at	5516		1553498_at			ILMN_1789294	652222		ENSG00000065135	2773		ENSG00000251535.1			1314	100507605	1349	1296
201375_s_at	5516		1553499_s_at	327657		ILMN_1660775	650152		ENSG00000065150	3843		ENSG00000230335.1			1315	100507616	1350	1297
201376_s_at	3185		1553500_at	26223		ILMN_1712389	51192		ENSG00000065154	4942		ENSG00000277297.1			1316	100507629	1351	1298
201377_at	9898		1553502_a_at	11217 /// 114299 /// 445815		ILMN_2100731	28513		ENSG00000065183	10885		ENSG00000223202.1			1317	100507630	1352	1299
201378_s_at	9898		1553504_at	117196		ILMN_2296422	10592		ENSG00000065243	5586		ENSG00000244089.1			1318	100507632	1353	1300
201379_s_at	7165		1553505_at	144568		ILMN_1748923	10592		ENSG00000065268	57418		ENSG00000211459.2			1325	100507634	1355	1301
201380_at	10491		1553506_at	130749		ILMN_2411190	10592		ENSG00000065308	9697		ENSG00000272995.1			1326	100507642	1356	1302
201381_x_at	27101		1553507_a_at	2830		ILMN_1771089	51324		ENSG00000065320	9423		ENSG00000231369.1			1327	100507650	1357	1303
201382_at	27101		1553508_at	259283		ILMN_1720083	30844		ENSG00000065325	9340		ENSG00000251080.1			1329	100507654	1358	1305
201383_s_at	4077		1553510_s_at	9125		ILMN_2133799	39		ENSG00000065328	55388		ENSG00000251353.1			1337	100507656	1359	1306
201384_s_at	4077		1553511_at	125111		ILMN_1691291	94005		ENSG00000065357	1606		ENSG00000111530.11			1339	100507670	1360	1307
201385_at	1665		1553512_at	3228		ILMN_1700276	51528		ENSG00000065361	2065		ENSG00000120457.10			1340	100508120	1361	1308
201386_s_at	1665		1553513_at	55350		ILMN_2337974	5569		ENSG00000065371	54763		ENSG00000231234.2			1345	100508631	1362	1310
201387_s_at	7345		1553514_a_at	55350		ILMN_1757754	64426		ENSG00000065413	91526		ENSG00000131538.7			1346	100509303	1363	1311
201388_at	5709		1553515_at	150678		ILMN_2284647	1297		ENSG00000065427	3735		ENSG00000250034.1			1347	100509814	1364	1312
201389_at	3678		1553517_at	222894		ILMN_2390099	1297		ENSG00000065457	23536		ENSG00000268407.1			1349	10051	1365	1314
201390_s_at	1460		1553518_at	170949 /// 100287083		ILMN_1719471	4437		ENSG00000065485	10954		ENSG00000187486.5			1350	10052	1366	1315
201391_at	10131		1553519_at	246705		ILMN_1737396	10213		ENSG00000065491	55633		ENSG00000272989.1			1351	100526820	1368	1316
201392_s_at	3482		1553521_at	140596 /// 503618		ILMN_2316844	3516		ENSG00000065518	4710		ENSG00000271978.1			1352	100526833	1369	1317
201393_s_at	3482		1553523_at	338323		ILMN_1691809	5682		ENSG00000065526	23013		ENSG00000214176.8			1353	100527964	1370	1318
201394_s_at	10181		1553524_at	1607		ILMN_1763398	388512		ENSG00000065534	4638		ENSG00000100122.5			1355	10053	1373	1325
201395_at	10181		1553525_at	126204		ILMN_2414878	6812		ENSG00000065548	55854		ENSG00000201077.1			1356	100533106	1374	1326
201396_s_at	6449		1553526_at	126205		ILMN_1765031	339047		ENSG00000065559	6416		ENSG00000092529.21			1357	100533178	1376	1327
201397_at	26227		1553527_at	338321		ILMN_1810881	92591		ENSG00000065600	55248		ENSG00000112818.8			1358	100533182	1378	1329
201398_s_at	23471		1553528_a_at	6877		ILMN_2171295	5218		ENSG00000065609	9892		ENSG00000200842.1			1359	10054	1380	1337
201399_s_at	23471		1553529_at	80834		ILMN_1656655	654046		ENSG00000065613	9748		ENSG00000113492.12			1360	10055	1381	1339
201400_at	5691		1553530_a_at	3688		ILMN_1799369	51281		ENSG00000065615	51167		ENSG00000056972.17			1361	10056	1382	1340
201401_s_at	156		1553531_at	5046		ILMN_1728645	649095		ENSG00000065618	1308		ENSG00000143157.10			1362	10057	1384	1345
201402_at	156		1553532_a_at	84905		ILMN_1686645	9724		ENSG00000065621	119391		ENSG00000181371.3			1363	10058	1385	1346
201403_s_at	4259		1553533_at	56704		ILMN_1694223	54487		ENSG00000065665	55176		ENSG00000280581.1			1364	10059	1386	1347
201404_x_at	5690		1553534_at	338322		ILMN_1697120	648058		ENSG00000065675	5588		ENSG00000250413.1			1365	1006	1387	1349
201405_s_at	10980		1553535_a_at	5905		ILMN_1665201	643327		ENSG00000065717	7089		ENSG00000275778.1			1366	10060	1388	1350
201406_at	6173 /// 100529097		1553536_at	10150		ILMN_1714121	56341		ENSG00000065802	51665		ENSG00000173473.9			1368	10061	1389	1351
201407_s_at	5500		1553537_at	319101		ILMN_1659000	63929		ENSG00000065809	83641		ENSG00000253735.1			1369	100616104	1390	1352
201408_at	5500		1553538_s_at	4512		ILMN_2054928	63929		ENSG00000065833	4199		ENSG00000142875.18			1370	100616434	1392	1353
201409_s_at	5500		1553539_at	121391		ILMN_1752257	388946		ENSG00000065882	23216		ENSG00000239547.3			1371	100616446	1393	1355
201410_at	55041		1553540_a_at	3177		ILMN_1753766	388743		ENSG00000065883	8621		ENSG00000237478.2			1373	100616497	1394	1356
201411_s_at	55041		1553541_at	4009		ILMN_1656802	4017		ENSG00000065911	10797		ENSG00000016602.9			1374	100616668	1395	1357
201412_at	26020		1553542_at	202243		ILMN_1671765	23087		ENSG00000065923	84679		ENSG00000253099.1			1376	10062	1396	1358
201413_at	3295		1553544_at	83550		ILMN_1772073	135948		ENSG00000065970	55810		ENSG00000203616.2			1378	100628307	1397	1359
201414_s_at	4676		1553545_at	286676		ILMN_1666825	388759		ENSG00000065978	4904		ENSG00000168172.7			1380	100628315	1398	1360
201415_at	2937		1553546_at			ILMN_1767980	401497		ENSG00000065989	5141		ENSG00000240097.1			1381	10063	1399	1361
201416_at	6659		1553547_at			ILMN_1693949	650116		ENSG00000066027	5525		ENSG00000251676.1			1382	100630918	1400	1362
201417_at	6659		1553549_at	317701		ILMN_1807719	1497		ENSG00000066032	1496		ENSG00000256709.2			1384	100630923	1401	1363
201418_s_at	6659		1553550_at	317705		ILMN_1738010	1497		ENSG00000066044	1994		ENSG00000233829.1			1385	100631378	1404	1364
201419_at	8314		1553551_s_at	4536		ILMN_1670522	648476		ENSG00000066056	7075		ENSG00000109606.11			1386	100642175	1406	1365
201420_s_at	79084		1553552_at	83551		ILMN_1675684	27350		ENSG00000066084	57609		ENSG00000261363.2			1387	100652730	1407	1366
201421_s_at	79084		1553553_at	259285		ILMN_1774528	55890		ENSG00000066117	6602		ENSG00000226536.1			1388	100652740	1408	1368
201422_at	5296 /// 10437		1553555_at	5726		ILMN_1724211	55890		ENSG00000066135	9682		ENSG00000235593.1			1389	100652748	1409	1369
201423_s_at	8451		1553556_at	259286		ILMN_1654496	646168		ENSG00000066136	4802		ENSG00000279897.1			1390	100652768	1410	1370
201424_s_at	8451		1553558_at	259287		ILMN_1668985	653855		ENSG00000066185	84217		ENSG00000213180.4			1392	100652770	1411	1371
201425_at	217		1553559_at	134285		ILMN_1732096	390231		ENSG00000066230	6550		ENSG00000183066.13			1393	100652772	1412	1373
201426_s_at	7431		1553560_at	317703		ILMN_1745554	441116		ENSG00000066248	25791		ENSG00000206832.1			1394	100652791	1413	1374
201427_s_at	6414		1553561_at	259296		ILMN_1732860	400710		ENSG00000066279	259266		ENSG00000277333.1			1395	100652824	1414	1375
201428_at	1364		1553562_at	926 /// 100996919		ILMN_1670693	3991		ENSG00000066294	8832		ENSG00000229735.1			1396	100652853	1415	1376
201429_s_at	6168		1553564_at	140733		ILMN_1763765	5810		ENSG00000066322	64834		ENSG00000276746.1			1397	100652856	1417	1378
201430_s_at	1809		1553565_s_at	23576		ILMN_1737635	5810		ENSG00000066336	6688		ENSG00000200799.1			1398	100652857	1418	1379
201431_s_at	1809		1553566_at	196500		ILMN_2222317	11080		ENSG00000066379	30834		ENSG00000254850.2			1399	100652911	1419	1380
201432_at	847		1553567_s_at	4508		ILMN_1813019	11080		ENSG00000066382	744		ENSG00000276291.3			1400	100652929	1420	1381
201433_s_at	9791		1553568_a_at	3010		ILMN_1785107	55916		ENSG00000066405	51208		ENSG00000234409.6			1401	100652988	1421	1382
201434_at	7265		1553569_at	4513		ILMN_1699809	84290		ENSG00000066422	27107		ENSG00000215915.8			1404	100652999	1428	1384
201435_s_at	1977		1553570_x_at	4513		ILMN_1706554	644500		ENSG00000066427	4287		ENSG00000085999.10			1406	100653005	1429	1385
201436_at	1977		1553572_a_at	114757		ILMN_1786189	84365		ENSG00000066455	9950		ENSG00000265621.1			1407	100653022	1431	1386
201437_s_at	1977		1553573_s_at	1943		ILMN_1677719	8534		ENSG00000066468	2263		ENSG00000265891.1			1408	100653086	1432	1387
201438_at	1293		1553574_at	338376		ILMN_1662908	653149		ENSG00000066557	55631		ENSG00000280148.1			1409	10066	1434	1388
201439_at	8729		1553575_at	4541		ILMN_2211728	2979		ENSG00000066583	51015		ENSG00000110172.10			1410	10067	1435	1389
201440_at	9416		1553579_a_at	10407 /// 653423		ILMN_1709607	400661		ENSG00000066629	2009		ENSG00000165646.10			1411	10068	1436	1390
201441_at	1340		1553581_s_at	285672		ILMN_1731326	389152		ENSG00000066651	60487		ENSG00000235875.3			1412	100689073	1437	1392
201442_s_at	10159		1553582_a_at	10407 /// 653423		ILMN_1725534	81		ENSG00000066654	55623		ENSG00000260541.1			1413	100689074	1438	1393
201443_s_at	10159		1553583_a_at	7069		ILMN_1694913	55885		ENSG00000066697	91283		ENSG00000258337.1			1414	10069	1439	1394
201444_s_at	10159		1553584_at	79742		ILMN_1680230	647264		ENSG00000066735	26153		ENSG00000248770.1			1415	1007	1440	1395
201445_at	1266		1553585_a_at	4104 /// 100533997		ILMN_1810514	9673		ENSG00000066739	55102		ENSG00000184014.6			1416	10071	1441	1396
201446_s_at	7072		1553586_at	283932		ILMN_1666074	926		ENSG00000066777	10565		ENSG00000225124.1			1417	10072	1442	1397
201447_at	7072		1553587_a_at	56655		ILMN_1766247	57621		ENSG00000066813	348158		ENSG00000248577.1			1418	10073	1443	1398
201448_at	7072		1553588_at	4537 /// 30011		ILMN_1791006	54806		ENSG00000066827	57623		ENSG00000276984.1			1419	10075	1444	1399
201449_at	7072		1553589_a_at	10158		ILMN_1670589	643933		ENSG00000066855	9650		ENSG00000281136.1			1420	10076	1445	1400
201450_s_at	7072		1553590_at	100131997 /// 100289124		ILMN_1688205	5655		ENSG00000066923	10734		ENSG00000278603.1			1421	10077	1446	1401
201451_x_at	6009		1553591_at	644165		ILMN_1674046	170371		ENSG00000066926	2235		ENSG00000113732.7			1428	10078	1447	1404
201452_at	6009		1553592_x_at	644165		ILMN_1729644	643008		ENSG00000066933	4649		ENSG00000238067.1			1429	10079	1448	1406
201453_x_at	6009		1553593_a_at	6887		ILMN_1815480	9027		ENSG00000067048	8653		ENSG00000252891.1			1431	1008	1452	1407
201454_s_at	9520		1553594_a_at	3640		ILMN_1789500	340390		ENSG00000067057	5214		ENSG00000138152.8			1432	10081	1453	1408
201455_s_at	9520		1553599_a_at	50511		ILMN_2319326	104		ENSG00000067064	3422		ENSG00000230428.1			1434	10082	1454	1409
201456_s_at	9184		1553600_at	259236		ILMN_1694357	84162		ENSG00000067066	6672		ENSG00000232896.1			1435	100820829	1455	1410
201457_x_at	9184		1553601_a_at	259236		ILMN_2404256	11122		ENSG00000067082	1316		ENSG00000257178.3			1436	10083	1456	1411
201458_s_at	9184		1553602_at	118430		ILMN_1768856	1103		ENSG00000067113	8611		ENSG00000213421.4			1437	10084	1457	1412
201459_at	10856		1553603_s_at	64225		ILMN_1757604	7169		ENSG00000067141	4756		ENSG00000201432.1			1438	100847004	1459	1413
201460_at	9261		1553604_at	154664		ILMN_1789196	7169		ENSG00000067167	23471		ENSG00000264957.1			1439	10085	1460	1414
201461_s_at	9261		1553605_a_at	154664		ILMN_1809582	54832		ENSG00000067177	5255		ENSG00000253983.2			1440	100852405	1462	1415
201462_at	9805		1553607_at	571 /// 193629 /// 100379661		ILMN_1754538	84293		ENSG00000067182	7132		ENSG00000278664.1			1441	100852407	1463	1417
201463_s_at	6888		1553608_a_at	193629		ILMN_1787480	645363		ENSG00000067191	782		ENSG00000102921.6			1442	100852408	1464	1418
201464_x_at	3725		1553611_s_at	283212		ILMN_1777344	6207		ENSG00000067208	7813		ENSG00000167311.12			1443	100852409	1465	1419
201465_s_at	3725		1553612_at	117608		ILMN_1672596	9564		ENSG00000067221	9399		ENSG00000143178.11			1444	100856811	1466	1420
201466_s_at	3725		1553613_s_at	2296		ILMN_1738003	5456		ENSG00000067225	5315		ENSG00000276376.1			1445	100859921	1468	1421
201467_s_at	1728		1553614_a_at	100128202 /// 101929344		ILMN_2298365	5521		ENSG00000067248	54505		ENSG00000163464.7			1446	100859930	1469	1427
201468_s_at	1728		1553618_at	129868 /// 653192		ILMN_1731745	4815		ENSG00000067334	30836		ENSG00000236246.1			1447	10086	1470	1428
201469_s_at	6464		1553619_a_at	129868 /// 653192		ILMN_1797731	64231		ENSG00000067365	79091		ENSG00000281088.1			1448	100861523	1471	1429
201470_at	9446		1553620_at	287015		ILMN_1687875	8633		ENSG00000067369	7158		ENSG00000254526.1			1452	100861532	1472	1431
201471_s_at	8878		1553622_a_at	161835		ILMN_1764967	388259		ENSG00000067445	7216		ENSG00000223575.2			1453	100861540	1473	1432
201472_at	7411		1553623_at	84843		ILMN_1763941	54839		ENSG00000067533	51018		ENSG00000201444.1			1454	100861541	1474	1434
201473_at	3726		1553625_at	283742		ILMN_1733421	5588		ENSG00000067560	387		ENSG00000232573.1			1455	100861543	1475	1435
201474_s_at	3675		1553626_a_at	124989		ILMN_1674983	387841		ENSG00000067596	1659		ENSG00000261431.1			1456	100861544	1476	1436
201475_x_at	4141 /// 102465454		1553627_s_at	124989		ILMN_1877620	731227		ENSG00000067606	5590		ENSG00000253164.4			1457	100861545	1477	1437
201476_s_at	6240		1553629_a_at	153745		ILMN_1757629	349149		ENSG00000067646	7544		ENSG00000250697.1			1459	100861546	1478	1438
201477_s_at	6240		1553630_at	219621		ILMN_1728490	57654		ENSG00000067704	55699		ENSG00000277323.1			1460	100861547	1479	1439
201478_s_at	1736 /// 677835 /// 100847052		1553633_s_at	150159 /// 101929373		ILMN_1677695	57654		ENSG00000067715	6857		ENSG00000238764.1			1462	100861548	1482	1440
201479_at	1736 /// 677835 /// 100847052		1553634_a_at	285962		ILMN_1729827	57654		ENSG00000067798	89795		ENSG00000281849.1			1463	100861551	1486	1441
201480_s_at	6829		1553635_s_at	200132		ILMN_1799920	441752		ENSG00000067829	3421		ENSG00000241792.1			1464	100861552	1487	1442
201481_s_at	5834		1553636_at	145942		ILMN_2368268	23746		ENSG00000067836	79641		ENSG00000167178.14			1465	100861553	1488	1443
201482_at	5768		1553637_s_at	145942		ILMN_1732967	170954		ENSG00000067840	57595		ENSG00000251774.1			1466	100861554	1489	1444
201483_s_at	6827		1553639_a_at	133522		ILMN_1761314	9054		ENSG00000067842	492		ENSG00000260092.1			1468	100861555	1490	1445
201484_at	6827		1553640_at	286046		ILMN_1703079	9054		ENSG00000067900	6093		ENSG00000092054.12			1469	100861573	1491	1446
201485_s_at	5955		1553641_a_at	114960		ILMN_1715508	4837		ENSG00000067955	865		ENSG00000088356.5			1470	100862662	1493	1447
201486_at	5955		1553642_at	158055		ILMN_1740407	337876		ENSG00000067992	5165		ENSG00000176752.6			1471	100862679	1495	1448
201487_at	1075		1553644_at	161176		ILMN_1806951	1479		ENSG00000068001	8692		ENSG00000223082.1			1472	100862680	1496	1452
201488_x_at	10657		1553645_at	285025		ILMN_1654690	27440		ENSG00000068024	9759		ENSG00000237714.1			1473	100862697	1497	1453
201489_at	10105		1553646_at	139324		ILMN_1665035	3861		ENSG00000068028	11186		ENSG00000200959.1			1474	100862704	1499	1454
201490_s_at	10105		1553647_at	124359		ILMN_1657812	644951		ENSG00000068078	2261		ENSG00000270971.2			1475	10087	1500	1455
201491_at	10598		1553651_at	162681		ILMN_1725510	1718		ENSG00000068079	3430		ENSG00000267313.5			1476	100873930	1501	1456
201492_s_at	6171		1553652_a_at	162681		ILMN_1661032	641926		ENSG00000068097	63897		ENSG00000151632.15			1477	100873942	1503	1457
201493_s_at	23369		1553654_at	255928		ILMN_1749752	54433		ENSG00000068120	80347		ENSG00000269107.1			1478	100873949	1506	1459
201494_at	5547		1553655_at	166979		ILMN_1718358	651864		ENSG00000068137	79990		ENSG00000268889.1			1479	100873954	1508	1460
201495_x_at	4629		1553656_at	6975		ILMN_1760305	57666		ENSG00000068305	4205		ENSG00000258999.1			1482	100873964	1509	1462
201496_x_at	4629		1553657_at	146177		ILMN_1781986	29796		ENSG00000068308	55593		ENSG00000270639.1			1486	100873979	1510	1463
201497_x_at	4629		1553658_at	150197		ILMN_1651967	9540		ENSG00000068323	7030		ENSG00000078295.14			1487	100873985	1511	1464
201498_at	7874		1553660_at	135458		ILMN_1722559	63974		ENSG00000068354	4943		ENSG00000147509.12			1488	100874012	1512	1465
201499_s_at	7874		1553661_a_at	135458		ILMN_1671721	731396		ENSG00000068366	2182		ENSG00000250796.1			1489	100874014	1513	1466
201500_s_at	6992		1553663_a_at	256933		ILMN_1782488	79621		ENSG00000068383	3632		ENSG00000270965.1			1490	100874016	1514	1468
201501_s_at	2926		1553666_at	91057		ILMN_1725145	5422		ENSG00000068394	27238		ENSG00000239899.3			1491	100874018	1515	1469
201502_s_at	4792		1553668_at	84859		ILMN_1750981	115286		ENSG00000068400	56850		ENSG00000272601.1			1493	100874021	1519	1470
201503_at	10146		1553670_at	92105		ILMN_2180239	9980		ENSG00000068438	24140		ENSG00000084623.10			1495	100874032	1520	1471
201504_s_at	7247		1553672_at	55740		ILMN_1741711	9980		ENSG00000068489	55771		ENSGR0000223511.4			1496	100874034	1521	1472
201505_at	3912		1553673_at	140901		ILMN_1812877	146542		ENSG00000068615	65055		ENSG00000251455.1			1497	100874035	1522	1473
201506_at	7045		1553674_at	127255		ILMN_1687315	6256		ENSG00000068650	23250		ENSG00000226394.2			1499	100874038	1523	1474
201507_at	5201		1553675_at	89953		ILMN_1654072	6376		ENSG00000068697	9741		ENSG00000258985.1			1500	100874051	1524	1475
201508_at	3487		1553677_a_at	261726		ILMN_1688633	1181		ENSG00000068724	57217		ENSG00000221042.1			1501	100874058	1525	1476
201509_at	3420		1553678_a_at	3688		ILMN_2410905	3360		ENSG00000068745	51447		ENSG00000135912.9			1503	100874063	1527	1477
201510_at	1999		1553679_s_at	154807		ILMN_1705767	1384		ENSG00000068781	286749		ENSG00000211725.3			1506	100874068	1528	1478
201511_at	14		1553681_a_at	5551		ILMN_1721344	126308		ENSG00000068784	55133		ENSG00000164104.10			1508	100874069	1534	1479
201512_s_at	9868		1553682_at	144699		ILMN_1675086	440279		ENSG00000068796	3796		ENSG00000268234.1			1509	100874074	1535	1482
201513_at	7247		1553683_s_at	144699		ILMN_1815686	112398		ENSG00000068831	10235		ENSG00000188991.3			1510	100874107	1536	1485
201514_s_at	10146		1553684_at	285755		ILMN_1675858	56937		ENSG00000068878	23198		ENSG00000177889.8			1511	100874110	1537	1486
201515_s_at	7247		1553685_s_at	6667		ILMN_1713058	9050		ENSG00000068885	57560		ENSG00000253270.1			1512	100874114	1538	1487
201516_at	6723		1553686_at	147339		ILMN_1655632	1855		ENSG00000068903	22933		ENSG00000227023.1			1513	100874143	1539	1488
201517_at	22916		1553688_at	131965		ILMN_1698103	222967		ENSG00000068912	27248		ENSG00000222011.7			1514	100874167	1540	1489
201518_at	10951		1553689_s_at	131965		ILMN_1743933	57616		ENSG00000068971	5526		ENSG00000154678.15			1515	100874178	1543	1490
201519_at	9868		1553690_at	151648		ILMN_1661940	23261		ENSG00000068976	5837		ENSG00000200530.1			1519	100874182	1544	1491
201520_s_at	2926		1553691_at	148789		ILMN_2415979	85452		ENSG00000068985	8712		ENSG00000237595.3			1520	100874187	1545	1493
201521_s_at	22916		1553693_s_at	84869		ILMN_1805408	400796		ENSG00000069011	5307		ENSG00000281146.1			1521	100874194	1548	1495
201522_x_at	6638 /// 8926		1553694_a_at	5286		ILMN_1712537	4838		ENSG00000069018	57113		ENSG00000280692.1			1522	100874195	1549	1496
201523_x_at	7334		1553695_a_at	79671		ILMN_1747067	4861		ENSG00000069020	375449		ENSG00000234421.2			1523	100874205	1551	1497
201524_x_at	7334		1553696_s_at	148266		ILMN_1735180	23385		ENSG00000069122	221395		ENSG00000227172.2			1524	100874238	1553	1499
201525_at	347		1553697_at	126731		ILMN_1699844	79634		ENSG00000069188	54549		ENSG00000201142.1			1525	100874239	1555	1500
201526_at	381		1553698_a_at	126731		ILMN_2116516	79634		ENSG00000069206	8756		ENSG00000269095.1			1527	100874241	1557	1501
201527_at	9296 /// 101927180		1553701_a_at	150290		ILMN_1657210	645167		ENSG00000069248	55746		ENSG00000165029.14			1528	100874243	1558	1503
201528_at	6117		1553702_at	90874		ILMN_1790411	642414		ENSG00000069275	64710		ENSG00000254577.1			1534	100874251	1559	1504
201529_s_at	6117		1553703_at	163049		ILMN_2317555	474343		ENSG00000069329	55737		ENSG00000239523.4			1535	100874253	1562	1506
201530_x_at	1973 /// 26781 /// 652965 /// 652966 /// 100533955 /// 101928634		1553704_x_at	163049		ILMN_1664611	643648		ENSG00000069345	10294		ENSG00000256073.3			1536	100874291	1565	1508
201531_at	7538		1553705_a_at	1131		ILMN_1768960	115201		ENSG00000069399	602		ENSG00000223569.4			1537	100874292	1571	1509
201532_at	5684		1553706_at	203100		ILMN_1727479	127262		ENSG00000069424	8514		ENSG00000222760.1			1538	100874305	1572	1510
201533_at	1499		1553708_at	84847		ILMN_1740711	57683		ENSG00000069431	10060		ENSG00000224336.2			1539	100874314	1573	1511
201534_s_at	5412		1553709_a_at	84950		ILMN_1658909	64172		ENSG00000069482	51083		ENSG00000196290.13			1540	100874362	1576	1512
201535_at	5412		1553710_at	152756		ILMN_1659273	441408		ENSG00000069493	29121		ENSG00000148677.6			1543	100874365	1577	1513
201536_at	1845		1553711_a_at	152756		ILMN_2232953	221823		ENSG00000069509	139341		ENSG00000240912.1			1544	100874371	1579	1514
201537_s_at	1845		1553713_a_at	121268		ILMN_1654262	64393		ENSG00000069535	4129		ENSG00000153898.11			1545	100874375	1580	1515
201538_s_at	1845		1553715_s_at	84331		ILMN_2361104	64393		ENSG00000069667	6095		ENSG00000146085.7			1548	100874392	1581	1519
201539_s_at	2273		1553717_at	27342 /// 154881		ILMN_1814917	7089		ENSG00000069696	1815		ENSG00000213669.2			1549	100874433	1583	1520
201540_at	2273		1553718_at	147694		ILMN_2354649	10772		ENSG00000069702	7049		ENSG00000009844.14			1550	100885775	1584	1521
201541_s_at	10467		1553719_s_at	147694		ILMN_2265082	10772		ENSG00000069712	23285		ENSG00000253926.1			1551	100885778	1585	1522
201542_at	56681		1553720_a_at	219287		ILMN_1677162	10772		ENSG00000069764	8399		ENSG00000159263.14			1553	100885781	1586	1523
201543_s_at	56681		1553721_at	220441		ILMN_1736017	643834		ENSG00000069812	54626		ENSG00000248847.2			1555	100885798	1588	1524
201544_x_at	599 /// 8106 /// 100529063		1553722_s_at	220441		ILMN_1734365	5076		ENSG00000069849	483		ENSG00000221376.1			1556	100885848	1589	1525
201545_s_at	8106 /// 100529063		1553723_at	222487		ILMN_1757914	51398		ENSG00000069869	4734		ENSG00000236900.1			1557	10089	1591	1527
201546_at	9320		1553725_s_at	84146		ILMN_2383290	9830		ENSG00000069943	9488		ENSG00000248810.1			1558	1009	1592	1528
201547_at	10765		1553726_s_at	221322		ILMN_2044645	114335		ENSG00000069956	5597		ENSG00000276605.1			1559	10090	1593	1534
201548_s_at	10765		1553727_at	283358		ILMN_1719750	114335		ENSG00000069966	10681		ENSG00000279361.1			1562	10092	1594	1535
201549_x_at	10765		1553728_at	254050		ILMN_1757317	51520		ENSG00000069974	5873		ENSG00000121766.13			1565	10093	1595	1536
201550_x_at	60 /// 71		1553729_s_at	254050		ILMN_1813946	9478		ENSG00000069998	27440		ENSG00000125746.13			1571	10094	1600	1537
201551_s_at	3916		1553730_x_at	254050		ILMN_1652008	90417		ENSG00000070010	7353		ENSG00000180846.7			1572	10095	1601	1538
201552_at	3916		1553732_s_at	84902		ILMN_1698950	5822		ENSG00000070018	4040		ENSG00000229613.1			1573	10096	1602	1539
201553_s_at	3916		1553734_at	122481		ILMN_1774800	56983		ENSG00000070019	2984		ENSG00000005421.7			1576	10097	1603	1540
201554_x_at	2992		1553736_at	196441		ILMN_1660343	653080		ENSG00000070031	6343		ENSG00000238075.1			1577	10098	1604	1543
201555_at	4172		1553739_at	3656		ILMN_1698909	642936		ENSG00000070047	57661		ENSG00000178623.10			1579	10099	1605	1544
201556_s_at	6844		1553740_a_at	3656		ILMN_1783621	129607		ENSG00000070061	8518		ENSG00000116690.10			1580	100996246	1606	1545
201557_at	6844		1553741_at	148645		ILMN_1753523	9672		ENSG00000070087	5217		ENSG00000227293.1			1581	100996251	1607	1548
201558_at	8480		1553743_at	151194		ILMN_1766176	5906		ENSG00000070159	5774		ENSG00000081853.14			1583	100996255	1608	1549
201559_s_at	25932		1553746_a_at	283310		ILMN_1688312	8781		ENSG00000070182	6710		ENSG00000281568.1			1584	100996263	1609	1551
201560_at	25932		1553747_at	85009		ILMN_1691409	22872		ENSG00000070190	27071		ENSG00000271222.1			1585	100996279	1610	1553
201561_s_at	22883		1553749_at	143684		ILMN_2399896	22872		ENSG00000070193	2255		ENSG00000202119.1			1586	100996280	1611	1555
201562_s_at	6652		1553750_a_at	143684		ILMN_1724959	22872		ENSG00000070214	23446		ENSG00000104804.6			1587	100996286	1612	1557
201563_at	6652		1553752_at	128497		ILMN_1734909	50624		ENSG00000070269	54916		ENSG00000226432.3			1588	100996295	1613	1558
201564_s_at	6624		1553755_at	115861		ILMN_2189993	60488		ENSG00000070366	23293		ENSG00000140854.11			1589	100996301	1615	1559
201565_s_at	3398		1553756_at	84850		ILMN_2335123	377630		ENSG00000070367	10640		ENSG00000170959.13			1591	100996307	1616	1562
201566_x_at	3398		1553757_at	84223		ILMN_1665038	652733		ENSG00000070371	8218		ENSG00000258545.4			1592	100996325	1618	1565
201567_s_at	2803		1553759_at	254394		ILMN_1675304	441369		ENSG00000070388	27006		ENSG00000262708.1			1593	100996342	1620	1571
201568_at	27089		1553761_at	253143		ILMN_1750088	7444		ENSG00000070404	10272		ENSG00000223377.1			1594	100996345	1621	1572
201569_s_at	25813		1553764_a_at	84962		ILMN_1720075	649908		ENSG00000070413	9993		ENSG00000234467.1			1595	100996385	1622	1573
201570_at	25813		1553765_a_at	114792		ILMN_1678726	648672		ENSG00000070423	55658		ENSG00000280499.1			1600	100996404	1627	1576
201571_s_at	1635		1553768_a_at	285761		ILMN_1683065	493753		ENSG00000070444	4335		ENSG00000281490.1			1601	100996412	1628	1577
201572_x_at	1635		1553769_at	89886		ILMN_1709541	487		ENSG00000070476	79364		ENSG00000272921.1			1602	100996419	1629	1579
201573_s_at	2107		1553770_a_at	89886		ILMN_1674460	487		ENSG00000070495	23210		ENSG00000163221.8			1603	100996425	1630	1580
201574_at	2107		1553772_at	256356		ILMN_1770052	487		ENSG00000070501	5423		ENSG00000253131.1			1604	100996455	1632	1581
201575_at	22938		1553775_at	152048		ILMN_1668740	651721		ENSG00000070526	55808		ENSG00000271322.1			1605	100996457	1633	1582
201576_s_at	2720 /// 643853		1553776_at	148581		ILMN_1727606	120939		ENSG00000070540	55062		ENSG00000253583.1			1606	100996485	1634	1583
201577_at	4830		1553778_at	155368		ILMN_2366192	2267		ENSG00000070601	22844		ENSG00000006377.10			1607	100996490	1635	1584
201578_at	5420		1553780_at	196872		ILMN_1767542	56906		ENSG00000070610	57704		ENSG00000281098.1			1608	100996492	1636	1585
201579_at	2195		1553781_at	92092		ILMN_2204664	25832		ENSG00000070614	3340		ENSG00000256420.1			1609	100996506	1638	1586
201580_s_at	56255		1553785_at	153020		ILMN_1698067	25832		ENSG00000070669	440		ENSG00000232751.1			1610	100996511	1639	1588
201581_at	56255		1553787_at	219833		ILMN_1756289	4660		ENSG00000070718	10947		ENSG00000198105.10			1611	100996539	1641	1589
201582_at	10483		1553789_a_at	54058		ILMN_2379375	4660		ENSG00000070729	1258		ENSG00000095794.18			1612	100996542	1642	1591
201583_s_at	10483		1553792_at	84162		ILMN_1757220	219990		ENSG00000070731	10610		ENSG00000080910.10			1613	100996549	1643	1592
201584_s_at	10212		1553793_a_at	84162		ILMN_1786984	11258		ENSG00000070748	1103		ENSG00000242757.1			1615	100996570	1644	1593
201585_s_at	6421		1553794_at	161003		ILMN_1807919	7145		ENSG00000070756	26986		ENSG00000231857.1			1616	100996579	1645	1594
201586_s_at	6421		1553796_at	150622		ILMN_1697342	3227		ENSG00000070759	10420		ENSG00000206997.1			1618	100996583	1646	1595
201587_s_at	3654		1553797_a_at	150622		ILMN_1722491	353		ENSG00000070761	29105		ENSG00000243053.2			1620	100996590	1647	1600
201588_at	9352		1553798_a_at	222235		ILMN_1726410	353		ENSG00000070770	1459		ENSG00000249613.1			1621	100996597	1649	1601
201589_at	8243		1553799_at	196951		ILMN_1696432	3417		ENSG00000070778	11099		ENSG00000270850.1			1622	100996624	1650	1602
201590_x_at	302		1553801_a_at	112487		ILMN_2091347	3417		ENSG00000070785	8891		ENSG00000257730.1			1627	100996634	1652	1603
201591_s_at	11188		1553802_a_at	6658		ILMN_2096191	60496		ENSG00000070808	815		ENSG00000275029.1			1628	100996654	1653	1604
201592_at	8667		1553803_at	124783		ILMN_1698189	60496		ENSG00000070814	6949		ENSG00000023041.10			1629	100996665	1654	1605
201593_s_at	55854		1553804_a_at	124783		ILMN_1781764	3188		ENSG00000070831	998		ENSG00000211885.1			1630	100996671	1655	1606
201594_s_at	9989		1553805_at	132200		ILMN_2365595	51292		ENSG00000070882	26031		ENSG00000258878.1			1632	100996681	1656	1607
201595_s_at	55854		1553808_a_at	159296		ILMN_1791902	5914		ENSG00000070886	2046		ENSG00000233888.2			1633	100996694	1657	1608
201596_x_at	3875		1553809_a_at	169693		ILMN_1765872	23094		ENSG00000070915	6559		ENSG00000278725.1			1634	100996702	1659	1609
201597_at	1347		1553810_a_at	57650		ILMN_1791242	644923		ENSG00000070950	56852		ENSG00000221304.1			1635	100996724	1660	1610
201598_s_at	3636		1553811_at	84983		ILMN_1755215	389432		ENSG00000070961	490		ENSG00000249141.1			1636	100996740	1662	1611
201599_at	4942		1553812_at	79816		ILMN_1801697	163183		ENSG00000070985	29850		ENSG00000184271.14			1638	100996756	1663	1612
201600_at	11331		1553813_s_at	79816		ILMN_1752046	10019		ENSG00000071051	8440		ENSG00000173546.7			1639	100996760	1665	1613
201601_x_at	8519 /// 10581		1553815_a_at	170082		ILMN_1805996	25942		ENSG00000071054	9448		ENSG00000233451.1			1641	100996843	1666	1615
201602_s_at	4659		1553817_at	25812 /// 29774 /// 29797 /// 266697 /// 646074 /// 727983 /// 102725315		ILMN_2225577	134359		ENSG00000071073	11320		ENSG00000268895.4			1642	100996902	1669	1616
201603_at	4659		1553818_x_at	25812 /// 29774 /// 29797 /// 266697 /// 646074 /// 727983 /// 102725315		ILMN_1698001	4690		ENSG00000071082	6160		ENSG00000242747.1			1643	100996930	1670	1617
201604_s_at	4659		1553821_at	283450		ILMN_2349444	318		ENSG00000071127	9948		ENSG00000250066.1			1644	101	1671	1618
201605_x_at	1265		1553822_at	132112		ILMN_1778347	318		ENSG00000071189	23161		ENSG00000178372.7			1645	1010	1672	1620
201606_s_at	11137		1553823_a_at	132112		ILMN_2340919	2887		ENSG00000071203	54860		ENSG00000231699.1			1646	10100	1673	1621
201607_at	11137		1553826_a_at	146325		ILMN_1696683	7068		ENSG00000071205	79658		ENSG00000206987.1			1647	10101	1674	1622
201608_s_at	11137		1553828_at	120400		ILMN_1707475	7325		ENSG00000071242	6196		ENSG00000271704.1			1649	10102	1675	1627
201609_x_at	23463		1553829_at	285154		ILMN_1792305	24149		ENSG00000071243	54556		ENSG00000226598.1			1650	10103	1676	1628
201610_at	23463		1553830_s_at	4101 /// 266740		ILMN_1724533	23643		ENSG00000071246	22846		ENSG00000215264.4			1652	10105	1677	1629
201611_s_at	23463		1553831_at	140564		ILMN_1657769	1983		ENSG00000071282	29995		ENSG00000201998.1			1653	101055625	1678	1630
201612_at	223		1553832_at	246704		ILMN_1701596	6224		ENSG00000071462	114049		ENSG00000147439.10			1654	101056700	1687	1632
201613_s_at	8906		1553834_at	256076		ILMN_1723185	84337		ENSG00000071537	6400		ENSG00000254542.1			1655	101059948	1690	1633
201614_s_at	8607		1553835_a_at	256076		ILMN_1675007	79149		ENSG00000071539	9319		ENSG00000176383.8			1656	10106	1716	1634
201615_x_at	800		1553837_at	192111		ILMN_2383484	84798		ENSG00000071553	537		ENSG00000229834.1			1657	101060004	1717	1635
201616_s_at	800		1553838_at	152940		ILMN_1759184	84798		ENSG00000071564	6929		ENSG00000264009.1			1659	101060019	1718	1636
201617_x_at	800		1553839_at	91050		ILMN_1655722	440603		ENSG00000071575	28951		ENSG00000123560.12			1660	101060091	1719	1638
201618_x_at	8733		1553840_a_at	91050		ILMN_1694666	440603		ENSG00000071626	26528		ENSG00000278313.1			1662	101060200	1723	1639
201619_at	10935		1553842_at	139105		ILMN_1703346	1145		ENSG00000071655	53615		ENSG00000234068.5			1663	101060264	1725	1641
201620_at	8720		1553843_at	256815		ILMN_2333708	10735		ENSG00000071677	51052		ENSG00000271916.1			1665	101060391	1727	1642
201621_at	4681		1553844_a_at	256815		ILMN_2069593	9169		ENSG00000071794	6596		ENSG00000260691.4			1666	101060400	1728	1643
201622_at	27044		1553845_x_at	256815		ILMN_2194688	27123		ENSG00000071859	9130		ENSG00000255032.1			1669	101060424	1729	1644
201623_s_at	1615		1553846_at	220082		ILMN_1695506	27123		ENSG00000071889	60343		ENSG00000249042.4			1670	101060510	1730	1645
201624_at	1615		1553847_a_at	220082		ILMN_2242998	91120		ENSG00000071894	29894		ENSG00000253549.4			1671	101060544	1733	1646
201625_s_at	3638		1553849_at	137196		ILMN_1807263	91120		ENSG00000071909	140469		ENSG00000125744.10			1672	101060553	1734	1647
201626_at	3638		1553850_at	114041		ILMN_2313889	91120		ENSG00000071967	79901		ENSG00000237906.1			1673	101060609	1735	1649
201627_s_at	3638		1553851_at	121599		ILMN_1662492	2668		ENSG00000071991	28513		ENSG00000259660.2			1674	101060691	1736	1650
201628_s_at	10670		1553852_at	157680		ILMN_2345872	25870		ENSG00000071994	5134		ENSG00000157315.4			1675	10107	1737	1652
201629_s_at	52		1553856_s_at	27334		ILMN_1685371	25870		ENSG00000072041	55117		ENSG00000015532.8			1676	10109	1738	1653
201630_s_at	52		1553857_at	283284		ILMN_1797098	440491		ENSG00000072042	51109		ENSG00000090382.5			1677	10110	1739	1654
201631_s_at	8870		1553858_at	79842		ILMN_1710876	442299		ENSG00000072062	5566		ENSG00000280904.1			1678	10111	1740	1655
201632_at	1967		1553859_at	7166		ILMN_1809467	10791		ENSG00000072071	22859		ENSG00000265538.1			1687	10112	1741	1656
201633_s_at	80777		1553860_at	149095		ILMN_1778168	63916		ENSG00000072080	6694		ENSG00000218643.2			1690	10113	1742	1657
201634_s_at	80777		1553861_at	255394		ILMN_1778730	54148		ENSG00000072110	87		ENSG00000215381.3			1716	10114	1743	1659
201635_s_at	8087		1553863_at	57705		ILMN_2088876	51438		ENSG00000072121	23503		ENSG00000238026.1			1717	10116	1746	1660
201636_at	8087		1553864_at	2849		ILMN_1757152	51438		ENSG00000072133	27330		ENSG00000275233.1			1718	10117	1748	1662
201637_s_at	8087		1553865_a_at	2849		ILMN_1724213	203569		ENSG00000072134	22905		ENSG00000272269.1			1719	1012	1749	1663
201638_s_at	29894		1553868_a_at	285600		ILMN_1781276	255104		ENSG00000072135	26469		ENSG00000165732.11			1720	10120	1750	1665
201639_s_at	29894 /// 100126351 /// 100302196 /// 102466749		1553869_at	143686		ILMN_1701993	2894		ENSG00000072163	55679		ENSG00000232594.1			1723	10121	1755	1666
201640_x_at	1209		1553871_at	255193		ILMN_1688838	4969		ENSG00000072182	55515		ENSG00000103043.13			1725	10123	1756	1667
201641_at	684		1553872_at	256302		ILMN_1734231	1650		ENSG00000072201	84708		ENSG00000199241.1			1727	10124	1757	1668
201642_at	3460		1553873_at	257240		ILMN_1682147	29911		ENSG00000072210	224		ENSG00000262920.4			1728	101241892	1758	1669
201643_x_at	51780		1553874_a_at	84891		ILMN_1723087	4192		ENSG00000072274	7037		ENSG00000124486.11			1729	10125	1759	1670
201644_at	7264		1553875_s_at	84891		ILMN_2349393	4192		ENSG00000072310	6720		ENSG00000136874.9			1730	10126	1760	1671
201645_at	3371		1553876_at	154075		ILMN_2261876	4192		ENSG00000072315	7224		ENSG00000226270.3			1733	10128	1761	1672
201646_at	950		1553878_at	137362		ILMN_1666820	643910		ENSG00000072364	27125		ENSG00000257510.1			1734	10129	1762	1673
201647_s_at	950		1553879_a_at	137362		ILMN_1791826	57111		ENSG00000072401	7321		ENSG00000176812.7			1735	1013	1763	1674
201648_at	3716		1553880_at	170393		ILMN_2131269	728039		ENSG00000072415	64398		ENSG00000236828.1			1736	10130	1770	1675
201649_at	9246		1553881_at	84849		ILMN_1787103	643612		ENSG00000072422	9886		ENSG00000225513.1			1737	10131	1773	1676
201650_at	3880		1553882_at			ILMN_1755299	651537		ENSG00000072501	8243		ENSG00000164105.3			1738	10133	1774	1677
201651_s_at	11252		1553883_at	7652		ILMN_1654452	441378		ENSG00000072506	3028		ENSG00000216105.1			1739	10134	1775	1678
201652_at	10987		1553885_x_at	7652		ILMN_2203896	4092		ENSG00000072518	2011		ENSG00000206014.6			1740	10135	1776	1687
201653_at	10175		1553886_at	255101		ILMN_2203891	4092		ENSG00000072571	3161		ENSG00000143319.15			1741	10136	1777	1690
201654_s_at	3339		1553887_at	284369		ILMN_1710591	285484		ENSG00000072609	55743		ENSG00000264862.2			1742	101362076	1778	1716
201655_s_at	3339		1553888_at	160287		ILMN_1664102	57461		ENSG00000072657	29953		ENSG00000266398.1			1743	10137	1780	1717
201656_at	3655		1553889_at	117194		ILMN_1676721	4771		ENSG00000072682	8974		ENSG00000250740.1			1746	10138	1781	1718
201657_at	400		1553890_s_at	126147		ILMN_1671267	4771		ENSG00000072694	2213		ENSG00000166140.16			1748	10139	1783	1719
201658_at	400		1553891_at	128209		ILMN_1787933	651834		ENSG00000072736	4775		ENSG00000236495.1			1749	1014	1785	1723
201659_s_at	400		1553893_at	126402		ILMN_1676595	5046		ENSG00000072756	51095		ENSG00000207981.1			1750	10140	1786	1725
201660_at	2181		1553894_at	160857		ILMN_1710070	5046		ENSG00000072778	37		ENSG00000201354.1			1755	10141	1787	1727
201661_s_at	2181		1553895_at	160298		ILMN_2206126	154064		ENSG00000072786	6793		ENSG00000274238.1			1756	101410533	1788	1728
201662_s_at	2181		1553898_a_at	222029		ILMN_2267365	56672		ENSG00000072803	23291		ENSG00000251983.1			1757	101410535	1789	1729
201663_s_at	10051		1553900_s_at	25812 /// 29774 /// 29797		ILMN_2359029	56672		ENSG00000072818	9744		ENSG00000230994.1			1758	101410538	1791	1730
201664_at	10051		1553901_x_at	90649		ILMN_1743187	387263		ENSG00000072832	1400		ENSG00000264595.1			1759	10142	1793	1731
201665_x_at	6218		1553905_at	170063		ILMN_1756811	55791		ENSG00000072840	2121		ENSG00000253678.1			1760	10143	1794	1733
201666_at	7076		1553906_s_at	221472		ILMN_1813427	401045		ENSG00000072849	51009		ENSG00000226705.1			1761	10144	1795	1734
201667_at	2697		1553907_a_at	161829		ILMN_2313926	56990		ENSG00000072858	54847		ENSG00000265918.2			1762	10146	1796	1735
201668_x_at	4082		1553909_x_at	55719		ILMN_1745946	115106		ENSG00000072864	54820		ENSG00000276883.1			1763	10147	1797	1736
201669_s_at	4082		1553910_at	148545		ILMN_1667877	284129		ENSG00000072952	10335		ENSG00000207323.1			1768	10148	1798	1737
201670_s_at	4082		1553911_at	100130934		ILMN_1698330	4817		ENSG00000072954	79041		ENSG00000165730.13			1770	10149	1800	1738
201671_x_at	9097		1553912_at	285492		ILMN_2360448	9015		ENSG00000072958	8907		ENSG00000221017.1			1773	1015	1802	1739
201672_s_at	9097		1553914_at	162137		ILMN_1655844	9015		ENSG00000073008	5817		ENSG00000175745.10			1774	10150	1803	1740
201673_s_at	2997		1553915_at	283080		ILMN_1776129	56624		ENSG00000073060	949		ENSG00000186017.13			1775	10151	1804	1741
201674_s_at	8165		1553917_at	200576		ILMN_1780786	56624		ENSG00000073067	54905		ENSG00000213569.4			1776	10152	1805	1742
201675_at	8165		1553918_at	150135		ILMN_2114894	440867		ENSG00000073111	4171		ENSG00000212581.1			1777	10153	1806	1743
201676_x_at	5682		1553919_at	157927		ILMN_2163873	84624		ENSG00000073146	54456		ENSG00000221852.4			1778	10154	1807	1745
201677_at	56941		1553920_at	158401		ILMN_1710768	55634		ENSG00000073150	56666		ENSG00000123562.15			1780	10155	1808	1746
201678_s_at	56941		1553923_at	283238		ILMN_1787257	2740		ENSG00000073169	83642		ENSG00000272419.4			1781	101559451	1809	1747
201679_at	51593		1553924_at	116123		ILMN_1671891	55022		ENSG00000073282	8626		ENSG00000264653.1			1783	10157	1810	1748
201680_x_at	51593		1553927_at	202865		ILMN_1803045	114791		ENSG00000073331	80216		ENSG00000255400.1			1785	10158	1811	1749
201681_s_at	9231		1553928_at	255520		ILMN_2238383	388931		ENSG00000073350	3993		ENSG00000229508.2			1786	10159	1812	1750
201682_at	9512		1553929_at	125981		ILMN_1727938	92595		ENSG00000073417	5151		ENSG00000261122.5			1787	101593348	1813	1755
201683_x_at	9878		1553930_at	134864		ILMN_1799488	163087		ENSG00000073464	1183		ENSG00000274155.2			1788	1016	1814	1756
201684_s_at	9878		1553931_at	202459		ILMN_1696583	169841		ENSG00000073536	54475		ENSG00000073756.10			1789	10160	1815	1757
201685_s_at	9878		1553934_at	221241		ILMN_1713918	9265		ENSG00000073578	6389		ENSG00000074755.13			1791	10161	1816	1758
201686_x_at	8539		1553935_at	85003		ILMN_2160727	9265		ENSG00000073584	6605		ENSG00000226082.2			1793	10162	1819	1759
201687_s_at	8539		1553936_a_at	85003		ILMN_1786597	653533		ENSG00000073598	54752		ENSG00000230747.1			1794	10163	1820	1760
201688_s_at	7163		1553938_a_at	202374		ILMN_1714172	200403		ENSG00000073605	55876		ENSG00000201658.1			1795	10164	1821	1761
201689_s_at	7163		1553940_a_at	123355		ILMN_1776703	114609		ENSG00000073614	5927		ENSG00000164299.6			1796	10165	1822	1762
201690_s_at	7163		1553943_at	171391		ILMN_1699411	645645		ENSG00000073670	4185		ENSG00000256167.1			1797	10166	1823	1763
201691_s_at	7163		1553944_at	4253 /// 117153		ILMN_1813598	148		ENSG00000073711	5523		ENSG00000279248.1			1798	101669762	1824	1767
201692_at	10280		1553945_at	122876		ILMN_1655163	8428		ENSG00000073712	10979		ENSG00000250886.1			1800	101669764	1825	1768
201693_s_at	1958		1553946_at	117159		ILMN_1702723	8428		ENSG00000073734	8647		ENSG00000137500.8			1802	10168	1826	1769
201694_s_at	1958		1553947_at	118460		ILMN_1809435	343930		ENSG00000073737	10170		ENSG00000255510.1			1803	1017	1827	1770
201695_s_at	4860		1553949_at	440073		ILMN_1745276	730262		ENSG00000073754	922		ENSG00000159082.16			1804	10170	1828	1773
201696_at	6429		1553952_at	131540		ILMN_1665285	730262		ENSG00000073756	5743		ENSG00000248498.3			1805	10171	1829	1774
201697_s_at	1786		1553954_at	199857		ILMN_1671314	8409		ENSG00000073792	10644		ENSG00000245910.7			1806	10172	1830	1775
201698_s_at	8683 /// 283459		1553955_at	129285		ILMN_1757978	54891		ENSG00000073803	9175		ENSG00000264134.1			1807	10174	1831	1776
201699_at	5706		1553956_at	65062		ILMN_1712171	286260		ENSG00000073849	6480		ENSG00000249462.1			1808	10175	1832	1777
201700_at	896		1553957_at	163050		ILMN_1691606	254773		ENSG00000073861	30009		ENSG00000267430.1			1809	101752400	1833	1778
201701_s_at	10424		1553959_a_at	126792		ILMN_1765493	92799		ENSG00000073910	10129		ENSG00000278507.1			1810	10178	1834	1780
201702_s_at	5514		1553960_at	90203		ILMN_1743432	1716		ENSG00000073921	8301		ENSG00000159202.16			1811	10179	1836	1781
201703_s_at	5514		1553961_s_at	90203		ILMN_1716832	197322		ENSG00000073969	4905		ENSG00000277349.1			1812	10180	1837	1783
201704_at	955		1553962_s_at	388		ILMN_1683231	113828		ENSG00000074047	2736		ENSG00000232829.3			1813	10181	1838	1785
201705_at	5713		1553963_at	388		ILMN_1695311	3108		ENSG00000074054	23332		ENSG00000233236.1			1814	10184	1839	1786
201706_s_at	5824		1553965_x_at	388		ILMN_1789781	415116		ENSG00000074071	65993		ENSG00000136861.16			1815	10186	1841	1787
201707_at	5824		1553967_at	113179		ILMN_2366212	974		ENSG00000074181	4854		ENSG00000267598.1			1816	10188	1842	1788
201708_s_at	8508		1553968_a_at	113179		ILMN_1736965	59307		ENSG00000074201	1207		ENSG00000212618.1			1819	10189	1843	1789
201709_s_at	8508		1553970_s_at	1056		ILMN_1656492	389422		ENSG00000074211	5522		ENSG00000236324.1			1820	1019	1844	1791
201710_at	4605		1553971_a_at	352954		ILMN_1689456	26137		ENSG00000074219	8463		ENSG00000221053.1			1821	10190	1845	1793
201711_x_at	5903		1553972_a_at	875		ILMN_1659508	148003		ENSG00000074266	8726		ENSG00000229343.1			1822	101926888	1846	1794
201712_s_at	5903		1553973_a_at	404203		ILMN_1788061	124404		ENSG00000074276	54825		ENSG00000118113.10			1823	101926890	1847	1795
201713_s_at	5903		1553974_at	128977		ILMN_2162358	146434		ENSG00000074317	6620		ENSG00000131849.10			1824	101926892	1848	1796
201714_at	7283		1553976_a_at	25911		ILMN_2227195	85478		ENSG00000074319	7251		ENSG00000120937.8			1825	101926903	1849	1797
201715_s_at	22985		1553977_a_at	51302		ILMN_1794452	652331		ENSG00000074356	55421		ENSG00000258121.1			1826	101926906	1850	1798
201716_at	6642		1553978_at	729991		ILMN_1708064	4134		ENSG00000074370	489		ENSG00000216710.1			1827	101926907	1852	1800
201717_at	740		1553979_at	7675		ILMN_1739434	649184		ENSG00000074410	771		ENSG00000266305.1			1828	101926912	1854	1801
201718_s_at	2037		1553982_a_at	338382		ILMN_1703881	441528		ENSG00000074416	11343		ENSG00000236358.1			1829	101926913	1855	1802
201719_s_at	2037		1553983_at	1841		ILMN_1788936	83999		ENSG00000074527	59277		ENSG00000256508.2			1830	101926915	1856	1803
201720_s_at	7805		1553984_s_at	1841		ILMN_1793445	645781		ENSG00000074582	617		ENSG00000179460.5			1831	101926916	1857	1804
201721_s_at	7805		1553986_at	158158		ILMN_1812669	94031		ENSG00000074590	9891		ENSG00000278517.1			1832	101926918	1859	1805
201722_s_at	2589		1553987_at	51275		ILMN_1781585	360132		ENSG00000074603	54878		ENSG00000254299.1			1833	101926928	1861	1806
201723_s_at	2589		1553989_a_at	245973		ILMN_2089977	360132		ENSG00000074621	9187		ENSG00000188352.11			1834	101926934	1869	1807
201724_s_at	2589		1553990_at	283870		ILMN_1677274	389813		ENSG00000074657	55205		ENSG00000280081.2			1836	101926942	1870	1808
201725_at	8872		1553991_s_at	54621 /// 101928274		ILMN_1662989	440083		ENSG00000074660	8578		ENSG00000215190.7			1837	101926943	1871	1809
201726_at	1994		1553992_s_at	10230		ILMN_1770635	6657		ENSG00000074695	3998		ENSG00000225920.2			1838	101926944	1874	1810
201727_s_at	1994		1553993_s_at	81857 /// 102465480		ILMN_2105308	8813		ENSG00000074696	51495		ENSG00000003147.16			1839	101926959	1875	1811
201728_s_at	9703		1553994_at	4907		ILMN_1658992	8813		ENSG00000074706	26034		ENSG00000266038.1			1841	101926960	1876	1812
201729_s_at	9703		1553995_a_at	4907		ILMN_1812640	196		ENSG00000074755	23140		ENSG00000260524.1			1842	101926962	1877	1813
201730_s_at	7175		1553997_a_at	253982		ILMN_1697203	650804		ENSG00000074771	50508		ENSG00000254688.1			1843	101926963	1880	1814
201731_s_at	7175		1553998_at	63947 /// 728656		ILMN_1684434	26503		ENSG00000074800	2023		ENSG00000154025.14			1844	101926967	1889	1815
201732_s_at	1182		1554001_at	4591		ILMN_1803593	7473		ENSG00000074803	6557		ENSG00000021762.18			1845	101926975	1890	1816
201733_at	1182		1554003_at	64283		ILMN_1674217	23250		ENSG00000074842	56005		ENSG00000265267.1			1846	101926978	1891	1819
201734_at	1182		1554004_a_at	64283		ILMN_1762188	440435		ENSG00000074855	57719		ENSG00000232379.1			1847	101926987	1892	1820
201735_s_at	1182		1554006_a_at	3993		ILMN_1668663	648001		ENSG00000074935	51175		ENSG00000197214.5			1848	101926996	1893	1821
201736_s_at	10299		1554007_at			ILMN_2354140	51126		ENSG00000074964	55160		ENSG00000150750.6			1849	101927003	1894	1822
201737_s_at	10299		1554008_at	9180		ILMN_1689097	51126		ENSG00000074966	7294		ENSG00000241959.3			1850	101927007	1896	1823
201738_at	10289		1554010_at	3340		ILMN_1698324	554		ENSG00000075035	9671		ENSG00000248714.5			1852	101927017	1901	1824
201739_at	6446		1554012_at	340419		ILMN_1802519	51028		ENSG00000075043	3785		ENSG00000274268.1			1854	101927018	1902	1825
201740_at	4722		1554014_at	1106		ILMN_1717482	401014		ENSG00000075073	6865		ENSG00000233718.4			1855	101927020	1906	1826
201741_x_at	6426		1554015_a_at	1106		ILMN_1800697	9079		ENSG00000075089	64431		ENSG00000156076.8			1856	101927021	1907	1827
201742_x_at	6426		1554016_a_at	79650		ILMN_2155516	79691		ENSG00000075131	54962		ENSG00000235862.2			1857	101927027	1908	1828
201743_at	929		1554017_at	11066 /// 353116		ILMN_1733407	79691		ENSG00000075142	6717		ENSG00000160867.13			1859	101927034	1909	1829
201744_s_at	4060		1554018_at	10457		ILMN_2409451	10787		ENSG00000075151	8672		ENSG00000255176.1			1861	101927038	1910	1830
201745_at	5756		1554019_s_at	285753		ILMN_1786045	283652		ENSG00000075188	79023		ENSG00000281780.1			1869	101927040	1911	1831
201746_at	7157		1554020_at	636		ILMN_1780236	5372		ENSG00000075213	10371		ENSG00000262514.1			1870	101927043	1912	1832
201747_s_at	6294		1554021_a_at	7559		ILMN_1679798	54106		ENSG00000075218	51512		ENSG00000261268.1			1871	101927044	1915	1833
201748_s_at	6294		1554022_at	152206		ILMN_1651325	653493		ENSG00000075223	10512		ENSG00000254676.1			1874	101927049	1917	1834
201749_at	1889		1554023_s_at	152206		ILMN_1692056	9955		ENSG00000075234	55020		ENSG00000134987.10			1875	101927051	1933	1836
201750_s_at	1889		1554026_a_at	4651		ILMN_1672843	26269		ENSG00000075239	38		ENSG00000121060.13			1876	101927058	1936	1837
201751_at	9929		1554027_a_at	8671		ILMN_1752035	646191		ENSG00000075240	23151		ENSG00000280269.1			1877	101927059	1937	1838
201752_s_at	120		1554029_a_at	9652		ILMN_1693836	653344		ENSG00000075275	9620		ENSG00000223091.1			1880	101927060	1938	1839
201753_s_at	120		1554030_at	411		ILMN_1661544	1606		ENSG00000075290	7479		ENSG00000237833.1			1889	101927066	1939	1840
201754_at	1345		1554032_at	411		ILMN_1742381	643085		ENSG00000075292	27332		ENSG00000197233.7			1890	101927067	1942	1841
201755_at	4174		1554033_at	55691		ILMN_1674366	89884		ENSG00000075303	55972		ENSG00000229269.1			1891	101927069	1943	1842
201756_at	6118		1554034_a_at	55691		ILMN_1683296	650836		ENSG00000075336	29090		ENSG00000263921.1			1892	101927071	1944	1843
201757_at	4725 /// 6134		1554036_at	9841		ILMN_1706117	391656		ENSG00000075340	119		ENSG00000233880.1			1893	101927074	1945	1844
201758_at	7251		1554037_a_at	9841		ILMN_1902172	389120		ENSG00000075388	2249		ENSG00000172197.10			1894	101927075	1946	1845
201759_at	6904		1554038_at	55132		ILMN_1716377	54511		ENSG00000075391	9462		ENSG00000130545.14			1896	101927081	1947	1846
201760_s_at	55884		1554039_at	80017		ILMN_1726554	3658		ENSG00000075399	9605		ENSG00000235280.2			1901	101927084	1948	1847
201761_at	10797		1554041_at	100288797		ILMN_2217212	163050		ENSG00000075407	7587		ENSG00000261573.1			1902	101927085	1949	1848
201762_s_at	5721 /// 102465801		1554042_s_at	100288797		ILMN_2184884	283726		ENSG00000075413	4140		ENSG00000255231.1			1906	101927086	1950	1849
201763_s_at	1616		1554043_a_at			ILMN_1677076	441771		ENSG00000075415	5250		ENSG00000258673.1			1907	101927089	1951	1850
201764_at	79022		1554044_a_at	56246		ILMN_1657148	148046		ENSG00000075420	64778		ENSG00000132953.15			1908	101927093	1952	1852
201765_s_at	3073		1554045_at	7572		ILMN_1711557	390892		ENSG00000075426	2355		ENSG00000223720.1			1909	101927095	1954	1854
201766_at	60528		1554047_at	10190		ILMN_1788756	283303		ENSG00000075429	27091		ENSG00000100012.10			1910	101927096	1955	1855
201767_s_at	60528		1554049_s_at	50717		ILMN_1734366	6097		ENSG00000075461	27092		ENSG00000253286.4			1911	101927098	1956	1856
201768_s_at	9685		1554050_at	27293		ILMN_2275399	6097		ENSG00000075539	285527		ENSG00000112697.14			1912	101927111	1958	1857
201769_at	9685		1554052_at	23019		ILMN_1771126	6097		ENSG00000075568	23505		ENSG00000224978.1			1915	101927112	1959	1859
201770_at	6626		1554053_at	10558		ILMN_2092756	79073		ENSG00000075618	6624		ENSG00000273249.1			1917	101927115	1960	1861
201771_at	10067		1554057_at	645676		ILMN_1698072	10531		ENSG00000075624	60		ENSG00000231566.1			1933	101927117	1961	1869
201772_at	51582		1554059_at	6419		ILMN_1730416	54205		ENSG00000075643	55034		ENSG00000230799.1			1936	101927121	1962	1870
201773_at	23394		1554060_s_at	6419		ILMN_1750641	10847		ENSG00000075651	5337		ENSG00000223730.1			1937	101927122	1964	1871
201774_s_at	9918		1554062_at	7499		ILMN_1670524	644586		ENSG00000075673	479		ENSG00000273870.1			1938	101927123	1965	1874
201775_s_at	9813		1554063_at	100533106		ILMN_1710479	285704		ENSG00000075702	284403		ENSG00000223198.1			1939	101927124	1967	1875
201776_s_at	9813		1554065_at	89853		ILMN_1773696	285704		ENSG00000075711	1739		ENSG00000134463.13			1942	101927125	1968	1876
201777_s_at	9813		1554067_at	144577		ILMN_1813645	79858		ENSG00000075785	7879		ENSG00000226263.1			1943	101927126	1969	1877
201778_s_at	9813		1554068_s_at	144577		ILMN_1695366	504190		ENSG00000075790	55973		ENSG00000225328.1			1944	101927129	1973	1879
201779_s_at	11342		1554069_at	2046		ILMN_2102356	504190		ENSG00000075826	25956		ENSG00000261048.1			1945	101927131	1974	1880
201780_s_at	11342		1554071_at	159989		ILMN_2142815	11224		ENSG00000075856	9733		ENSG00000255238.1			1946	101927133	1975	1889
201781_s_at	9049		1554072_s_at	159989		ILMN_1701873	375759		ENSG00000075884	55843		ENSG00000214485.6			1947	101927138	1977	1890
201782_s_at	9049		1554074_s_at	200172		ILMN_1708798	55840		ENSG00000075886	113457		ENSG00000222051.1			1948	101927143	1978	1891
201783_s_at	5970		1554076_s_at	219902		ILMN_1726523	26533		ENSG00000075891	5076		ENSG00000015285.9			1949	101927150	1979	1892
201784_s_at	10944		1554077_a_at	79639		ILMN_1684758	2109		ENSG00000075914	23016		ENSG00000200235.1			1950	101927151	1981	1893
201785_at	6035		1554078_s_at	9093		ILMN_2300970	2109		ENSG00000075945	22920		ENSG00000116663.9			1951	101927152	1982	1894
201786_s_at	103		1554079_at	374378		ILMN_1791588	4684		ENSG00000075975	23609		ENSG00000228108.1			1952	101927157	1983	1896
201787_at	2192		1554080_at	9125		ILMN_1702305	4684		ENSG00000076003	4175		ENSG00000138658.14			1953	101927159	1984	1901
201788_at	11325		1554082_a_at	79707		ILMN_1806275	113179		ENSG00000076043	25996		ENSG00000251286.2			1954	101927164	1991	1902
201789_at	64430		1554084_a_at	79707		ILMN_1652719	145942		ENSG00000076053	10179		ENSG00000274642.1			1955	101927166	1992	1903
201790_s_at	1717		1554085_at	317781		ILMN_1766741	643475		ENSG00000076067	5939		ENSG00000189376.10			1956	101927176	1993	1906
201791_s_at	1717		1554086_at	10426		ILMN_1670008	201163		ENSG00000076108	11176		ENSG00000224236.3			1958	101927181	1994	1907
201792_at	165		1554089_s_at	51119 /// 155370		ILMN_1794156	1859		ENSG00000076201	25930		ENSG00000255218.1			1959	101927193	1995	1908
201793_x_at	9887		1554091_a_at	114609		ILMN_1773814	389125		ENSG00000076242	4292		ENSG00000204580.10			1960	101927195	1996	1909
201794_s_at	9887		1554093_a_at	10302		ILMN_1746552	116966		ENSG00000076248	7374		ENSG00000242012.1			1961	101927196	1997	1910
201795_at	3930		1554094_at	957		ILMN_2323385	89122		ENSG00000076258	2329		ENSG00000273806.1			1962	101927204	1998	1911
201796_s_at	7407		1554095_at	155435		ILMN_1792265	89122		ENSG00000076321	27252		ENSG00000273520.3			1964	101927206	1999	1912
201797_s_at	7407		1554096_a_at	155435		ILMN_1761486	79866		ENSG00000076344	8786		ENSG00000262561.1			1965	101927210	2000	1915
201798_s_at	26509		1554097_a_at	554202		ILMN_1740166	643449		ENSG00000076351	113235		ENSG00000235920.1			1967	101927211	2001	1917
201799_s_at	5007		1554098_at	169981		ILMN_1753225	653123		ENSG00000076356	5362		ENSG00000277942.1			1968	101927219	2002	1933
201800_s_at	5007		1554099_a_at	169981		ILMN_1712155	6128		ENSG00000076382	10615		ENSG00000212154.1			1969	101927220	2004	1936
201801_s_at	2030		1554101_a_at	84899		ILMN_1717490	6128		ENSG00000076513	88455		ENSG00000241067.2			1973	101927221	2005	1937
201802_at	2030		1554102_a_at	84899		ILMN_1690494	6128		ENSG00000076554	7163		ENSG00000252357.1			1974	101927224	2006	1938
201803_at	5431		1554103_at			ILMN_1652722	9556		ENSG00000076555	32		ENSG00000242600.5			1975	101927228	2009	1939
201804_x_at	1155		1554105_at	84548		ILMN_1751195	653438		ENSG00000076604	9618		ENSG00000239481.1			1977	101927237	2010	1942
201805_at	5571		1554106_at	65065		ILMN_1881598	727944		ENSG00000076641	55824		ENSG00000234202.2			1978	101927244	2011	1943
201806_s_at	11273		1554108_at			ILMN_1696512	51327		ENSG00000076650	55094		ENSG00000260848.1			1979	101927247	2012	1944
201807_at	9559		1554110_at	64866		ILMN_1658834	124245		ENSG00000076662	3385		ENSG00000248724.5			1981	101927248	2013	1945
201808_s_at	2022		1554112_a_at	9706		ILMN_1676941	642809		ENSG00000076685	22978		ENSG00000239179.1			1982	101927249	2014	1946
201809_s_at	2022		1554113_a_at	9498		ILMN_1732534	51510		ENSG00000076706	4162		ENSG00000219867.1			1983	101927253	2015	1947
201810_s_at	9467		1554114_s_at	85464		ILMN_2113333	284194		ENSG00000076716	2239		ENSG00000229716.2			1984	101927254	2016	1948
201811_x_at	9467		1554115_at	133874		ILMN_1656869	284194		ENSG00000076770	55796		ENSG00000113361.11			1991	101927256	2017	1949
201812_s_at	54543 /// 201725		1554116_s_at	57097		ILMN_1789775	54663		ENSG00000076826	57662		ENSG00000277904.1			1992	101927257	2018	1950
201813_s_at	9779		1554117_at	160777		ILMN_1809866	54663		ENSG00000076864	5909		ENSG00000272654.1			1993	101927263	2019	1951
201814_at	9779		1554119_at	79650		ILMN_1662140	130367		ENSG00000076924	56949		ENSG00000066336.10			1994	101927272	2020	1952
201815_s_at	9779		1554121_at	51144		ILMN_1710243	4992		ENSG00000076944	6813		ENSG00000232457.4			1995	101927273	2021	1953
201816_s_at	2631		1554122_a_at	51144		ILMN_1719236	1003		ENSG00000076984	5609		ENSG00000249338.1			1996	101927274	2022	1954
201817_at	9690		1554125_a_at	22829		ILMN_1654851	79137		ENSG00000077009	27231		ENSG00000182405.5			1997	101927275	2023	1955
201818_at	79888		1554126_at	253827		ILMN_2185427	146325		ENSG00000077044	8527		ENSG00000254988.1			1998	101927278	2026	1956
201819_at	949		1554127_s_at	253827		ILMN_1685630	946		ENSG00000077063	83992		ENSG00000266207.1			1999	101927279	2027	1958
201820_at	3852		1554128_at	149685		ILMN_1748206	140706		ENSG00000077080	51412		ENSG00000197782.13			2000	101927282	2028	1959
201821_s_at	10440		1554129_a_at	149685		ILMN_1790042	653981		ENSG00000077092	5915		ENSG00000218180.2			2001	101927286	2029	1960
201822_at	10440		1554131_at	54462		ILMN_1660227	646434		ENSG00000077097	7155		ENSG00000200389.1			2002	101927287	2030	1961
201823_s_at	9604		1554132_a_at	54462		ILMN_1701475	126860		ENSG00000077147	56889		ENSG00000234770.1			2004	101927292	2033	1962
201824_at	9604		1554133_at	55680		ILMN_1663541	11285		ENSG00000077150	4791		ENSG00000179774.8			2005	101927295	2034	1964
201825_s_at	51097		1554140_at	79819		ILMN_2366041	81618		ENSG00000077152	29089		ENSG00000230010.1			2006	101927305	2035	1965
201826_s_at	51097		1554141_s_at	79819		ILMN_1680453	81618		ENSG00000077157	4660		ENSG00000184741.5			2009	101927310	2036	1967
201827_at	6603		1554142_at	283507		ILMN_1719828	653052		ENSG00000077232	54431		ENSG00000228089.1			2010	101927313	2037	1968
201828_x_at	8933		1554143_a_at	283507		ILMN_2255382	5819		ENSG00000077235	2975		ENSG00000212535.1			2011	101927314	2038	1969
201829_at	10276		1554145_a_at	129285		ILMN_2337336	5819		ENSG00000077238	3566		ENSG00000266184.1			2012	101927320	2039	1973
201830_s_at	10276		1554147_s_at	89876		ILMN_2253246	54943		ENSG00000077254	23032		ENSG00000274555.1			2013	101927330	2040	1974
201831_s_at	8615		1554148_a_at	9197		ILMN_1716298	731102		ENSG00000077264	5063		ENSG00000233516.1			2014	101927331	2041	1975
201832_s_at	8615		1554149_at	56650		ILMN_1807171	5322		ENSG00000077274	827		ENSG00000218472.2			2015	101927340	2042	1977
201833_at	3066		1554151_at	4967		ILMN_1796543	651680		ENSG00000077279	1641		ENSG00000236740.5			2016	101927342	2043	1978
201834_at	5564		1554152_a_at	4967		ILMN_1792314	10121		ENSG00000077312	6626		ENSG00000243721.1			2017	101927346	2044	1979
201835_s_at	5564		1554153_a_at	51317		ILMN_1687858	805		ENSG00000077327	9576		ENSG00000233003.4			2018	101927348	2045	1981
201836_s_at	9913		1554154_at	54834		ILMN_1756935	114880		ENSG00000077348	56915		ENSG00000220773.1			2019	101927350	2047	1982
201837_s_at	9913		1554155_at	79648		ILMN_1763561	114880		ENSG00000077380	1781		ENSG00000186951.15			2020	101927358	2048	1983
201838_s_at	9913		1554156_a_at	90199		ILMN_2207562	55435		ENSG00000077420	54518		ENSG00000101425.11			2021	101927359	2049	1984
201839_s_at	4072		1554157_a_at	90199		ILMN_2207561	55435		ENSG00000077454	4034		ENSG00000269419.1			2022	101927360	2050	1990
201840_at	4738		1554158_at	10771		ILMN_1791084	642132		ENSG00000077458	143684		ENSG00000239923.3			2023	101927362	2051	1991
201841_s_at	3315		1554159_a_at	10771		ILMN_1693740	647834		ENSG00000077463	51548		ENSG00000204947.7			2026	101927363	2052	1992
201842_s_at	2202		1554160_a_at	55663		ILMN_1795428	79726		ENSG00000077498	7299		ENSG00000259377.1			2027	101927365	2053	1993
201843_s_at	2202		1554161_at	9481		ILMN_1703075	5697		ENSG00000077514	10714		ENSG00000262899.1			2028	101927377	2054	1994
201844_s_at	23429		1554163_at	117581		ILMN_1746526	26528		ENSG00000077522	88		ENSG00000254314.1			2029	101927379	2055	1995
201845_s_at	23429		1554165_at	9679		ILMN_1746257	26528		ENSG00000077549	832		ENSG00000263909.1			2030	101927380	2056	1996
201846_s_at	23429		1554167_a_at	51125		ILMN_1731222	2267		ENSG00000077585	7107		ENSG00000170100.12			2033	101927391	2057	1997
201847_at	3988		1554168_a_at	30011		ILMN_1683761	54967		ENSG00000077616	10003		ENSG00000121335.11			2034	101927396	2058	1998
201848_s_at	664		1554170_a_at	255374		ILMN_2133125	254050		ENSG00000077684	79960		ENSG00000233531.1			2035	101927406	2059	1999
201849_at	664		1554171_at	9203		ILMN_1661043	651530		ENSG00000077713	203427		ENSG00000273964.1			2036	101927410	2060	2000
201850_at	822		1554172_a_at	9203		ILMN_1715452	158326		ENSG00000077721	7319		ENSG00000251219.1			2037	101927411	2063	2001
201851_at	6455		1554173_at	124599		ILMN_1778523	687		ENSG00000077782	2260		ENSG00000253747.1			2038	101927416	2064	2002
201852_x_at	1281		1554175_at	124599		ILMN_1747839	84210		ENSG00000077800	8468		ENSG00000257343.1			2039	101927417	2065	2004
201853_s_at	994		1554176_a_at	285315		ILMN_1679184	84210		ENSG00000077935	27127		ENSG00000249337.2			2040	101927420	2066	2005
201854_s_at	23300		1554177_a_at	27109		ILMN_1670452	84210		ENSG00000077942	2192		ENSG00000261496.1			2041	101927422	2067	2006
201855_s_at	23300		1554178_a_at	285172		ILMN_2283772	253012		ENSG00000077943	8516		ENSG00000121064.11			2042	101927433	2068	2009
201856_s_at	51663		1554179_s_at	66004		ILMN_2388263	253012		ENSG00000077984	8530		ENSG00000211798.3			2043	101927438	2069	2010
201857_at	51663		1554181_at	254122		ILMN_1804593	253012		ENSG00000078018	4133		ENSG00000281386.1			2044	101927447	2070	2011
201858_s_at	5552		1554182_at	375593 /// 378108		ILMN_1739126	155006		ENSG00000078043	9063		ENSG00000163069.11			2045	101927449	2071	2012
201859_at	5552		1554183_s_at	375593 /// 378108		ILMN_1765480	118924		ENSG00000078053	273		ENSG00000145321.11			2047	101927450	2072	2013
201860_s_at	5327		1554185_at	554206		ILMN_1676907	26206		ENSG00000078061	369		ENSG00000166819.10			2048	101927451	2073	2014
201861_s_at	9208		1554187_at	554206		ILMN_2108938	23360		ENSG00000078070	56922		ENSG00000179097.5			2049	101927455	2077	2015
201862_s_at	9208		1554188_at	341032		ILMN_1681300	641806		ENSG00000078081	27074		ENSG00000238269.7			2050	101927460	2078	2016
201863_at	26017		1554190_s_at	79949		ILMN_1675687	644701		ENSG00000078098	2191		ENSG00000275167.1			2051	101927465	2079	2017
201864_at	2664		1554192_s_at	152992		ILMN_1658207	401827		ENSG00000078114	10529		ENSG00000222416.1			2052	101927479	2081	2018
201865_x_at	2908		1554193_s_at	79694		ILMN_1750101	6282		ENSG00000078124	55331		ENSG00000253314.4			2053	101927482	2091	2019
201866_s_at	2908		1554194_at			ILMN_2382309	9623		ENSG00000078140	3093		ENSG00000143756.10			2054	101927490	2098	2020
201867_s_at	6907		1554195_a_at	389336		ILMN_1784905	284222		ENSG00000078142	5289		ENSG00000167004.11			2055	101927494	2099	2021
201868_s_at	6907		1554196_at	284359		ILMN_1786215	7551		ENSG00000078177	55728		ENSG00000267232.1			2056	101927495	2100	2022
201869_s_at	6907		1554198_at	26751		ILMN_1778560	7551		ENSG00000078237	57103		ENSG00000197498.11			2057	101927498	2101	2023
201870_at	10953		1554199_at	5800		ILMN_1745076	9685		ENSG00000078246	7289		ENSG00000257360.1			2058	101927499	2103	2026
201871_s_at	51035		1554201_at	57010		ILMN_1810000	8608		ENSG00000078269	8871		ENSG00000204031.3			2059	101927502	2104	2027
201872_s_at	6059		1554202_x_at	57010		ILMN_1781537	221656		ENSG00000078295	108		ENSG00000157500.9			2060	101927503	2107	2028
201873_s_at	6059		1554203_at	642976		ILMN_1801193	652777		ENSG00000078304	5527		ENSG00000231781.1			2063	101927507	2108	2029
201874_at	9019		1554205_s_at	130026		ILMN_1702983	652679		ENSG00000078328	54715		ENSG00000268985.1			2064	101927508	2109	2030
201875_s_at	9019		1554206_at	55217		ILMN_1659845	9710		ENSG00000078369	2782		ENSG00000270133.1			2065	101927513	2110	2033
201876_at	5445		1554208_at	150365		ILMN_1779673	154150		ENSG00000078399	3205		ENSG00000151461.18			2066	101927523	2113	2034
201877_s_at	5527		1554210_at	389874		ILMN_1805464	649967		ENSG00000078401	1906		ENSG00000258623.1			2067	101927526	2114	2035
201878_at	25820		1554212_s_at	3788		ILMN_1678919	55432		ENSG00000078403	8028		ENSG00000224791.1			2068	101927528	2115	2036
201879_at	25820		1554213_at	9639		ILMN_1727049	402509		ENSG00000078487	55063		ENSG00000123572.15			2069	101927531	2116	2037
201880_at	25820		1554214_at			ILMN_1780756	55147		ENSG00000078549	117		ENSG00000225258.1			2070	101927534	2117	2038
201881_s_at	25820		1554216_at	55610		ILMN_1793959	83440		ENSG00000078579	26281		ENSG00000241717.1			2071	101927537	2118	2039
201882_x_at	2683		1554217_a_at	55610		ILMN_1767846	644336		ENSG00000078589	27334		ENSG00000205636.3			2072	101927539	2119	2040
201883_s_at	2683		1554219_at			ILMN_1688630	8434		ENSG00000078596	9452		ENSG00000249474.1			2073	101927543	2120	2041
201884_at	1048		1554220_a_at			ILMN_2067269	8434		ENSG00000078618	4898		ENSG00000124107.5			2077	101927547	2121	2042
201885_s_at	1727		1554222_at	284365		ILMN_2365528	93323		ENSG00000078668	7419		ENSG00000251456.1			2078	101927550	2122	2043
201886_at	80344		1554224_at	101929497		ILMN_1768020	93323		ENSG00000078674	5108		ENSG00000270123.3			2079	101927552	2123	2044
201887_at	3597		1554225_a_at	101929497		ILMN_1656293	9570		ENSG00000078687	57690		ENSG00000241334.2			2081	101927553	2124	2045
201888_s_at	3597		1554228_a_at	157556		ILMN_1722812	9570		ENSG00000078699	9139		ENSG00000279152.1			2091	101927565	2125	2046
201889_at	10447		1554229_at	153222		ILMN_2166543	9829		ENSG00000078725	1620		ENSG00000248126.1			2098	101927574	2128	2047
201890_at	6241		1554231_a_at	252884		ILMN_2355168	4257		ENSG00000078747	83737		ENSG00000259137.1			2099	101927581	2130	2048
201891_s_at	567		1554232_a_at			ILMN_1769606	143689		ENSG00000078795	27039		ENSG00000259367.1			2100	101927582	2131	2049
201892_s_at	3615		1554233_at	338872 /// 387911		ILMN_2147078	143689		ENSG00000078804	58476		ENSG00000234765.1			2101	101927586	2132	2050
201893_x_at	1634		1554234_at	83473		ILMN_1718285	3224		ENSG00000078808	51150		ENSG00000237400.1			2103	101927588	2134	2051
201894_s_at	6745		1554235_at	29119		ILMN_1714050	727737		ENSG00000078814	57644		ENSG00000142856.15			2104	101927591	2135	2052
201895_at	369		1554237_at	10806		ILMN_1803429	960		ENSG00000078898	80341		ENSG00000240477.1			2107	101927592	2137	2053
201896_s_at	84722		1554239_s_at	284273		ILMN_1708248	10859		ENSG00000078900	7161		ENSG00000242461.1			2108	101927597	2138	2054
201897_s_at	1163		1554240_a_at	3683		ILMN_1807515	23283		ENSG00000078902	54472		ENSG00000253203.5			2109	101927599	2139	2055
201898_s_at	7319		1554241_at	1690		ILMN_1703852	1948		ENSG00000078967	51619		ENSG00000198113.2			2110	101927603	2140	2056
201899_s_at	7319		1554242_a_at	1690		ILMN_1659862	89837		ENSG00000079101	27098		ENSG00000240199.3			2113	101927604	2145	2057
201900_s_at	10327		1554245_x_at	51326 /// 100294341 /// 100506084		ILMN_2391051	2210		ENSG00000079102	862		ENSG00000125686.10			2114	101927606	2146	2058
201901_s_at	7528		1554246_at	149466		ILMN_2345564	9333		ENSG00000079112	1015		ENSG00000207171.1			2115	101927608	2149	2059
201902_s_at	7528		1554248_at	27332		ILMN_2259966	9333		ENSG00000079134	9984		ENSG00000261470.1			2116	101927609	2150	2060
201903_at	7384		1554249_a_at	27332 /// 100507113		ILMN_1764188	203238		ENSG00000079150	51661		ENSG00000256777.1			2117	101927612	2151	2063
201904_s_at	10217		1554250_s_at	375593 /// 442578 /// 442582		ILMN_1655893	203238		ENSG00000079156	114880		ENSG00000263609.1			2118	101927616	2152	2064
201905_s_at	10217		1554251_at	50809		ILMN_1678265	646114		ENSG00000079215	6507		ENSG00000147571.4			2119	101927620	2153	2065
201906_s_at	10217		1554252_a_at	204219		ILMN_1709101	11214		ENSG00000079246	7520		ENSG00000254890.1			2120	101927623	2155	2066
201907_x_at	1857		1554253_a_at	204219		ILMN_1710512	5217		ENSG00000079257	56925		ENSG00000161594.6			2121	101927640	2157	2067
201908_at	1857		1554256_a_at	80003		ILMN_1775448	5217		ENSG00000079263	11262		ENSG00000269504.1			2122	101927641	2158	2068
201909_at	6192		1554258_a_at	85479		ILMN_2149624	282618		ENSG00000079277	8569		ENSG00000258227.5			2123	101927648	2159	2069
201910_at	10160		1554259_at	26086		ILMN_1684570	282618		ENSG00000079308	7145		ENSG00000227685.1			2124	101927650	2160	2070
201911_s_at	10160		1554260_a_at	285527		ILMN_2125562	55233		ENSG00000079313	57455		ENSG00000261446.2			2125	101927651	2161	2071
201912_s_at	2935		1554261_at	114818		ILMN_1661778	9633		ENSG00000079332	56681		ENSG00000280114.1			2128	101927653	2162	2072
201913_s_at	80347		1554262_s_at	114818		ILMN_1652505	27301		ENSG00000079335	8556		ENSG00000244462.6			2130	101927657	2165	2073
201914_s_at	11231		1554264_at	26586		ILMN_2352023	25778		ENSG00000079337	10411		ENSG00000150593.14			2131	101927659	2166	2077
201915_at	11231		1554266_at			ILMN_1721134	7051		ENSG00000079385	634		ENSG00000231827.2			2132	101927660	2167	2078
201916_s_at	11231		1554268_at	79906		ILMN_1811836	51626		ENSG00000079387	29843		ENSG00000086619.12			2134	101927667	2168	2079
201917_s_at	55186		1554271_a_at	91687		ILMN_1712945	51626		ENSG00000079393	51207		ENSG00000211593.2			2135	101927668	2169	2081
201918_at	55186		1554272_at	64167		ILMN_1712405	642468		ENSG00000079432	23152		ENSG00000281181.1			2137	101927675	2170	2086
201919_at	55186		1554273_a_at	64167		ILMN_1718352	642269		ENSG00000079435	3991		ENSG00000261683.1			2138	101927682	2171	2091
201920_at	6574		1554274_a_at	54434		ILMN_1704241	390053		ENSG00000079459	2222		ENSG00000184898.6			2139	101927690	2172	2098
201921_at	2790		1554276_at	9733		ILMN_1780103	163115		ENSG00000079462	5050		ENSG00000234406.1			2140	101927699	2173	2099
201922_at	10412		1554277_s_at	57697		ILMN_1684000	1896		ENSG00000079482	4983		ENSG00000256399.1			2145	101927701	2175	2100
201923_at	10549		1554279_a_at	79979		ILMN_1698186	3440		ENSG00000079557	173		ENSG00000245857.2			2146	101927702	2176	2101
201924_at	4299		1554280_a_at	257169		ILMN_1690443	145438		ENSG00000079616	3835		ENSG00000172324.4			2147	101927703	2178	2103
201925_s_at	1604		1554281_at			ILMN_1655206	403341		ENSG00000079689	10590		ENSG00000100271.15			2149	101927704	2180	2104
201926_s_at	1604		1554283_at	25819		ILMN_2143220	27329		ENSG00000079691	55604		ENSG00000188710.2			2150	101927709	2181	2107
201927_s_at	8502		1554285_at	84868		ILMN_2129161	2615		ENSG00000079739	5236		ENSG00000273366.1			2151	101927710	2182	2108
201928_at	8502		1554286_at	497049		ILMN_1712822	644704		ENSG00000079785	1653		ENSG00000167459.15			2152	101927715	2184	2109
201929_s_at	8502		1554287_at	89122		ILMN_1763419	7150		ENSG00000079805	1785		ENSG00000265593.1			2153	101927719	2185	2110
201930_at	4175		1554288_at	57700		ILMN_2377980	5499		ENSG00000079819	2037		ENSG00000231966.1			2155	101927720	2186	2113
201931_at	2108		1554290_at	8916 /// 101929134		ILMN_1699489	84617		ENSG00000079841	22999		ENSG00000161996.16			2157	101927722	2188	2114
201932_at	10489		1554291_at	23074		ILMN_1708501	644876		ENSG00000079931	26002		ENSG00000141639.10			2158	101927723	2189	2115
201933_at	5119		1554292_a_at	23074		ILMN_1744701	84227		ENSG00000079950	8417		ENSG00000273151.1			2159	101927734	2191	2116
201934_at	80335		1554293_at	146057		ILMN_1776214	343641		ENSG00000079974	11158		ENSG00000254166.1			2160	101927735	2192	2117
201935_s_at	8672		1554294_s_at	146057		ILMN_1659852	170394		ENSG00000079999	9817		ENSG00000233258.1			2161	101927746	2193	2118
201936_s_at	8672		1554295_x_at	146057		ILMN_1764609	170394		ENSG00000080007	55510		ENSG00000276095.2			2162	101927752	2194	2119
201937_s_at	23549		1554296_at	1588		ILMN_2187727	64318		ENSG00000080031	5794		ENSG00000267004.1			2165	101927760	2195	2120
201938_at	8099		1554298_a_at	151790		ILMN_1682931	389722		ENSG00000080166	1638		ENSG00000238593.1			2166	101927761	2196	2121
201939_at	10769		1554299_at	266743		ILMN_1741175	22841		ENSG00000080189	51006		ENSG00000144460.11			2167	101927766	2197	2122
201940_at	1362		1554300_a_at	136306		ILMN_2072541	22841		ENSG00000080200	131544		ENSG00000273129.1			2168	101927769	2199	2123
201941_at	1362		1554301_at	645591		ILMN_1724372	23410		ENSG00000080224	285220		ENSG00000249984.1			2169	101927770	2200	2124
201942_s_at	1362		1554302_s_at	645591		ILMN_1654392	23351		ENSG00000080293	6344		ENSG00000274292.1			2170	101927774	2201	2125
201943_s_at	1362		1554303_at	3176		ILMN_2190414	55769		ENSG00000080298	5991		ENSG00000231207.1			2171	101927783	2202	2128
201944_at	3074		1554305_at	91370		ILMN_1778077	27035		ENSG00000080345	55183		ENSG00000224114.1			2172	101927787	2203	2130
201945_at	5045		1554306_at	3707		ILMN_1657285	441762		ENSG00000080371	23011		ENSG00000263558.2			2173	101927792	2204	2131
201946_s_at	10576		1554307_at	644852		ILMN_1775486	8082		ENSG00000080493	8671		ENSG00000237593.1			2175	101927798	2205	2132
201947_s_at	10576		1554308_s_at	2555		ILMN_1759402	647466		ENSG00000080503	6595		ENSG00000115592.10			2176	101927808	2206	2134
201948_at	29889		1554309_at	8672		ILMN_1725496	8514		ENSG00000080511	50700		ENSG00000273069.1			2178	101927809	2207	2135
201949_x_at	832		1554310_a_at	8672		ILMN_2342762	8514		ENSG00000080546	27244		ENSG00000232204.1			2180	101927811	2208	2137
201950_x_at	832		1554311_a_at	6830		ILMN_2168166	54829		ENSG00000080561	11043		ENSG00000198301.10			2181	101927813	2209	2138
201951_at	214		1554312_at	81790		ILMN_1714067	4915		ENSG00000080572	139212		ENSG00000232752.1			2182	101927814	2210	2139
201952_at	214		1554314_at	135398		ILMN_1721034	7770		ENSG00000080573	50509		ENSG00000238819.1			2184	101927815	2212	2140
201953_at	10519		1554316_at	25796		ILMN_1804845	81300		ENSG00000080603	10847		ENSG00000259379.1			2185	101927820	2213	2145
201954_at	10095		1554317_s_at	115708		ILMN_1712660	79955		ENSG00000080608	9933		ENSG00000231897.1			2186	101927821	2215	2146
201955_at	892		1554318_at	541473 /// 100101148		ILMN_1660585	123207		ENSG00000080618	1361		ENSG00000170903.9			2188	101927824	2217	2147
201956_s_at	8443		1554319_at	9252		ILMN_1712774	8471		ENSG00000080644	1136		ENSG00000249115.7			2189	101927828	2218	2149
201957_at	4660		1554321_a_at	9054		ILMN_2404385	29803		ENSG00000080709	3781		ENSG00000064932.14			2191	101927829	2219	2150
201958_s_at	4660		1554322_a_at	9759		ILMN_1749343	91584		ENSG00000080802	4850		ENSG00000274568.1			2192	101927839	2220	2151
201959_s_at	23077		1554324_s_at	51626		ILMN_1653367	6883		ENSG00000080815	5663		ENSG00000232197.1			2193	101927841	2222	2152
201960_s_at	23077		1554325_at	1794		ILMN_1695902	162239		ENSG00000080819	1371		ENSG00000104870.11			2194	101927843	2224	2153
201961_s_at	10193		1554327_a_at	124583		ILMN_1718813	10256		ENSG00000080822	56650		ENSG00000274860.1			2195	101927849	2230	2155
201962_s_at	10193		1554328_at	252983		ILMN_1768491	4943		ENSG00000080823	5891		ENSG00000118579.10			2196	101927861	2232	2157
201963_at	2180		1554329_x_at	252983		ILMN_1681855	4943		ENSG00000080824	3320		ENSG00000200807.1			2197	101927865	2235	2158
201964_at	23064		1554331_a_at	474354		ILMN_1685954	3145		ENSG00000080839	5933		ENSG00000235268.2			2199	101927869	2237	2159
201965_s_at	23064		1554332_a_at	100127888		ILMN_1726306	3145		ENSG00000080845	22839		ENSG00000136367.13			2200	101927870	2239	2160
201966_at	4720		1554333_at	55466		ILMN_1701630	653114		ENSG00000080854	22997		ENSG00000256037.1			2201	101927876	2241	2161
201967_at	10180		1554334_a_at	55466		ILMN_1672589	10509		ENSG00000080910	3080		ENSG00000232187.1			2202	101927877	2242	2162
201968_s_at	5236		1554335_at	27128		ILMN_2341487	79096		ENSG00000080947	114819		ENSG00000220349.4			2203	101927884	2243	2165
201969_at	4678		1554337_at	9855		ILMN_2124523	57721		ENSG00000080986	10403		ENSG00000275759.1			2204	101927886	2244	2166
201970_s_at	4678		1554339_a_at	83548		ILMN_2302757	8857		ENSG00000081014	23431		ENSG00000277769.1			2205	101927889	2245	2167
201971_s_at	523		1554340_a_at	374946		ILMN_1729428	652067		ENSG00000081019	54665		ENSG00000204659.4			2206	101927900	2246	2168
201972_at	523		1554341_a_at	113510		ILMN_2148847	55122		ENSG00000081026	260425		ENSG00000269154.1			2207	101927901	2247	2169
201973_s_at	51622 /// 221960		1554342_s_at	113510		ILMN_1761463	79180		ENSG00000081041	2920		ENSG00000233452.5			2208	101927907	2248	2170
201974_s_at	51622		1554343_a_at	26228		ILMN_2208373	84187		ENSG00000081051	174		ENSG00000173545.4			2209	101927914	2249	2171
201975_at	6249		1554344_s_at	375318 /// 653437		ILMN_1741475	221908		ENSG00000081052	1286		ENSG00000211796.1			2210	101927929	2250	2172
201976_s_at	4651		1554345_a_at	54826		ILMN_1673566	9510		ENSG00000081059	6932		ENSG00000162601.8			2212	101927934	2251	2173
201977_s_at	9812		1554346_at	10681		ILMN_1710269	117532		ENSG00000081087	28962		ENSG00000232928.2			2213	101927943	2252	2175
201978_s_at	9812		1554348_s_at	91368		ILMN_1790270	6863		ENSG00000081138	1005		ENSG00000255750.4			2215	101927944	2253	2176
201979_s_at	5536		1554349_at	91419		ILMN_1739257	3646		ENSG00000081148	50939		ENSG00000216824.2			2217	101927948	2254	2177
201980_s_at	6251		1554351_a_at	261726		ILMN_1780516	2660		ENSG00000081154	57092		ENSG00000238460.1			2218	101927950	2257	2178
201981_at	5069		1554352_s_at	10260		ILMN_1806778	7324		ENSG00000081177	55218		ENSG00000241743.2			2219	101927953	2258	2180
201982_s_at	5069		1554354_at	54414		ILMN_1739032	54968		ENSG00000081181	384		ENSG00000215263.2			2220	101927967	2259	2181
201983_s_at	1956		1554355_a_at	54414		ILMN_2373010	54968		ENSG00000081189	4208		ENSG00000138772.11			2222	101927972	2260	2182
201984_s_at	1956		1554356_at	84296		ILMN_1807133	643253		ENSG00000081237	5788		ENSG00000280388.1			2224	101927974	2261	2184
201985_at	9897		1554360_at	9873		ILMN_1805704	643982		ENSG00000081248	779		ENSG00000270099.1			2230	101927980	2262	2185
201986_at	9969		1554362_at	54766		ILMN_1747903	55735		ENSG00000081277	5317		ENSG00000225605.1			2232	101927988	2263	2186
201987_at	9969		1554364_at	5527		ILMN_1804923	389842		ENSG00000081307	79876		ENSG00000241891.1			2235	101927990	2264	2187
201988_s_at	1389		1554365_a_at	5527		ILMN_2379393	435		ENSG00000081320	9262		ENSG00000254595.1			2237	101927992	2266	2188
201989_s_at	1389		1554367_at	255022		ILMN_1687825	10666		ENSG00000081377	8555		ENSG00000233014.1			2239	101927994	2267	2189
201990_s_at	1389		1554368_at	93034 /// 100526794		ILMN_1694878	644979		ENSG00000081386	22869		ENSG00000273678.1			2241	101928000	2268	2191
201991_s_at	3799		1554371_at	114780		ILMN_1699058	644979		ENSG00000081479	4036		ENSG00000153976.2			2242	101928001	2271	2192
201992_s_at	3799		1554372_at			ILMN_1775568	642883		ENSG00000081665	440515		ENSG00000186567.11			2243	101928002	2272	2193
201993_x_at	9987		1554374_at			ILMN_1698519	642267		ENSG00000081692	65094		ENSG00000226840.1			2244	101928009	2273	2194
201994_at	9643		1554375_a_at	9971		ILMN_1807981	59307		ENSG00000081721	11266		ENSG00000255117.4			2245	101928012	2274	2195
201995_at	2131		1554376_s_at	9200		ILMN_1804711	59307		ENSG00000081760	65985		ENSG00000271199.1			2246	101928014	2275	2196
201996_s_at	23013		1554377_a_at	85445		ILMN_1776574	649613		ENSG00000081791	9812		ENSG00000170419.9			2247	101928017	2277	2197
201997_s_at	23013		1554378_a_at	5137		ILMN_1799985	643677		ENSG00000081800	6561		ENSG00000055070.15			2248	101928020	2280	2199
201998_at	6480		1554379_a_at	7161		ILMN_2101719	63877		ENSG00000081803	93664		ENSG00000269584.1			2249	101928022	2281	2200
201999_s_at	6993		1554380_at	79858		ILMN_1761000	340485		ENSG00000081818	56131		ENSG00000087495.15			2250	101928031	2286	2201
202000_at	4700		1554382_at	200261		ILMN_1772791	650534		ENSG00000081842	56142		ENSG00000247011.2			2251	101928035	2287	2202
202001_s_at	4700		1554383_a_at	9697		ILMN_2134555	51133		ENSG00000081853	56113		ENSG00000235519.1			2252	101928040	2288	2203
202002_at	10449		1554384_at	11240		ILMN_1800220	51133		ENSG00000081870	51668		ENSG00000260490.2			2253	101928043	2289	2204
202003_s_at	10449		1554385_a_at	11240		ILMN_2123478	401387		ENSG00000081913	23239		ENSG00000121957.11			2254	101928045	2290	2205
202004_x_at	6391		1554386_at	128822		ILMN_1682110	3206		ENSG00000081923	5205		ENSG00000258413.1			2257	101928047	2294	2206
202005_at	6768		1554388_at	51699		ILMN_1689336	3206		ENSG00000081985	3595		ENSG00000264260.1			2258	101928052	2295	2207
202006_at	5782		1554390_s_at	10097		ILMN_1758790	114960		ENSG00000082014	6604		ENSG00000259364.1			2259	101928054	2296	2208
202007_at	4811		1554391_at	653581		ILMN_2403911	27236		ENSG00000082068	55100		ENSG00000264446.1			2260	101928068	2297	2209
202008_s_at	4811		1554393_a_at	113451		ILMN_2403906	27236		ENSG00000082074	2533		ENSG00000151962.6			2261	101928069	2299	2210
202009_at	11344		1554394_at	4745		ILMN_1698777	57143		ENSG00000082126	58538		ENSG00000144136.9			2262	101928076	2300	2212
202010_s_at	57862 /// 145482		1554396_at	55293		ILMN_1670093	440689		ENSG00000082146	55437		ENSG00000169246.15			2263	101928079	2301	2213
202011_at	7082		1554397_s_at	55293		ILMN_1731785	5005		ENSG00000082153	9689		ENSG00000152990.12			2264	101928087	2302	2214
202012_s_at	2132		1554398_at	254773		ILMN_1657662	112479		ENSG00000082175	5241		ENSG00000140521.10			2266	101928098	2303	2215
202013_s_at	2132		1554400_at	6991		ILMN_1696254	124936		ENSG00000082196	114899		ENSG00000218052.5			2267	101928099	2304	2217
202014_at	23645		1554401_a_at	6991		ILMN_1668055	6291		ENSG00000082212	4200		ENSG00000140443.12			2268	101928100	2305	2218
202015_x_at			1554403_a_at			ILMN_2280960	91614		ENSG00000082213	55322		ENSG00000279207.1			2271	101928101	2306	2219
202016_at	4232		1554404_a_at			ILMN_2383163	91614		ENSG00000082258	905		ENSG00000230014.1			2272	101928104	2308	2220
202017_at	2052		1554405_a_at	118421		ILMN_1699072	401191		ENSG00000082269	57579		ENSG00000164220.6			2273	101928107	2309	2222
202018_s_at	4057		1554406_a_at	64581		ILMN_2153495	7477		ENSG00000082293	1310		ENSG00000200972.1			2274	101928111	2312	2224
202019_s_at	10314		1554408_a_at	7083		ILMN_1789502	2239		ENSG00000082397	23136		ENSG00000243064.7			2275	101928123	2313	2230
202020_s_at	10314		1554409_at	81554		ILMN_1746704	81603		ENSG00000082438	22837		ENSG00000237588.2			2277	101928132	2314	2232
202021_x_at	10209		1554410_a_at	81554		ILMN_1692874	161145		ENSG00000082458	1741		ENSG00000239997.1			2280	101928134	2315	2235
202022_at	230		1554411_at	1499		ILMN_1718124	56914		ENSG00000082482	3776		ENSG00000171484.4			2281	101928135	2316	2237
202023_at	1942		1554413_s_at	440352 /// 100652781		ILMN_1766178	51233		ENSG00000082497	56256		ENSG00000155926.12			2286	101928139	2317	2239
202024_at	439		1554414_a_at	734		ILMN_1768454	138009		ENSG00000082512	7188		ENSG00000253559.1			2287	101928140	2318	2241
202025_x_at	30		1554415_at	27097		ILMN_2157957	2965		ENSG00000082515	29093		ENSG00000221756.1			2288	101928144	2319	2242
202026_at	6392		1554417_s_at	51107		ILMN_2162253	10874		ENSG00000082516	25929		ENSG00000259173.2			2289	101928152	2321	2243
202027_at	25829		1554418_s_at	50859		ILMN_1672066	25943		ENSG00000082556	4986		ENSG00000172809.11			2290	101928153	2322	2244
202028_s_at	6169		1554419_x_at	79893		ILMN_1814230	4515		ENSG00000082641	4779		ENSG00000200494.1			2294	101928157	2323	2245
202029_x_at	6169		1554420_at	467		ILMN_1800380	389633		ENSG00000082684	54437		ENSG00000265971.1			2295	101928158	2324	2246
202030_at	10295		1554423_a_at	25793		ILMN_1672991	648213		ENSG00000082701	2932		ENSG00000164256.8			2296	101928161	2326	2247
202031_s_at	26100		1554424_at	81608		ILMN_1803385	440270		ENSG00000082781	3693		ENSG00000243012.1			2297	101928162	2327	2248
202032_s_at	4122		1554428_s_at	57555		ILMN_1714274	10782		ENSG00000082805	23085		ENSG00000273904.1			2299	101928165	2328	2249
202033_s_at	9821		1554429_a_at	1762		ILMN_1791447	6387		ENSG00000082898	7514		ENSG00000278197.1			2300	101928167	2329	2250
202034_x_at	9821		1554430_at	54065		ILMN_1768194	329		ENSG00000082929	10141		ENSG00000279352.1			2301	101928173	2330	2251
202035_s_at	6422		1554432_x_at	54065		ILMN_2182704	329		ENSG00000082996	11342		ENSG00000224545.1			2302	101928185	2331	2252
202036_s_at	6422		1554433_a_at	7705		ILMN_1799100	390667		ENSG00000083067	80036		ENSG00000242349.4			2303	101928190	2332	2253
202037_s_at	6422		1554436_a_at	83998		ILMN_1696568	27032		ENSG00000083093	79728		ENSG00000127947.14			2304	101928191	2334	2254
202038_at	9354		1554438_at	56243		ILMN_1685580	868		ENSG00000083097	23033		ENSG00000203650.6			2305	101928196	2335	2255
202039_at	9220 /// 399687		1554440_at	9764		ILMN_1741464	84376		ENSG00000083099	57226		ENSG00000270385.1			2306	101928200	2339	2256
202040_s_at	5927		1554441_a_at	23063		ILMN_1694539	9064		ENSG00000083123	594		ENSG00000277100.1			2308	101928201	2342	2257
202041_s_at	9158		1554442_at	7439		ILMN_1706664	284716		ENSG00000083168	7994		ENSG00000173431.2			2309	101928205	2346	2258
202042_at	3035 /// 101928623		1554443_s_at	7439		ILMN_1737343	96459		ENSG00000083223	79670		ENSG00000259089.2			2312	101928207	2348	2259
202043_s_at	6611		1554444_s_at	54978		ILMN_1733341	388900		ENSG00000083290	9706		ENSG00000274808.3			2313	101928211	2350	2260
202044_at	2909		1554445_at	7639		ILMN_2219512	261734		ENSG00000083307	79977		ENSG00000200823.1			2314	101928221	2352	2261
202045_s_at	2909		1554447_at	554203		ILMN_1808417	261734		ENSG00000083312	3842		ENSG00000238282.1			2315	101928222	2353	2262
202046_s_at	2909		1554448_at			ILMN_2306189	9500		ENSG00000083444	5351		ENSG00000070193.4			2316	101928230	2354	2263
202047_s_at	23466		1554449_at	166968		ILMN_1691942	10983		ENSG00000083454	5026		ENSG00000171467.14			2317	101928231	2355	2264
202048_s_at	23466		1554450_s_at	166968		ILMN_1767537	651774		ENSG00000083457	3682		ENSG00000106615.8			2318	101928243	2356	2266
202049_s_at	9202		1554451_s_at	85406		ILMN_1676998	6327		ENSG00000083520	22894		ENSG00000100302.6			2319	101928245	2357	2267
202050_s_at	9202		1554452_a_at	29923		ILMN_2217935	5981		ENSG00000083535	10464		ENSG00000185385.3			2321	101928251	2358	2268
202051_s_at	9202		1554453_at	92906		ILMN_1717099	10311		ENSG00000083544	81550		ENSG00000253499.2			2322	101928255	2359	2271
202052_s_at	26064		1554455_at	55180		ILMN_1658356	25891		ENSG00000083635	26747		ENSG00000266630.1			2323	101928259	2395	2272
202053_s_at	224		1554456_a_at	55180		ILMN_1788410	25891		ENSG00000083642	23047		ENSG00000239830.1			2324	101928269	2444	2273
202054_s_at	224		1554459_s_at	10878		ILMN_2336130	445329		ENSG00000083720	5019		ENSG00000117242.7			2326	101928271	2475	2274
202055_at	3836		1554460_at	7903		ILMN_2336133	445329		ENSG00000083750	10325		ENSG00000255875.2			2327	101928273	2483	2275
202056_at	3836		1554462_a_at	4189		ILMN_1682607	51145		ENSG00000083782	1833		ENSG00000200998.1			2328	101928276	2487	2277
202057_at	3836		1554464_a_at	10491		ILMN_1663454	5317		ENSG00000083799	1540		ENSG00000228007.1			2329	101928278	2488	2280
202058_s_at	3836		1554465_s_at	55634 /// 641339		ILMN_1680042	649452		ENSG00000083807	10998		ENSG00000251138.5			2330	101928283	2491	2281
202059_s_at	3836		1554466_a_at	84326		ILMN_1689899	130916		ENSG00000083812	25799		ENSG00000167371.15			2331	101928284	2492	2286
202060_at	9646		1554468_s_at	85302		ILMN_1681389	653362		ENSG00000083814	79891		ENSG00000207624.1			2332	101928288	2494	2287
202061_s_at	6400		1554469_at	29068		ILMN_1684730	441135		ENSG00000083817	55659		ENSG00000280190.1			2334	101928298	2495	2288
202062_s_at	6400		1554470_s_at	29068		ILMN_1673898	9140		ENSG00000083828	54807		ENSG00000260073.2			2335	101928303	2512	2289
202063_s_at	6400		1554471_a_at	81573		ILMN_2188204	9140		ENSG00000083838	55663		ENSG00000228925.1			2339	101928304	2515	2290
202064_s_at	6400		1554472_a_at	51105		ILMN_1743715	388698		ENSG00000083844	9422		ENSG00000238632.1			2342	101928306	2516	2294
202065_s_at	8500		1554473_at	57522		ILMN_1726025	171023		ENSG00000083845	6193		ENSG00000227252.1			2346	101928314	2517	2295
202066_at	8500		1554474_a_at	26002		ILMN_1735416	645123		ENSG00000083857	2195		ENSG00000236646.1			2348	101928323	2520	2296
202067_s_at	3949		1554475_a_at	126526		ILMN_2307861	1293		ENSG00000083896	91746		ENSG00000256683.5			2350	101928326	2521	2297
202068_s_at	3949		1554476_x_at	388558		ILMN_1791873	9382		ENSG00000083937	25978		ENSG00000279295.1			2352	101928327	2523	2298
202069_s_at	3419		1554478_a_at	55027		ILMN_2114568	115362		ENSG00000084070	64744		ENSG00000160949.15			2353	101928333	2524	2299
202070_s_at	3419		1554479_a_at	22900		ILMN_1760509	8320		ENSG00000084072	10450		ENSG00000229255.1			2354	101928335	2525	2300
202071_at	6385		1554480_a_at	83787		ILMN_1693598	57142		ENSG00000084073	10269		ENSG00000267573.1			2355	101928343	2526	2301
202072_at	3191		1554481_a_at	2035		ILMN_1736468	643702		ENSG00000084090	56910		ENSG00000242705.1			2356	101928370	2527	2302
202073_at	10133		1554482_a_at	51128		ILMN_1665300	81627		ENSG00000084092	84273		ENSG00000277081.1			2357	101928371	2528	2303
202074_s_at	10133		1554483_at	140738		ILMN_2193498	81627		ENSG00000084093	5978		ENSG00000179195.14			2358	101928376	2529	2304
202075_s_at	5360		1554485_s_at	140738		ILMN_1679698	2132		ENSG00000084110	3034		ENSG00000227224.1			2359	101928378	2530	2305
202076_at	329		1554486_a_at	54438		ILMN_1761259	2132		ENSG00000084112	54434		ENSG00000206637.1			2395	101928386	2531	2306
202077_at	4706		1554487_a_at	1388		ILMN_1741171	83877		ENSG00000084207	2950		ENSG00000278586.1			2444	101928388	2532	2307
202078_at	8533		1554488_at	80321		ILMN_1683887	400830		ENSG00000084234	334		ENSG00000110324.8			2475	101928389	2533	2308
202079_s_at	22906		1554489_a_at	80321		ILMN_2058946	400830		ENSG00000084444	57613		ENSG00000134183.10			2483	101928399	2534	2309
202080_s_at	22906		1554491_a_at	462		ILMN_1689251	51062		ENSG00000084453	6579		ENSG00000105397.12			2487	101928401	2535	2312
202081_at	9592		1554492_at	63892		ILMN_1780373	26251		ENSG00000084463	51729		ENSG00000257336.1			2488	101928403	2537	2313
202082_s_at	6397		1554493_s_at	63892		ILMN_1690125	9260		ENSG00000084623	8668		ENSG00000221475.1			2491	101928405	2538	2314
202083_s_at	6397		1554494_at	64779		ILMN_1786631	4990		ENSG00000084628	79570		ENSG00000230552.4			2492	101928409	2539	2315
202084_s_at	6397		1554495_s_at	64779		ILMN_1781943	81610		ENSG00000084636	1307		ENSG00000265965.1			2494	101928417	2542	2316
202085_at	9414		1554496_at	5890		ILMN_2098743	55856		ENSG00000084652	200081		ENSG00000230615.5			2495	101928418	2543	2317
202086_at	4599		1554499_s_at	27068		ILMN_1729495	90933		ENSG00000084674	338		ENSG00000161912.16			2509	101928419	2547	2318
202087_s_at	1514		1554500_a_at	6000		ILMN_1747204	27429		ENSG00000084676	8648		ENSG00000276637.1			2512	101928420	2548	2319
202088_at	25800		1554501_at	81628		ILMN_1703803	9508		ENSG00000084693	60509		ENSG00000281663.1			2515	101928424	2549	2321
202089_s_at	25800		1554503_a_at	126014		ILMN_1800227	650392		ENSG00000084710	22979		ENSG00000236634.1			2516	101928429	2550	2322
202090_s_at	10975		1554504_at	10003		ILMN_1754846	391192		ENSG00000084731	3797		ENSG00000250385.1			2517	101928433	2551	2323
202091_at			1554506_x_at	10003		ILMN_1810953	653496		ENSG00000084733	10890		ENSG00000147378.10			2520	101928435	2553	2324
202092_s_at	23568		1554507_at	10003		ILMN_1728589	7073		ENSG00000084734	2646		ENSG00000258690.1			2521	101928443	2554	2326
202093_s_at	54623		1554508_at	118788		ILMN_1656415	1031		ENSG00000084754	3030		ENSG00000144199.10			2523	101928446	2555	2327
202094_at	332		1554509_a_at	80013		ILMN_1658631	642321		ENSG00000084764	22924		ENSG00000256594.6			2524	101928449	2556	2328
202095_s_at	332		1554510_s_at	27069		ILMN_2171183	54069		ENSG00000084774	790		ENSG00000258100.1			2525	101928457	2557	2329
202096_s_at	706		1554511_at	23286		ILMN_1712386	54069		ENSG00000085063	966		ENSG00000197475.10			2526	101928460	2558	2330
202097_at	9972		1554512_a_at	84902		ILMN_1674021	646869		ENSG00000085117	3732		ENSG00000075131.8			2527	101928461	2559	2331
202098_s_at	3275		1554513_s_at	84902		ILMN_1778617	6880		ENSG00000085185	63035		ENSG00000225394.1			2528	101928464	2560	2332
202099_s_at	9993		1554514_at	54988		ILMN_1715612	92736		ENSG00000085224	546		ENSG00000251719.1			2529	101928475	2561	2334
202100_at	5899		1554516_at	203274		ILMN_1770161	683		ENSG00000085231	102157402		ENSG00000221461.2			2530	101928476	2562	2335
202101_s_at	5899		1554517_x_at	203274		ILMN_1721391	533		ENSG00000085265	2219		ENSG00000184274.3			2531	101928483	2563	2339
202102_s_at	23476		1554518_at	79807		ILMN_1679348	494197		ENSG00000085274	55892		ENSG00000266933.2			2532	101928487	2564	2342
202103_at	23476		1554519_at	941		ILMN_1744109	402317		ENSG00000085276	2122		ENSG00000275098.1			2533	101928491	2566	2346
202104_s_at	6687 /// 101930112		1554520_at	283861		ILMN_1703109	392232		ENSG00000085365	9522		ENSG00000161267.10			2534	101928495	2567	2348
202105_at	3476		1554522_at	54805		ILMN_2414826	23230		ENSG00000085377	5550		ENSG00000254878.1			2535	101928496	2568	2350
202106_at	2802		1554523_a_at	54805		ILMN_1665150	442606		ENSG00000085382	57531		ENSG00000100804.17			2537	101928504	2569	2352
202107_s_at	4171		1554524_a_at	118427		ILMN_1746819	727		ENSG00000085415	81929		ENSG00000254796.1			2538	101928505	2570	2353
202108_at	5184		1554526_at	118427		ILMN_1788149	79858		ENSG00000085433	22911		ENSG00000225439.2			2539	101928513	2571	2354
202109_at	23647		1554528_at	89876		ILMN_1754678	400682		ENSG00000085449	57590		ENSG00000144749.12			2542	101928516	2572	2355
202110_at	1349		1554530_at	222008		ILMN_2118612	54954		ENSG00000085465	5016		ENSG00000207616.1			2543	101928519	2580	2356
202111_at	6522		1554531_at	54970		ILMN_1669634	643958		ENSG00000085491	29957		ENSG00000134504.11			2547	101928521	2581	2357
202112_at	7450		1554533_at	717		ILMN_1770356	5442		ENSG00000085511	4216		ENSG00000116833.12			2548	101928525	2582	2358
202113_s_at	6643		1554534_at	1806		ILMN_1781104	5609		ENSG00000085514	29992		ENSG00000140104.12			2549	101928535	2583	2359
202114_at	6643		1554536_at	1806		ILMN_1795933	91782		ENSG00000085552	57549		ENSG00000134250.16			2550	101928537	2584	2395
202115_s_at	26155		1554537_at	55863		ILMN_2134855	728758		ENSG00000085563	5243		ENSG00000211947.2			2551	101928539	2585	2444
202116_at	5977		1554538_at	54509		ILMN_1748751	388125		ENSG00000085644	7760		ENSG00000004700.14			2553	101928545	2587	2475
202117_at	392		1554539_a_at	54509		ILMN_1752065	388125		ENSG00000085662	231		ENSG00000229494.1			2554	101928551	2588	2483
202118_s_at	8895		1554540_at	127602		ILMN_1741430	4109		ENSG00000085719	8895		ENSG00000141560.13			2555	101928553	2589	2487
202119_s_at	8895		1554541_a_at	9721		ILMN_1745651	158131		ENSG00000085721	54700		ENSG00000246465.1			2556	101928554	2590	2488
202120_x_at	1175		1554542_at	153328		ILMN_1676596	642263		ENSG00000085733	2017		ENSG00000260239.1			2557	101928555	2591	2491
202121_s_at	27243		1554543_at	9043		ILMN_1674341	650770		ENSG00000085741	7481		ENSG00000136842.12			2558	101928557	2592	2492
202122_s_at	10226		1554544_a_at	4155		ILMN_1770344	8552		ENSG00000085760	4528		ENSG00000265898.1			2559	101928559	2593	2494
202123_s_at	25		1554545_at	403314		ILMN_2357682	905		ENSG00000085788	23259		ENSG00000253487.1			2560	101928560	2596	2495
202124_s_at	66008		1554547_at	220965		ILMN_1687941	6047		ENSG00000085831	22996		ENSG00000278352.1			2561	101928565	2597	2512
202125_s_at	66008		1554549_a_at	91833		ILMN_1719641	64094		ENSG00000085832	2060		ENSG00000006744.17			2562	101928571	2615	2515
202126_at	8899		1554550_at	57587		ILMN_1727135	84929		ENSG00000085840	4998		ENSG00000228612.2			2563	101928578	2617	2516
202127_at	8899		1554553_s_at	90522		ILMN_1763746	651754		ENSG00000085871	4258		ENSG00000279630.1			2564	101928580	2618	2517
202128_at	9870		1554554_at	284001		ILMN_1668014	644278		ENSG00000085872	10523		ENSG00000137726.14			2566	101928583	2619	2519
202129_s_at	8780		1554555_a_at	79918		ILMN_1683811	23534		ENSG00000085978	55054		ENSG00000237506.3			2567	101928590	2620	2520
202130_at	8780		1554556_a_at	23200		ILMN_2166972	166379		ENSG00000085982	55230		ENSG00000279683.1			2568	101928597	2621	2521
202131_s_at	8780		1554557_at	23200		ILMN_1788650	122876		ENSG00000085998	55624		ENSG00000266537.1			2569	101928604	2622	2523
202132_at	25937		1554558_at	8816		ILMN_1763184	378925		ENSG00000085999	8438		ENSG00000253300.1			2570	101928607	2623	2524
202133_at	25937		1554559_at	118442		ILMN_1788283	23406		ENSG00000086015	23139		ENSG00000159111.11			2571	101928612	2624	2525
202134_s_at	25937		1554560_at	5239		ILMN_1800588	642196		ENSG00000086061	3301		ENSG00000253546.1			2572	101928614	2625	2526
202135_s_at	10120		1554564_a_at	121665		ILMN_1724495	91404		ENSG00000086062	2683		ENSG00000235459.5			2575	101928616	2626	2527
202136_at	10771		1554565_x_at	121665		ILMN_1737965	6785		ENSG00000086065	51510		ENSG00000232487.1			2580	101928618	2627	2528
202137_s_at	10771		1554566_at	79734		ILMN_1741440	10559		ENSG00000086102	4799		ENSG00000240527.1			2581	101928622	2628	2529
202138_x_at	7965		1554568_at	83658		ILMN_2112128	5596		ENSG00000086159	363		ENSG00000279104.1			2582	101928626	2631	2530
202139_at	8574		1554569_a_at	10659		ILMN_1700671	51513		ENSG00000086189	27292		ENSG00000257883.1			2583	101928635	2632	2531
202140_s_at	1198		1554571_at	54518		ILMN_1669066	860		ENSG00000086200	51194		ENSG00000243125.3			2584	101928646	2633	2532
202141_s_at	10920		1554572_a_at	79723		ILMN_1655171	56097		ENSG00000086232	27102		ENSG00000025770.17			2585	101928647	2634	2533
202142_at	10920		1554574_a_at	1727		ILMN_1767649	56097		ENSG00000086288	51314		ENSG00000183911.7			2587	101928649	2637	2534
202143_s_at	10920		1554575_a_at	10380		ILMN_1760040	53938		ENSG00000086289	54749		ENSG00000163291.13			2588	101928651	2638	2535
202144_s_at	158		1554576_a_at	2118		ILMN_1798146	650767		ENSG00000086300	29887		ENSG00000113657.11			2589	101928661	2639	2537
202145_at	4061		1554577_a_at	5716		ILMN_1740146	10888		ENSG00000086475	22929		ENSG00000254933.1			2590	101928663	2641	2538
202146_at	3475		1554578_at	7621		ILMN_2174341	10888		ENSG00000086504	10573		ENSG00000222658.1			2591	101928666	2642	2539
202147_s_at	3475		1554579_a_at	84700		ILMN_1688090	9317		ENSG00000086506	3049		ENSG00000256627.1			2592	101928668	2643	2542
202148_s_at	5831		1554580_a_at	11060		ILMN_2191681	51142		ENSG00000086544	80271		ENSG00000207976.1			2593	101928682	2644	2543
202149_at	4739		1554582_a_at	254013		ILMN_1792173	27229		ENSG00000086548	4680		ENSG00000237574.1			2596	101928684	2645	2547
202150_s_at	4739		1554583_a_at	254013		ILMN_1694864	651859		ENSG00000086570	2196		ENSG00000280959.1			2597	101928687	2646	2548
202151_s_at	10422		1554584_at	83450		ILMN_1697710	27178		ENSG00000086589	55696		ENSG00000270733.1			2615	101928689	2647	2549
202152_x_at	7392		1554586_a_at	23221		ILMN_1764503	85006		ENSG00000086598	10959		ENSG00000237685.1			2617	101928694	2648	2550
202153_s_at	23636		1554588_a_at	150737		ILMN_1668619	57613		ENSG00000086619	56605		ENSG00000253376.1			2618	101928697	2649	2551
202154_x_at	10381		1554589_at	94059		ILMN_1777519	3695		ENSG00000086666	54469		ENSG00000034053.13			2619	101928700	2650	2554
202155_s_at	8021		1554591_at	118425		ILMN_1741992	58483		ENSG00000086696	3294		ENSG00000163297.15			2620	101928702	2651	2555
202156_s_at	10659		1554592_a_at	6511		ILMN_1718107	4111		ENSG00000086712	55787		ENSG00000173436.12			2621	101928707	2658	2556
202157_s_at	10659		1554593_s_at	6511		ILMN_1652521	66036		ENSG00000086717	5475		ENSG00000276989.1			2622	101928708	2660	2557
202158_s_at	10659		1554594_at	201176		ILMN_1739275	170572		ENSG00000086730	7462		ENSG00000212368.1			2623	101928710	2661	2558
202159_at	2193		1554595_at	8189		ILMN_1749162	1734		ENSG00000086758	10075		ENSG00000222225.1			2624	101928716	2662	2559
202160_at	1387		1554597_at	3980		ILMN_1766663	642008		ENSG00000086827	9183		ENSG00000258544.1			2625	101928725	2664	2560
202161_at	5585		1554599_x_at	3980		ILMN_1806825	145508		ENSG00000086848	79796		ENSG00000215922.1			2626	101928728	2665	2561
202162_s_at	9337		1554600_s_at	4000		ILMN_1809385	758		ENSG00000086967	4606		ENSG00000163536.11			2627	101928729	2668	2562
202163_s_at	9337		1554601_at	154215		ILMN_1714741	346887		ENSG00000086991	50507		ENSG00000270701.1			2628	101928730	2669	2563
202164_s_at	9337		1554602_at	9939		ILMN_1761086	51542		ENSG00000087008	8310		ENSG00000224854.3			2630	101928731	2670	2564
202165_at	5504		1554604_at	51360		ILMN_1814790	22941		ENSG00000087053	8898		ENSG00000271398.1			2631	101928739	2671	2565
202166_s_at	5504		1554606_at	153241		ILMN_1660577	517		ENSG00000087074	23645		ENSG00000262566.1			2632	101928748	2672	2566
202167_s_at	64210		1554607_at	22866		ILMN_1697469	6431		ENSG00000087076	51171		ENSG00000280746.1			2633	101928751	2673	2567
202168_at	6880 /// 102157402		1554608_at	10618		ILMN_1701340	8022		ENSG00000087077	7205		ENSG00000277493.1			2634	101928762	2674	2568
202169_s_at	60496		1554609_at	100287896		ILMN_1778143	9402		ENSG00000087085	43		ENSG00000198833.6			2636	101928767	2675	2569
202170_s_at	60496		1554610_at	51281		ILMN_2390416	7917		ENSG00000087086	2512		ENSG00000079134.10			2637	101928770	2676	2570
202171_at	7716		1554612_at	9711		ILMN_2067334	400892		ENSG00000087087	51593		ENSG00000163508.11			2638	101928773	2677	2571
202172_at	7716		1554613_a_at	9711		ILMN_1717278	117579		ENSG00000087088	581		ENSG00000227834.1			2639	101928778	2678	2572
202173_s_at	7716		1554614_a_at	58155		ILMN_1717313	4794		ENSG00000087095	51701		ENSG00000270482.1			2641	101928779	2683	2580
202174_s_at	5108		1554615_at			ILMN_1673654	10826		ENSG00000087111	94005		ENSG00000258572.1			2642	101928781	2687	2581
202175_at	79586		1554616_at	5271		ILMN_1748374	400304		ENSG00000087116	9509		ENSG00000260992.1			2643	101928784	2688	2582
202176_at	2071		1554618_at	3268		ILMN_1799466	10651		ENSG00000087128	28983		ENSG00000167807.14			2644	101928787	2689	2583
202177_at	2621		1554619_at	153364		ILMN_1651268	118426		ENSG00000087152	56970		ENSG00000251256.1			2645	101928790	2690	2584
202178_at	5590		1554621_at	8526		ILMN_1736218	1142		ENSG00000087157	9489		ENSG00000263979.1			2646	101928795	2691	2585
202179_at	642		1554623_x_at	8526		ILMN_1690202	5733		ENSG00000087191	5705		ENSG00000270690.1			2647	101928797	2692	2587
202180_s_at	9961		1554624_a_at	10326		ILMN_1713867	83449		ENSG00000087206	51720		ENSG00000260883.1			2648	101928806	2693	2588
202181_at	9766		1554625_at	255877		ILMN_2411897	7071		ENSG00000087237	1071		ENSG00000116299.15			2649	101928809	2694	2589
202182_at	2648		1554627_a_at	51008		ILMN_1659122	7071		ENSG00000087245	4313		ENSG00000252765.1			2650	101928813	2695	2590
202183_s_at	3835		1554628_at	126295		ILMN_2372639	126003		ENSG00000087250	4504		ENSG00000263335.1			2651	101928817	2696	2591
202184_s_at	55746		1554629_at	2045		ILMN_1805903	9046		ENSG00000087253	54947		ENSG00000223800.1			2658	101928820	2697	2592
202185_at	8985		1554631_at	472		ILMN_1791211	9046		ENSG00000087258	2775		ENSG00000263595.2			2660	101928823	2700	2593
202186_x_at	5525		1554633_a_at	23040		ILMN_1693530	5671		ENSG00000087263	55239		ENSG00000222231.1			2661	101928833	2701	2595
202187_s_at	5525		1554634_at	23047		ILMN_1685312	5671		ENSG00000087266	6452		ENSG00000277775.1			2662	101928834	2702	2596
202188_at	9688		1554635_a_at	64067		ILMN_2384536	10455		ENSG00000087269	8602		ENSG00000139890.8			2664	101928837	2703	2597
202189_x_at	5725 /// 100616459		1554636_at			ILMN_1761131	10455		ENSG00000087274	118		ENSG00000142233.10			2665	101928844	2705	2615
202190_at	1477		1554637_a_at	9139		ILMN_1750912	29091		ENSG00000087299	79944		ENSG00000152082.12			2668	101928845	2707	2617
202191_s_at	8522		1554638_at	9765		ILMN_2172969	29091		ENSG00000087301	57544		ENSG00000229924.3			2669	101928846	2709	2618
202192_s_at	8522		1554640_at	114299		ILMN_2070815	9526		ENSG00000087302	51637		ENSG00000253770.1			2670	101928847	2710	2619
202193_at	3985		1554641_a_at	200424		ILMN_1769451	10994		ENSG00000087303	22795		ENSG00000227379.2			2671	101928850	2712	2620
202194_at	50999		1554642_at	140545		ILMN_1759419	10994		ENSG00000087338	64395		ENSG00000147885.4			2672	101928851	2717	2621
202195_s_at	50999		1554643_at	8786		ILMN_1738347	6051		ENSG00000087365	10992		ENSG00000253613.2			2673	101928857	2719	2622
202196_s_at	27122		1554646_at	114876		ILMN_1719570	80114		ENSG00000087448	57542		ENSG00000201277.1			2674	101928858	2720	2623
202197_at	8897		1554648_a_at	90527		ILMN_2415170	23355		ENSG00000087460	2778		ENSG00000225240.1			2675	101928861	2729	2624
202198_s_at	8897		1554649_at			ILMN_1678268	23355		ENSG00000087470	10059		ENSG00000237000.1			2676	101928865	2730	2625
202199_s_at	6732		1554650_a_at			ILMN_1813893	55510		ENSG00000087494	5744		ENSG00000207765.1			2677	101928869	2731	2626
202200_s_at	6732		1554652_s_at	375449		ILMN_1695251	642761		ENSG00000087495	116154		ENSG00000201649.1			2678	101928877	2733	2627
202201_at	645		1554655_a_at	388394		ILMN_2401057	821		ENSG00000087502	51290		ENSG00000231459.1			2683	101928881	2734	2628
202202_s_at	3910		1554657_a_at	26074		ILMN_1801476	1040		ENSG00000087510	7022		ENSG00000260007.1			2687	101928886	2735	2629
202203_s_at	267		1554659_at	6787		ILMN_1662680	643900		ENSG00000087586	6790		ENSG00000143384.11			2688	101928893	2736	2631
202204_s_at	267		1554660_a_at	163882		ILMN_1769277	651436		ENSG00000087589	57091		ENSG00000223876.1			2689	101928894	2737	2632
202205_at	7408		1554661_s_at	163882		ILMN_1797942	643197		ENSG00000087842	8544		ENSG00000277541.1			2690	101928896	2739	2633
202206_at	10123		1554662_at	284083		ILMN_2390318	1149		ENSG00000087884	28971		ENSG00000184709.7			2691	101928907	2740	2634
202207_at	10123		1554663_a_at	4926		ILMN_2284810	1149		ENSG00000087903	5990		ENSG00000132429.8			2692	101928909	2741	2635
202208_s_at	10123		1554664_at	203245		ILMN_2284804	1149		ENSG00000087995	339175		ENSG00000263476.1			2693	101928917	2742	2636
202209_at	27258		1554665_at	54807		ILMN_1731741	54798		ENSG00000088002	6820		ENSG00000237691.1			2694	101928921	2743	2637
202210_x_at	2931		1554666_at	100130950		ILMN_1806115	653623		ENSG00000088035	29929		ENSG00000240395.1			2695	101928922	2744	2638
202211_at	26286		1554667_s_at	79828		ILMN_1661945	81892		ENSG00000088038	4849		ENSG00000187003.6			2696	101928937	2745	2639
202212_at	23481		1554668_a_at	338094		ILMN_1670453	387742		ENSG00000088053	51206		ENSG00000261195.1			2697	101928940	2746	2641
202213_s_at	8450		1554670_at	26088		ILMN_1708779	10578		ENSG00000088179	5775		ENSG00000258887.2			2700	101928943	2747	2642
202214_s_at	8450		1554671_a_at	23524		ILMN_1794551	6862		ENSG00000088205	8886		ENSG00000269737.1			2701	101928954	2752	2643
202215_s_at	4802		1554672_at	79989		ILMN_1801467	50801		ENSG00000088247	8570		ENSG00000092140.13			2702	101928955	2760	2644
202216_x_at	4802		1554675_a_at	93426		ILMN_2370857	7455		ENSG00000088256	2767		ENSG00000177169.8			2703	101928961	2762	2645
202217_at	8209		1554676_at	5552		ILMN_2273902	7455		ENSG00000088280	55616		ENSG00000276827.1			2705	101928963	2764	2646
202218_s_at	9415		1554677_s_at	146223		ILMN_1692602	7455		ENSG00000088298	55741		ENSG00000226783.1			2707	101928968	2765	2647
202219_at	6535		1554678_s_at	9987		ILMN_1779713	441362		ENSG00000088305	1789		ENSG00000221175.2			2709	101928973	2766	2648
202220_at	22889		1554679_a_at	55353		ILMN_1651535	221468		ENSG00000088320	28954		ENSG00000162694.12			2710	101928978	2767	2649
202221_s_at	2033		1554680_s_at	3788		ILMN_1756238	221468		ENSG00000088325	22974		ENSG00000185630.17			2712	101928988	2768	2650
202222_s_at	1674		1554681_a_at	399693		ILMN_1697735	2130		ENSG00000088356	81572		ENSG00000252539.1			2713	101928989	2769	2651
202223_at	3703		1554683_a_at	399693		ILMN_1727041	2130		ENSG00000088367	2036		ENSG00000229015.1			2717	101928995	2770	2652
202224_at	1398		1554685_a_at	57214		ILMN_1771494	441108		ENSG00000088386	6564		ENSG00000233732.5			2719	101928999	2771	2653
202225_at	1398		1554686_at	27067		ILMN_1810639	254958		ENSG00000088387	23348		ENSG00000249668.1			2720	101929002	2773	2658
202226_s_at	1398		1554689_a_at	57502		ILMN_1690844	387820		ENSG00000088448	55608		ENSG00000166535.18			2729	101929004	2774	2660
202227_s_at	10902		1554690_a_at	6867		ILMN_1784665	387820		ENSG00000088451	23483		ENSG00000207087.1			2730	101929007	2775	2661
202228_s_at	27020		1554691_a_at	11252		ILMN_1753369	652759		ENSG00000088538	1795		ENSG00000082293.11			2731	101929019	2776	2662
202229_s_at	10523		1554692_at	9962		ILMN_1740098	245911		ENSG00000088543	51161		ENSG00000234318.1			2733	101929025	2778	2664
202230_s_at	10523		1554694_at	219771		ILMN_1730448	245911		ENSG00000088682	57017		ENSG00000235961.5			2734	101929027	2779	2665
202231_at	10480		1554696_s_at	7298		ILMN_1663780	8838		ENSG00000088726	55287		ENSG00000278107.1			2735	101929034	2780	2668
202232_s_at	10480		1554697_at	56999		ILMN_2376258	6594		ENSG00000088727	64147		ENSG00000207196.1			2736	101929040	2781	2669
202233_s_at	7388 /// 440567		1554699_at	91133		ILMN_2376263	6594		ENSG00000088756	79822		ENSG00000265813.2			2737	101929050	2782	2670
202234_s_at	6566		1554700_at	1005		ILMN_1777638	442361		ENSG00000088766	54675		ENSG00000146221.9			2739	101929052	2783	2671
202235_at	6566		1554701_a_at	125058		ILMN_1684497	84795		ENSG00000088782	140850		ENSG00000222915.1			2740	101929064	2784	2672
202236_s_at	6566		1554702_at	259232		ILMN_2365383	2027		ENSG00000088808	23368		ENSG00000182747.4			2741	101929073	2785	2673
202237_at	4837 /// 101928916		1554703_at	9639		ILMN_1815345	8669		ENSG00000088812	8455		ENSG00000260081.1			2742	101929076	2786	2674
202238_s_at	4837 /// 101928916		1554704_at	148229		ILMN_1671209	54843		ENSG00000088826	54498		ENSG00000183495.12			2743	101929078	2787	2675
202239_at	143		1554705_at	286133		ILMN_2307266	84100		ENSG00000088827	6614		ENSG00000163534.13			2744	101929081	2788	2676
202240_at	5347		1554706_at	284521		ILMN_1703325	84100		ENSG00000088832	2280		ENSG00000254333.1			2745	101929082	2790	2677
202241_at	10221		1554707_at	55064		ILMN_1730977	80736		ENSG00000088833	55968		ENSG00000254024.1			2746	101929083	2791	2678
202242_at	7102		1554708_s_at	55064		ILMN_1723978	3956		ENSG00000088836	83959		ENSG00000252456.1			2747	101929084	2792	2683
202243_s_at	5692		1554710_at	3779		ILMN_1769538	401563		ENSG00000088854	25943		ENSG00000237292.1			2752	101929093	2794	2686
202244_at	5692		1554711_at	119395		ILMN_1740466	55603		ENSG00000088876	79175		ENSG00000253489.1			2760	101929109	2796	2687
202245_at	4047		1554712_a_at	219970		ILMN_2403994	22913		ENSG00000088881	57593		ENSG00000143382.12			2762	101929110	2797	2688
202246_s_at	1019		1554714_at	768211		ILMN_1690610	22913		ENSG00000088882	56265		ENSG00000221916.3			2764	101929111	2798	2689
202247_s_at	9112		1554715_at	414926		ILMN_2261099	10174		ENSG00000088888	57506		ENSG00000154556.16			2765	101929112	2799	2690
202248_at	1874		1554716_s_at	414926		ILMN_2302947	1435		ENSG00000088899	9762		ENSG00000213003.3			2766	101929114	2800	2691
202249_s_at	50717		1554717_a_at	5144		ILMN_2376455	1438		ENSG00000088926	2160		ENSG00000155275.17			2767	101929116	2801	2692
202250_s_at	50717		1554719_at	4705		ILMN_2376458	1438		ENSG00000088930	22803		ENSG00000256229.6			2768	101929118	2802	2693
202251_at	9129		1554721_a_at	6873		ILMN_1692696	644225		ENSG00000088970	55857		ENSG00000144161.11			2769	101929120	2803	2694
202252_at	5872		1554722_at	80036		ILMN_1687419	1659		ENSG00000088986	8655		ENSG00000253530.1			2770	101929122	2804	2695
202253_s_at	1785		1554723_x_at			ILMN_1655365	129881		ENSG00000088992	54997		ENSG00000119522.14			2771	101929123	2805	2696
202254_at	26037		1554724_at	6538		ILMN_1746085	3486		ENSG00000089006	27131		ENSG00000154451.13			2773	101929125	2806	2697
202255_s_at	26037		1554725_at	9910		ILMN_2065745	10268		ENSG00000089009	6128		ENSG00000267191.1			2774	101929132	2810	2700
202256_at	10421		1554726_at	79027		ILMN_1750457	10795		ENSG00000089012	55423		ENSG00000246575.2			2775	101929133	2811	2701
202257_s_at	10421		1554728_at	6548		ILMN_1802105	55359		ENSG00000089022	8550		ENSG00000252662.1			2776	101929143	2813	2702
202258_s_at	10443		1554730_at	79772		ILMN_2187206	55359		ENSG00000089041	5027		ENSG00000272498.1			2778	101929144	2814	2703
202259_s_at	10443		1554732_at	728175		ILMN_1734667	25759		ENSG00000089048	51575		ENSG00000264803.1			2779	101929145	2815	2705
202260_s_at	6812		1554733_at	728175		ILMN_1683857	25759		ENSG00000089050	10741		ENSG00000118849.8			2780	101929147	2817	2706
202261_at	6944		1554735_a_at	81786		ILMN_1721087	25759		ENSG00000089053	51433		ENSG00000226663.2			2781	101929148	2819	2707
202262_x_at	23564		1554736_at	9411		ILMN_1772787	3809		ENSG00000089057	9962		ENSG00000250753.2			2782	101929153	2820	2709
202263_at	51706		1554737_at	2201		ILMN_1656404	90987		ENSG00000089060	80024		ENSG00000243307.2			2783	101929154	2821	2710
202264_s_at	10452		1554739_at	3652		ILMN_1696066	833		ENSG00000089063	29058		ENSG00000112619.7			2784	101929164	2822	2712
202265_at	648 /// 100532731		1554740_a_at	3652		ILMN_1663493	221960		ENSG00000089091	55184		ENSG00000260086.2			2785	101929167	2823	2717
202266_at	51567		1554741_s_at	2252 /// 387628 /// 654466		ILMN_1653240	644683		ENSG00000089094	84678		ENSG00000184351.7			2786	101929172	2824	2719
202267_at	3918		1554742_at	5378		ILMN_1680154	4131		ENSG00000089101	26074		ENSG00000251249.1			2787	101929176	2825	2720
202268_s_at	8883		1554743_x_at	5378		ILMN_2352917	8425		ENSG00000089116	64211		ENSG00000229382.1			2788	101929177	2826	2729
202269_x_at	2633		1554744_at	114769		ILMN_1815071	652416		ENSG00000089123	55617		ENSG00000265090.1			2790	101929180	2827	2730
202270_at	2633		1554745_at	9649		ILMN_1712620	3373		ENSG00000089127	4938		ENSG00000229001.1			2791	101929181	2828	2731
202271_at	23219		1554747_a_at	4735		ILMN_1788806	346653		ENSG00000089154	10985		ENSG00000261396.1			2792	101929196	2829	2733
202272_s_at	23219		1554748_at	1188		ILMN_1809347	729466		ENSG00000089157	6175		ENSG00000197586.11			2794	101929198	2830	2734
202273_at	5159		1554749_s_at	1188		ILMN_1864813	728081		ENSG00000089159	5829		ENSG00000264304.1			2796	101929210	2832	2735
202274_at	72		1554751_at			ILMN_1697345	649800		ENSG00000089163	23409		ENSG00000183643.4			2797	101929212	2833	2736
202275_at	2539		1554752_a_at			ILMN_1776936	163782		ENSG00000089169	22895		ENSG00000234877.2			2798	101929224	2835	2737
202276_at	7979		1554755_a_at	23281		ILMN_1697353	284759		ENSG00000089177	55614		ENSG00000243649.7			2799	101929225	2838	2738
202277_at	10558		1554757_a_at	3632		ILMN_1763730	26060		ENSG00000089195	51605		ENSG00000223765.2			2800	101929229	2840	2739
202278_s_at	10558		1554758_a_at	83692		ILMN_2279413	6477		ENSG00000089199	1114		ENSG00000246145.1			2801	101929239	2841	2740
202279_at	9556		1554759_at	80725		ILMN_2380566	6477		ENSG00000089220	5037		ENSG00000243317.6			2802	101929241	2842	2741
202280_at			1554761_a_at	54919		ILMN_1711627	6477		ENSG00000089225	6910		ENSG00000212545.1			2803	101929243	2843	2742
202281_at	2580		1554762_a_at	53842 /// 80014		ILMN_1766560	404734		ENSG00000089234	8315		ENSG00000153107.10			2804	101929247	2844	2743
202282_at	3028		1554763_at	100131816		ILMN_1687094	650203		ENSG00000089248	10961		ENSG00000275582.1			2805	101929248	2845	2744
202283_at	5176		1554764_a_at	283197		ILMN_1779934	64072		ENSG00000089250	4842		ENSG00000252068.1			2806	101929255	2846	2745
202284_s_at	1026		1554765_a_at	283197		ILMN_1658675	64072		ENSG00000089280	2521		ENSG00000224773.2			2810	101929260	2847	2746
202285_s_at	4070		1554766_s_at			ILMN_1651771	10325		ENSG00000089289	3476		ENSG00000238224.1			2811	101929261	2848	2747
202286_s_at	4070		1554767_s_at	9946		ILMN_2278112	5567		ENSG00000089327	53827		ENSG00000129596.4			2812	101929265	2850	2752
202287_s_at	4070		1554768_a_at	4085		ILMN_1759922	5567		ENSG00000089335	55900		ENSG00000258750.2			2813	101929268	2852	2760
202288_at	2475		1554769_at	146540		ILMN_1685136	339047		ENSG00000089351	57655		ENSG00000279118.1			2814	101929269	2853	2762
202289_s_at	10579		1554770_x_at	146540		ILMN_2361427	5387		ENSG00000089356	5349		ENSG00000102290.20			2815	101929272	2854	2764
202290_at	11333		1554771_at			ILMN_1717063	26268		ENSG00000089472	9843		ENSG00000277987.1			2817	101929279	2859	2765
202291_s_at	4256		1554772_at	124989		ILMN_1655348	2825		ENSG00000089486	29965		ENSG00000141505.10			2819	101929280	2861	2766
202292_x_at	11313		1554773_at	124857		ILMN_1658302	9063		ENSG00000089505	113540		ENSG00000182565.8			2820	101929284	2862	2767
202293_at	10274		1554774_at	84864		ILMN_1677464	59352		ENSG00000089558	23415		ENSG00000264336.1			2821	101929288	2863	2768
202294_at	10274		1554776_at	132625		ILMN_1713550	59352		ENSG00000089597	23193		ENSG00000252888.1			2822	101929289	2865	2769
202295_s_at	1512		1554777_at	132625		ILMN_2400143	6161		ENSG00000089639	51291		ENSG00000064419.12			2823	101929297	2867	2770
202296_s_at	11079		1554778_at	90102		ILMN_1670764	29761		ENSG00000089682	55285		ENSG00000214216.9			2824	101929312	2868	2771
202297_s_at	11079		1554779_s_at	90102		ILMN_1731353	79586		ENSG00000089685	332		ENSG00000165282.12			2825	101929315	2869	2773
202298_at	4694		1554780_a_at	57157		ILMN_1711491	11346		ENSG00000089692	3902		ENSG00000277569.1			2826	101929319	2870	2774
202299_s_at	10542		1554781_at	153163		ILMN_1706277	647335		ENSG00000089693	8079		ENSG00000233388.2			2827	101929325	2872	2775
202300_at	10542		1554782_at	394261		ILMN_1682227	342908		ENSG00000089723	78990		ENSG00000228229.2			2828	101929328	2873	2776
202301_s_at	65117		1554783_s_at	9181		ILMN_1706652	4968		ENSG00000089737	57062		ENSG00000170906.14			2829	101929335	2874	2778
202302_s_at	65117		1554784_at	1272		ILMN_1767828	399814		ENSG00000089775	7597		ENSG00000270344.2			2830	101929340	2875	2779
202303_x_at	8467		1554785_at	79780		ILMN_2123730	55633		ENSG00000089818	25977		ENSG00000236711.2			2832	101929341	2876	2780
202304_at	22862		1554786_at	57091		ILMN_1775307	727935		ENSG00000089820	393		ENSG00000259417.2			2833	101929372	2877	2781
202305_s_at	9637		1554787_at	169436		ILMN_1691616	727935		ENSG00000089847	170961		ENSG00000281700.1			2835	101929378	2878	2782
202306_at	5436		1554789_a_at	8622		ILMN_1686326	267002		ENSG00000089876	55760		ENSG00000206702.1			2838	101929384	2879	2783
202307_s_at	6890		1554790_at	7579		ILMN_1739744	339879		ENSG00000089902	23186		ENSG00000259312.1			2840	101929402	2880	2784
202308_at	6720		1554791_a_at	151050		ILMN_1769769	344387		ENSG00000089916	55668		ENSG00000248456.1			2841	101929406	2882	2785
202309_at	4522		1554793_at	9690		ILMN_1739366	10716		ENSG00000090006	8425		ENSG00000223145.1			2842	101929410	2885	2786
202310_s_at	1277		1554794_a_at	9690		ILMN_1720034	5314		ENSG00000090013	645		ENSG00000276672.1			2843	101929413	2886	2787
202311_s_at	1277		1554795_a_at	54751		ILMN_1746090	3703		ENSG00000090020	6548		ENSG00000252466.1			2844	101929423	2887	2788
202312_s_at	1277		1554796_at	1804		ILMN_1658425	1605		ENSG00000090054	10558		ENSG00000265590.8			2845	101929437	2888	2790
202313_at	5520		1554797_at	83851		ILMN_1663963	1605		ENSG00000090060	10914		ENSG00000222686.1			2846	101929441	2889	2791
202314_at	1595 /// 401387		1554798_at	25992		ILMN_1716999	284312		ENSG00000090061	8812		ENSG00000182487.11			2847	101929450	2890	2792
202315_s_at	613		1554800_at	54734		ILMN_1762292	644873		ENSG00000090097	57060		ENSG00000229877.1			2848	101929454	2891	2793
202316_x_at	10277		1554801_at	408263		ILMN_1698578	440978		ENSG00000090104	5996		ENSG00000265317.1			2850	101929456	2892	2794
202317_s_at	10277		1554803_s_at	493829		ILMN_1714155	653264		ENSG00000090238	83719		ENSG00000276229.1			2852	101929459	2893	2796
202318_s_at	26054		1554804_a_at	149461		ILMN_1681503	4171		ENSG00000090263	51650		ENSG00000222418.1			2853	101929460	2895	2797
202319_at	26054		1554805_at	149461		ILMN_2175831	123263		ENSG00000090266	4708		ENSG00000148200.15			2854	101929464	2896	2798
202320_at	2975		1554806_a_at	26269		ILMN_1775328	92170		ENSG00000090273	10726		ENSG00000237417.1			2859	101929465	2897	2799
202321_at	9453		1554807_a_at	56907		ILMN_1726576	546		ENSG00000090316	10296		ENSG00000273288.1			2861	101929472	2898	2800
202322_s_at	9453		1554808_at	52		ILMN_2405756	6843		ENSG00000090339	3383		ENSG00000224117.1			2862	101929473	2899	2801
202323_s_at	64746		1554809_at	389199		ILMN_1677532	23435		ENSG00000090372	29888		ENSG00000207277.1			2863	101929475	2900	2802
202324_s_at	64746		1554810_at	8605		ILMN_1720850	29994		ENSG00000090376	11213		ENSG00000199785.1			2865	101929478	2901	2803
202325_s_at	522		1554812_at	49861		ILMN_1775192	9774		ENSG00000090382	4069		ENSG00000206734.1			2867	101929480	2902	2804
202326_at	10919		1554813_at			ILMN_1690321	9774		ENSG00000090402	6476		ENSG00000255929.4			2868	101929486	2903	2805
202327_s_at	5310 /// 101930075		1554814_at	63893		ILMN_1786559	400863		ENSG00000090432	79594		ENSG00000222664.1			2869	101929488	2904	2806
202328_s_at	5310 /// 101930075		1554816_at	23245		ILMN_1691526	79109		ENSG00000090447	7023		ENSG00000276235.1			2870	101929495	2905	2810
202329_at	1445		1554818_s_at	55184		ILMN_1732323	29943		ENSG00000090470	10081		ENSG00000261229.4			2872	101929497	2906	2811
202330_s_at	7374		1554819_a_at	22801		ILMN_1714271	284467		ENSG00000090487	51324		ENSG00000155254.11			2873	101929504	2907	2812
202331_at	593		1554820_at	340351		ILMN_1670343	9223		ENSG00000090512	26998		ENSG00000196656.7			2874	101929505	2908	2813
202332_at	1454 /// 102800317		1554821_a_at	9189		ILMN_1768097	6103		ENSG00000090520	51726		ENSG00000207022.1			2875	101929511	2909	2814
202333_s_at	7320		1554822_at	57157		ILMN_1699887	6768		ENSG00000090530	55214		ENSG00000157184.5			2876	101929512	2911	2815
202334_s_at	7320		1554824_at	199704		ILMN_1728517	2342		ENSG00000090534	7066		ENSG00000212181.1			2877	101929517	2912	2817
202335_s_at	7320		1554825_at			ILMN_1812548	149699		ENSG00000090539	8646		ENSG00000222158.1			2878	101929520	2913	2819
202336_s_at	5066		1554826_at	65061		ILMN_1690537	149699		ENSG00000090554	2323		ENSG00000279556.1			2879	101929524	2914	2820
202337_at	11243		1554827_a_at	113		ILMN_1783753	51060		ENSG00000090565	9727		ENSG00000197815.4			2880	101929526	2915	2821
202338_at	7083		1554828_at	5156		ILMN_1735804	652161		ENSG00000090581	84572		ENSG00000231139.1			2882	101929528	2916	2822
202339_at	8189		1554830_a_at	55240		ILMN_1702769	340665		ENSG00000090612	10795		ENSG00000207438.1			2885	101929529	2917	2823
202340_x_at	3164		1554831_x_at	151254		ILMN_1658464	2971		ENSG00000090615	2802		ENSG00000227430.1			2886	101929538	2918	2824
202341_s_at	23321		1554833_at	55784		ILMN_1797251	2623		ENSG00000090621	8761		ENSG00000275263.1			2887	101929549	2919	2825
202342_s_at	23321		1554834_a_at	83593		ILMN_2059173	79939		ENSG00000090659	30835		ENSG00000206713.1			2888	101929550	2920	2826
202343_x_at	1329		1554835_a_at	84002		ILMN_1752333	79939		ENSG00000090661	79603		ENSG00000252537.1			2889	101929552	2921	2827
202344_at	3297		1554836_at	57602		ILMN_1664931	2961		ENSG00000090674	57192		ENSG00000155252.13			2890	101929557	2922	2828
202345_s_at	2171		1554837_a_at	1579 /// 284541		ILMN_2148298	388567		ENSG00000090686	84196		ENSG00000230968.1			2891	101929570	2923	2829
202346_at	3093		1554839_at	152302		ILMN_1707372	149603		ENSG00000090776	1947		ENSG00000274603.1			2892	101929582	2925	2830
202347_s_at	3093		1554840_at	280665		ILMN_1705652	650454		ENSG00000090857	55066		ENSG00000100802.13			2893	101929584	2926	2831
202348_s_at	1861		1554841_at	441024		ILMN_1812580	150223		ENSG00000090861	16		ENSG00000261084.1			2895	101929586	2928	2832
202349_at	1861		1554842_at	6557		ILMN_1682323	317781		ENSG00000090863	2734		ENSG00000134986.12			2896	101929591	2931	2833
202350_s_at	4147 /// 100506558		1554844_at	2140		ILMN_1770842	642153		ENSG00000090889	24137		ENSG00000198517.8			2897	101929592	2932	2834
202351_at	3685		1554846_at	339965		ILMN_1672496	3301		ENSG00000090905	27327		ENSG00000255193.1			2898	101929607	2934	2835
202352_s_at	5718		1554847_at	525		ILMN_1768365	120146		ENSG00000090924	64857		ENSG00000115556.12			2899	101929609	2935	2837
202353_s_at	5718		1554849_at	1861		ILMN_1802699	5106		ENSG00000090932	10683		ENSG00000221079.2			2900	101929620	2936	2838
202354_s_at	2962		1554850_at	90113		ILMN_1760649	5106		ENSG00000090971	57106		ENSG00000125834.11			2901	101929622	2937	2840
202355_s_at	2962		1554852_a_at	57501		ILMN_1773117	54880		ENSG00000090975	57605		ENSG00000054523.15			2902	101929623	2938	2841
202356_s_at	2962		1554853_at	113612		ILMN_1712161	54880		ENSG00000090989	55763		ENSG00000233739.1			2903	101929628	2940	2842
202357_s_at	629		1554855_at	5071		ILMN_1708891	152579		ENSG00000091009	54439		ENSG00000223092.1			2904	101929631	2941	2843
202358_s_at	399979		1554857_at	63916		ILMN_1709674	9945		ENSG00000091010	5459		ENSG00000257756.4			2905	101929645	2944	2845
202359_s_at	399979		1554860_at	5778		ILMN_2268068	79109		ENSG00000091039	114882		ENSG00000275329.1			2906	101929648	2946	2846
202360_at	9794		1554862_at	8418		ILMN_2360229	79109		ENSG00000091073	113878		ENSG00000165323.14			2907	101929651	2947	2847
202361_at	9632		1554863_s_at	55816		ILMN_1745852	55339		ENSG00000091106	58484		ENSG00000207799.1			2908	101929655	2948	2848
202362_at	5906		1554864_a_at	9672		ILMN_1716086	55339		ENSG00000091127	54517		ENSG00000213445.7			2909	101929657	2949	2849
202363_at	6695		1554865_at			ILMN_1779698	154872		ENSG00000091128	22798		ENSG00000257647.1			2911	101929660	2950	2850
202364_at	4601		1554866_at	65084		ILMN_1684663	54503		ENSG00000091129	4897		ENSG00000248950.1			2912	101929662	2952	2852
202365_at	84747		1554867_a_at	51334		ILMN_1785831	54503		ENSG00000091136	3912		ENSG00000238943.1			2913	101929668	2953	2853
202366_at	35		1554868_s_at	57092		ILMN_1756236	165257		ENSG00000091137	5172		ENSG00000252458.1			2914	101929681	2954	2854
202367_at	1523		1554869_at	22884		ILMN_1781097	23190		ENSG00000091138	1811		ENSG00000255144.1			2915	101929683	2956	2856
202368_s_at	9697		1554871_at			ILMN_1766245	6827		ENSG00000091140	1738		ENSG00000237451.3			2916	101929684	2957	2857
202369_s_at	9697		1554872_a_at	54511		ILMN_1702721	652566		ENSG00000091157	23335		ENSG00000106853.15			2917	101929687	2958	2859
202370_s_at	865		1554873_at	79848		ILMN_1679209	3313		ENSG00000091164	9352		ENSG00000138326.17			2918	101929690	2959	2861
202371_at	79921		1554874_at	4286		ILMN_2078141	84914		ENSG00000091181	3568		ENSG00000240083.2			2919	101929693	2960	2862
202372_at	6791 /// 25782		1554875_at	79823		ILMN_1710622	90527		ENSG00000091317	54918		ENSG00000116688.15			2920	101929694	2961	2863
202373_s_at	6791 /// 25782		1554876_a_at	170591		ILMN_1672811	54991		ENSG00000091409	3655		ENSG00000225602.4			2921	101929705	2962	2864
202374_s_at	6791 /// 25782		1554878_a_at	5825		ILMN_1732550	151230		ENSG00000091428	11069		ENSG00000076067.10			2922	101929709	2963	2865
202375_at	9871		1554880_at	26070		ILMN_1772370	9138		ENSG00000091436	51776		ENSG00000185565.10			2923	101929715	2965	2867
202376_at	12		1554882_at	1161		ILMN_1814909	642276		ENSG00000091482	23676		ENSG00000106633.14			2925	101929717	2967	2868
202377_at	54741		1554883_a_at	1161		ILMN_1757718	651373		ENSG00000091483	2271		ENSG00000240704.1			2926	101929718	2968	2869
202378_s_at	54741		1554884_at	5558 /// 100996481		ILMN_1702861	6444		ENSG00000091490	23231		ENSG00000266994.1			2928	101929719	2969	2870
202379_s_at	4820		1554885_a_at	5558 /// 100996481		ILMN_1657254	6444		ENSG00000091513	7018		ENSG00000163682.14			2931	101929726	2971	2872
202380_s_at	4820		1554886_a_at	22877		ILMN_1772938	653722		ENSG00000091527	55573		ENSG00000174946.6			2932	101929730	2972	2873
202381_at	8754		1554887_at	101927746		ILMN_1790315	79846		ENSG00000091536	51168		ENSG00000198972.2			2934	101929734	2974	2874
202382_s_at	10007		1554889_at	7072		ILMN_1745148	57169		ENSG00000091542	54890		ENSG00000279753.1			2935	101929741	2975	2875
202383_at	8242		1554890_a_at	7072		ILMN_2333440	10548		ENSG00000091583	350		ENSG00000204231.9			2936	101929745	2976	2876
202384_s_at	6949		1554891_at	101927129		ILMN_2253300	10548		ENSG00000091592	22861		ENSG00000011198.6			2937	101929747	2977	2877
202385_s_at	6949		1554892_a_at	932		ILMN_1740990	257202		ENSG00000091622	83394		ENSG00000223651.1			2938	101929752	2978	2878
202386_s_at	9665		1554894_a_at	84105		ILMN_2090641	642273		ENSG00000091640	9552		ENSG00000143162.7			2940	101929757	2979	2879
202387_at	573		1554895_a_at	54933		ILMN_1753507	84443		ENSG00000091651	23594		ENSG00000232529.1			2941	101929759	2980	2880
202388_at	5997		1554897_s_at	54933		ILMN_1724774	84258		ENSG00000091656	79776		ENSG00000233916.1			2944	101929760	2981	2882
202389_s_at	3064		1554899_s_at	2207		ILMN_1663618	6774		ENSG00000091664	57084		ENSG00000280760.1			2946	101929761	2982	2885
202390_s_at	3064		1554901_at	100131227		ILMN_2401978	6774		ENSG00000091704	1357		ENSG00000232762.1			2947	101929762	2983	2886
202391_at	10409		1554903_at	83786		ILMN_1724197	645563		ENSG00000091732	51530		ENSG00000111846.14			2948	101929765	2984	2887
202392_s_at	23761 /// 102465666		1554905_x_at	83786		ILMN_1774844	9261		ENSG00000091831	2099		ENSG00000266976.1			2949	101929774	2986	2888
202393_s_at	7071		1554906_a_at	10200		ILMN_1680967	84324		ENSG00000091844	26575		ENSG00000105258.7			2950	101929787	2987	2889
202394_s_at	55324		1554907_a_at	54768 /// 100288805 /// 101930373		ILMN_2189915	168451		ENSG00000091879	285		ENSG00000278158.1			2952	101929897	2990	2890
202395_at	4905 /// 101930324		1554908_at	54768		ILMN_1769150	168451		ENSG00000091947	84336		ENSG00000184209.14			2953	101929926	2992	2891
202396_at	10915		1554909_at	339834		ILMN_1715625	128710		ENSG00000091972	4345		ENSG00000275044.1			2954	101929949	2993	2892
202397_at	10204 /// 128322		1554910_at	23683		ILMN_1762897	165082		ENSG00000091986	151887		ENSG00000274358.1			2956	101929964	2994	2893
202398_at	10239 /// 100526783		1554911_at	85320		ILMN_1809623	123876		ENSG00000092009	1215		ENSG00000274892.1			2957	101929988	2995	2894
202399_s_at	10239 /// 100526783		1554912_at	83850		ILMN_1655955	84125		ENSG00000092010	5720		ENSG00000136490.7			2958	10193	2996	2895
202400_s_at	6722		1554914_at	283748		ILMN_1742872	10054		ENSG00000092020	55012		ENSG00000136485.13			2959	101930026	2997	2896
202401_s_at	6722		1554915_a_at	201626		ILMN_1680360	650965		ENSG00000092036	54930		ENSG00000279311.1			2960	101930067	2998	2897
202402_s_at	833		1554916_a_at	8629		ILMN_1683232	392307		ENSG00000092051	84502		ENSG00000258323.1			2961	101930097	2999	2898
202403_s_at	1278		1554918_a_at	10257		ILMN_1651429	140606		ENSG00000092054	4625		ENSG00000237781.3			2962	101930114	3000	2899
202404_s_at	1278		1554919_s_at	79846		ILMN_1708375	3659		ENSG00000092067	1053		ENSG00000280195.1			2963	101930405	3001	2900
202405_at	7073		1554920_at	8796		ILMN_1728883	11332		ENSG00000092068	23428		ENSG00000244561.1			2965	101930415	3002	2901
202406_s_at	7073		1554921_a_at	8796		ILMN_1775062	165186		ENSG00000092094	55644		ENSG00000155366.15			2967	101930421	3003	2902
202407_s_at	26121		1554922_at	339500		ILMN_1711139	137492		ENSG00000092096	51310		ENSG00000199047.2			2968	101930541	3004	2903
202408_s_at	26121		1554923_at	203286		ILMN_2161832	137492		ENSG00000092098	55072		ENSG00000212017.2			2969	101930657	3005	2904
202409_at	3481 /// 723961		1554927_at	646982		ILMN_1702807	26686		ENSG00000092108	23256		ENSG00000202566.3			2971	10194	3006	2905
202410_x_at	3481 /// 723961		1554929_at	23387		ILMN_1722738	79641		ENSG00000092140	55632		ENSG00000064309.13			2972	10195	3007	2906
202411_at	3429		1554930_a_at	2530		ILMN_1670145	1687		ENSG00000092148	25831		ENSG00000279883.1			2974	101954204	3008	2907
202412_s_at	7398		1554931_at	1579 /// 284541		ILMN_1749175	648040		ENSG00000092199	3183		ENSG00000183145.7			2975	10196	3009	2908
202413_s_at	7398		1554932_at	151112		ILMN_1755506	388181		ENSG00000092200	57096		ENSG00000101290.12			2976	10197	3010	2909
202414_at	2073		1554933_at	11168		ILMN_1810229	5926		ENSG00000092201	11198		ENSG00000229558.2			2977	101978719	3012	2911
202415_s_at	23640		1554934_at	55213		ILMN_1711332	22797		ENSG00000092203	9878		ENSG00000266837.1			2978	10198	3014	2912
202416_at	7266		1554937_x_at	283849		ILMN_1662659	57615		ENSG00000092208	8487		ENSG00000226489.1			2979	10199	3015	2913
202417_at	9817		1554938_a_at	26027		ILMN_2335302	4363		ENSG00000092295	7051		ENSG00000137507.10			2980	102	3017	2914
202418_at	10897		1554940_a_at	388882		ILMN_1697758	119682		ENSG00000092330	26277		ENSG00000264768.1			2981	1020	3018	2915
202419_at	2531		1554941_at	57565		ILMN_1682912	441124		ENSG00000092345	1618		ENSG00000215477.2			2982	10200	3021	2916
202420_s_at	1660		1554942_a_at	57565		ILMN_1778111	441124		ENSG00000092377	90665		ENSG00000279758.1			2983	10201	3024	2917
202421_at	3321		1554943_at	7429		ILMN_1714765	389599		ENSG00000092421	57556		ENSG00000219409.2			2984	10202	3026	2918
202422_s_at	2182		1554945_x_at	7429		ILMN_2049274	398		ENSG00000092439	54822		ENSG00000263232.2			2986	10203	3028	2919
202423_at	7994		1554946_at	100506465		ILMN_2052871	89894		ENSG00000092445	7301		ENSG00000172795.14			2987	10205	3029	2920
202424_at	5605		1554947_at	38		ILMN_1701636	647786		ENSG00000092470	79968		ENSG00000235225.1			2990	10206	3030	2921
202425_x_at	5530		1554948_at			ILMN_1790211	136288		ENSG00000092529	825		ENSG00000221740.1			2992	102060282	3032	2922
202426_s_at	6256		1554949_at	554174		ILMN_1751168	81794		ENSG00000092531	8773		ENSG00000275510.1			2993	10207	3033	2923
202427_s_at	25874		1554950_at	176		ILMN_1755883	6233		ENSG00000092607	6913		ENSG00000279893.1			2994	10208	3034	2925
202428_x_at	1622		1554951_at			ILMN_2048326	6233		ENSG00000092621	26227		ENSG00000266325.1			2995	10209	3035	2926
202429_s_at	5530		1554952_s_at	91662		ILMN_1658187	23254		ENSG00000092758	1299		ENSG00000198183.10			2996	1021	3036	2928
202430_s_at	5359		1554953_a_at	114043		ILMN_1707780	154313		ENSG00000092820	7430		ENSG00000255680.1			2997	10210	3037	2931
202431_s_at	4609		1554954_at	114043		ILMN_1700556	647521		ENSG00000092841	4637		ENSG00000223485.1			2998	10211	3043	2932
202432_at	5532		1554957_at	101928921		ILMN_1719906	3033		ENSG00000092847	26523		ENSG00000248928.1			2999	10212	3045	2934
202433_at	10237		1554958_at	121274		ILMN_1755926	1622		ENSG00000092850	27285		ENSG00000130656.4			3000	10213	3046	2935
202434_s_at	1545		1554960_at	339512		ILMN_1773060	160762		ENSG00000092853	63967		ENSG00000225839.2			3001	10214	3049	2936
202435_s_at	1545		1554961_at	2264		ILMN_1706273	81532		ENSG00000092871	117584		ENSG00000274234.1			3002	10215	3050	2937
202436_s_at	1545		1554962_a_at	2264		ILMN_1755027	126205		ENSG00000092929	201294		ENSG00000223504.1			3003	102157402	3052	2938
202437_s_at	1545		1554963_at			ILMN_1692163	50814		ENSG00000092931	79157		ENSG00000278556.1			3004	10216	3053	2939
202438_x_at	3423		1554964_x_at			ILMN_1660067	728285		ENSG00000092964	1808		ENSG00000138172.9			3005	10217	3054	2940
202439_s_at	3423		1554965_at	11259		ILMN_1802190	2302		ENSG00000092969	7042		ENSG00000010256.9			3006	10218	3055	2941
202440_s_at	6764		1554966_a_at	11259		ILMN_1683886	642853		ENSG00000092978	55105		ENSG00000202427.1			3007	10219	3059	2944
202441_at	10613		1554967_at	23181		ILMN_2190842	3812		ENSG00000093000	10762		ENSG00000266385.1			3008	1022	3060	2946
202442_at	1176		1554969_x_at	23181		ILMN_1755076	645662		ENSG00000093009	8318		ENSG00000213538.5			3009	10220	3061	2947
202443_x_at	4853		1554970_at	204474		ILMN_1704204	642204		ENSG00000093010	1312		ENSG00000207826.1			3010	10221	3062	2948
202444_s_at	10613		1554971_at	100131766		ILMN_1710889	653423		ENSG00000093072	51816		ENSG00000196341.2			3012	10223	3065	2949
202445_s_at	4853		1554972_at			ILMN_1679173	644921		ENSG00000093134	55350		ENSG00000237799.2			3014	10224	3066	2950
202446_s_at	5359		1554973_a_at	57684		ILMN_1674231	8208		ENSG00000093144	55862		ENSG00000225128.1			3015	10225	3067	2954
202447_at	1666		1554974_at	91703		ILMN_1758728	2189		ENSG00000093167	9209		ENSG00000004838.12			3017	10226	3068	2956
202448_s_at	10444		1554976_a_at	619434		ILMN_1715179	6627		ENSG00000093183	9117		ENSG00000138778.10			3018	10227	3069	2957
202449_s_at	6256		1554977_at	198437		ILMN_1808494	3698		ENSG00000093217	9942		ENSG00000055332.15			3021	10228	3070	2958
202450_s_at	1513		1554978_at	619343		ILMN_1742725	390010		ENSG00000094631	10013		ENSG00000240419.1			3024	10229	3071	2959
202451_at	2965		1554980_a_at	467		ILMN_1768610	130340		ENSG00000094661	126370		ENSG00000263201.1			3026	10230	3073	2960
202452_at	10444		1554981_at	54586		ILMN_1786357	116985		ENSG00000094755	2568		ENSG00000188306.6			3028	10231	3074	2961
202453_s_at	2965		1554982_a_at	54586		ILMN_1691704	643580		ENSG00000094796	3881		ENSG00000224846.2			3029	10232	3075	2962
202454_s_at	2065		1554983_at	378828		ILMN_1651557	143888		ENSG00000094804	990		ENSG00000012211.11			3030	10233	3077	2963
202455_at	10014		1554984_a_at	3112		ILMN_1768407	647022		ENSG00000094841	139596		ENSG00000208012.1			3032	10234	3080	2965
202456_s_at	10444		1554985_at	252884		ILMN_1680056	727787		ENSG00000094880	8697		ENSG00000173818.15			3033	10235	3081	2966
202457_s_at	5530		1554986_a_at	399979		ILMN_1773310	2527		ENSG00000094914	8086		ENSG00000185662.7			3034	10236	3082	2967
202458_at	11098		1554987_at	2802		ILMN_1815890	3594		ENSG00000094916	23468		ENSG00000177324.12			3035	10237	3083	2968
202459_s_at	9663		1554988_at	284525		ILMN_1699908	3594		ENSG00000094963	2327		ENSG00000149262.15			3036	10238	3084	2969
202460_s_at	9663		1554989_at	9870		ILMN_1788802	2643		ENSG00000094975	51430		ENSG00000251746.1			3037	1024	3087	2971
202461_at	8892		1554992_at	5923		ILMN_1661650	57223		ENSG00000095002	4436		ENSG00000251391.4			3043	10240	3090	2972
202462_s_at	9879		1554994_at	5896		ILMN_1677392	386675		ENSG00000095015	4214		ENSG00000262519.1			3044	10241	3091	2975
202463_s_at	53615		1554996_at	10793 /// 90827 /// 285902 /// 643955		ILMN_1743207	391692		ENSG00000095059	1725		ENSG00000206630.1			3045	10242	3092	2976
202464_s_at	5209		1554997_a_at	5743		ILMN_1659371	150		ENSG00000095066	29911		ENSG00000143409.14			3046	10243	3093	2977
202465_at	5118		1554999_at	153020		ILMN_1652166	2974		ENSG00000095110	120400		ENSG00000158125.8			3049	10244	3094	2978
202466_at	11044		1555000_at	100131077		ILMN_2411864	116154		ENSG00000095139	372		ENSG00000278941.1			3050	10245	3096	2979
202467_s_at	9318		1555001_at	132141		ILMN_1666222	116154		ENSG00000095203	54566		ENSG00000263678.1			3052	10246	3097	2980
202468_s_at	8727		1555002_at	403312		ILMN_2211030	728695		ENSG00000095209	55151		ENSG00000220494.4			3053	102467079	3098	2981
202469_s_at	11052		1555003_at	5933		ILMN_2211032	728695		ENSG00000095261	5711		ENSG00000261098.1			3054	10247	3099	2982
202470_s_at	11052		1555004_a_at	5933		ILMN_1735698	728378		ENSG00000095303	5742		ENSG00000185614.4			3055	10248	3101	2983
[truncated: 58,485 more rows]
