# Supplementary material for: A Five-Gene-Pair-Based Prognostic Signature for Predicting the Relapse Risk of Early Stage ER+ Breast Cancer
Source: Front Genet. 2020 Oct 29;11:566928. doi: 10.3389/fgene.2020.566928 (PMC7658391; doi:10.3389/fgene.2020.566928)
Supplement: Supplementary file 5 [file Table_5.XLSX]

## Sheet: Table S5
Table S5 The 71 prognosis associated gene pairs
geneA*	geneB*	hr#	p	FDR
311	11065	0.699762	0.00101757	0.036611
594	1515	0.67401	0.000399992	0.0279775
607	7083	0.682692	0.000720626	0.0312456
901	11065	0.706971	0.00128427	0.0378329
1117	51512	0.693759	0.000886536	0.0349874
1410	9055	0.709493	0.00138988	0.0385294
3397	29127	0.63302	9.92599e-05	0.0139874
4238	79019	0.715661	0.00188132	0.0461059
4729	1537	0.675142	0.000664905	0.0295883
4958	10112	0.628675	0.000462042	0.0279775
5502	9493	0.148383	1.6496e-06	0.000982017
5805	9232	0.5982	5.48595e-05	0.0115959
5813	9700	0.599873	3.49815e-06	0.00147884
5926	24137	0.654547	9.4815e-05	0.0139874
6744	10024	0.262793	1.14617e-05	0.00387636
7049	5824	0.681534	0.000741921	0.0313647
7168	9232	0.68675	0.000443293	0.0279775
7775	22974	0.692524	0.0012461	0.0376278
8189	2305	0.696789	0.00113005	0.0376278
8321	1058	0.688156	0.00116915	0.0376278
8470	332	0.684167	0.000548878	0.0295883
8674	83461	0.71414	0.00178206	0.0443157
9014	9518	0.511166	0.00155873	0.0411845
9443	83461	0.671392	0.000300223	0.0266248
9451	24137	0.594435	0.000571335	0.0295883
9529	22974	0.68001	0.000385418	0.0279775
9858	22974	0.714168	0.00177095	0.0443157
9949	332	0.694013	0.001237	0.0376278
10010	24137	0.657331	0.000176158	0.0175225
10179	2305	0.661337	0.00101597	0.036611
10468	10112	0.627674	1.49966e-05	0.00422654
10539	10112	0.648503	0.0003149	0.0266248
10656	10461	0.0678064	0.000141355	0.0170737
10902	10112	0.596924	1.74219e-06	0.000982017
10905	1062	0.690985	0.00130788	0.0378329
11200	24137	0.657811	0.000124126	0.016146
22862	332	0.652108	0.000167453	0.0175225
23253	9735	0.687092	0.000816244	0.0336651
23303	9055	0.671115	0.000230401	0.0216449
26953	6241	0.65364	0.000461579	0.0279775
27236	22974	0.682743	0.00167198	0.0430085
51106	6790	0.683374	0.00118856	0.0376278
51257	3221	0.628772	0.000538181	0.0295883
51375	11130	0.690947	0.00063886	0.0295883
51435	55176	0.43527	0.00123306	0.0376278
51700	83461	0.558567	0.00201558	0.0484649
55268	10262	0.709065	0.0020349	0.0484649
55294	332	0.705557	0.00115467	0.0376278
55589	7301	6.56489	0.000591357	0.0295883
55900	29127	0.668891	0.00134239	0.0378329
55970	11065	0.687288	0.000625442	0.0295883
56995	10112	0.556776	0.000947935	0.035629
60561	83461	0.692457	0.00094814	0.035629
64421	10024	0.595628	9.32826e-05	0.0139874
79596	5347	0.689286	0.000546181	0.0295883
79753	10112	0.653981	8.34317e-05	0.0139874
79846	55143	0.481411	0.00152829	0.0411845
79892	2305	0.595003	1.45414e-06	0.000982017
81493	10112	0.54617	0.00117482	0.0376278
81563	10112	0.680731	0.000632971	0.0295883
81888	22974	0.63996	3.42466e-05	0.00827299
84890	4860	0.5979	0.00106504	0.0375206
89944	9088	0.708517	0.00132896	0.0378329
90233	993	3.48556	0.000653835	0.0295883
120526	10112	0.651943	0.000154977	0.0174711
123872	55176	0.64144	0.000340827	0.0274447
151011	6241	0.677266	0.000889687	0.0349874
157869	923	7.34834	0.000359973	0.0276689
201229	24137	0.688398	0.00167863	0.0430085
373156	9368	0.683533	0.000463258	0.0279775
387032	10460	0.708928	0.00154213	0.0411845
Note:*the gene number : Entrez gene ID
Note:#hr: hazard ratio
