# Supplementary material for: A Five-Gene-Pair-Based Prognostic Signature for Predicting the Relapse Risk of Early Stage ER+ Breast Cancer
Source: Front Genet. 2020 Oct 29;11:566928. doi: 10.3389/fgene.2020.566928 (PMC7658391; doi:10.3389/fgene.2020.566928)
Supplement: Supplementary file 6 [file Table_6.XLSX]

## Sheet: GSE7390+GSE6532
Table S6 The prediction results of each samples using the 5-GPS
geneA	geneB	GSM177886	GSM177888	GSM177889	GSM177890	GSM177892	GSM177893	GSM177894	GSM177895	GSM177896	GSM177900	GSM177904	GSM177905	GSM177907	GSM177908	GSM177910	GSM177911	GSM177912	GSM177914	GSM177915	GSM177916	GSM177917	GSM177919	GSM177920	GSM177921	GSM177922	GSM177926	GSM177928	GSM177929	GSM177930	GSM177931	GSM177932	GSM177933	GSM177934	GSM177936	GSM177938	GSM177940	GSM177941	GSM177942	GSM177944	GSM177945	GSM177946	GSM177947	GSM177948	GSM177949	GSM177950	GSM177951	GSM177952	GSM177953
BRD8	KIF20A	1	1	1	0	0	0	1	1	0	1	0	1	0	0	0	0	0	0	1	0	0	0	1	0	0	1	0	1	0	0	0	0	1	0	0	0	0	1	1	1	1	0	0	0	0	0	0	0
MARCH2	HOXC4	0	0	0	0	0	0	0	0	0	0	0	0	0	0	0	0	1	0	0	0	0	0	0	0	0	1	0	0	0	0	0	0	0	0	0	0	0	0	0	0	1	0	0	0	0	0	0	0
TAF1B	GDF15	1	1	1	0	1	1	1	1	1	1	1	0	0	1	1	1	1	1	1	1	1	0	1	1	1	1	1	1	1	1	1	1	1	1	1	1	1	0	1	1	1	1	1	1	1	1	1	1
DNAAF1	SEC61A2	1	0	0	0	0	0	0	0	0	0	0	0	0	0	0	0	0	0	0	0	0	0	0	0	0	0	0	0	0	0	0	0	0	0	0	1	0	0	0	0	1	1	0	1	0	0	0	0
DCLRE1C	TROAP	1	1	1	0	1	1	1	1	0	1	0	0	0	1	1	1	0	0	1	0	0	0	0	0	0	1	1	1	0	0	1	1	1	0	1	1	0	0	1	0	1	1	0	1	0	0	0	1
Prediction (1:high-risk group; 0:low-risk group		1	1	1	0	0	0	1	1	0	1	0	0	0	0	0	0	0	0	1	0	0	0	0	0	0	1	0	1	0	0	0	0	1	0	0	1	0	0	1	0	1	1	0	1	0	0	0	0
1:geneA<geneB; 0:geneA>geneB
[truncated: 171 more columns]

## Sheet: GSE2034
geneA	geneB	GSM36777	GSM36778	GSM36779	GSM36781	GSM36782	GSM36783	GSM36784	GSM36785	GSM36786	GSM36787	GSM36789	GSM36790	GSM36792	GSM36794	GSM36796	GSM36799	GSM36801	GSM36802	GSM36803	GSM36804	GSM36805	GSM36806	GSM36807	GSM36810	GSM36811	GSM36813	GSM36814	GSM36815	GSM36817	GSM36818	GSM36819	GSM36820	GSM36821	GSM36823	GSM36824	GSM36825	GSM36826	GSM36829	GSM36830	GSM36831	GSM36832	GSM36834	GSM36836	GSM36837	GSM36838	GSM36839	GSM36840	GSM36841
BRD8	KIF20A	0	1	0	1	0	0	0	1	0	1	1	0	0	0	0	1	1	0	0	0	1	0	0	1	0	1	1	0	0	1	1	1	1	1	1	0	1	1	0	0	0	1	0	1	1	0	0	0
MARCH2	HOXC4	0	1	0	0	0	0	0	0	0	0	0	0	0	1	0	0	0	0	1	0	0	0	0	0	0	0	0	0	0	0	1	1	1	0	0	0	0	0	0	0	0	0	0	0	0	0	0	0
TAF1B	GDF15	1	1	1	1	1	1	1	1	1	1	1	1	1	1	1	1	0	1	1	1	1	1	1	1	1	0	1	1	0	1	1	1	1	1	0	1	1	0	1	1	1	1	1	1	1	1	1	1
DNAAF1	SEC61A2	0	0	0	1	0	0	0	0	0	0	0	0	0	0	0	0	0	0	0	0	0	0	0	0	0	0	0	0	0	0	0	1	1	0	0	0	0	0	1	0	0	0	0	0	0	0	0	0
DCLRE1C	TROAP	1	1	1	1	1	1	1	1	1	1	1	0	1	0	1	1	1	1	1	1	1	1	1	1	1	1	1	1	1	1	1	1	1	1	1	1	1	1	1	0	1	1	1	1	1	0	1	0
Prediction(1:high-risk group; 0:low-risk group		0	1	0	1	0	0	0	1	0	1	1	0	0	0	0	1	0	0	1	0	1	0	0	1	0	0	1	0	0	1	1	1	1	1	0	0	1	0	1	0	0	1	0	1	1	0	0	0
1:geneA<geneB; 0:geneA>geneB
[truncated: 161 more columns]

## Sheet: GSE4922
geneA	geneB	GSM110625	GSM110630	GSM110631	GSM110632	GSM110633	GSM110634	GSM110636	GSM110639	GSM110640	GSM110641	GSM110642	GSM110646	GSM110648	GSM110652	GSM110653	GSM110656	GSM110657	GSM110662	GSM110663	GSM110667	GSM110668	GSM110671	GSM110672	GSM110674	GSM110678	GSM110680	GSM110683	GSM110685	GSM110687	GSM110688	GSM110689	GSM110690	GSM110692	GSM110696	GSM110697	GSM110702	GSM110704	GSM110707	GSM110708	GSM110709	GSM110710	GSM110711	GSM110717	GSM110718	GSM110719	GSM110722	GSM110726	GSM110728
BRD8	KIF20A	1	1	1	1	1	1	1	1	0	1	1	1	1	0	0	1	1	0	0	0	1	0	0	1	1	0	1	1	0	0	1	1	0	1	1	1	1	1	0	1	0	1	0	1	1	1	1	0
MARCH2	HOXC4	0	0	0	0	0	0	1	0	0	0	1	0	0	0	0	0	0	0	0	0	0	0	0	0	0	0	0	0	0	0	1	0	0	0	0	0	0	1	0	0	0	0	0	0	0	1	0	0
TAF1B	GDF15	1	1	1	1	0	1	1	1	0	1	1	1	1	1	0	1	0	0	1	0	0	1	0	1	1	1	0	1	0	1	1	1	0	0	1	1	0	1	1	1	1	1	0	1	1	1	1	0
DNAAF1	SEC61A2	0	0	0	0	0	0	0	0	0	0	1	0	0	0	0	0	0	0	0	0	0	0	0	0	0	0	0	0	0	0	0	0	0	0	0	0	0	0	0	0	0	0	0	0	0	0	0	0
DCLRE1C	TROAP	1	1	1	1	1	1	1	1	1	1	1	1	1	0	0	0	1	1	1	1	1	0	0	1	1	0	1	1	1	1	1	1	0	1	1	1	1	1	1	1	0	0	1	1	1	1	1	1
Prediction(1:high-risk group; 0:low-risk group		1	1	1	1	0	1	1	1	0	1	1	1	1	0	0	0	0	0	0	0	0	0	0	1	1	0	0	1	0	0	1	1	0	0	1	1	0	1	0	1	0	0	0	1	1	1	1	0
1:geneA<geneB; 0:geneA>geneB
[truncated: 68 more columns]

## Sheet: TCGA
Prediction (1:high-risk group; 0:low-risk group
stage I	1	0	0	0	1	0	1	0	0	0	1	1	0	1	1	0	0	0	0	0	1	1	1	1	1	0	0	0	1	0	1	1	1	0	0	1	1	0	1	0	1	0	0	1	0	0	1	0	0
stage II	1	1	0	0	1	1	1	0	1	0	1	1	1	0	1	1	1	0	1	0	0	0	1	1	1	0	0	1	0	0	0	0	0	1	1	1	1	0	1	1	1	0	0	1	0	0	0	0	0
stage III	1	1	1	0	1	0	0	1	1	1	0	1	1	1	0	1	0	1	0	1	1	0	1	0	0	0	1	1	1	1	1	1	0	1	1	1	1	1	1	0	1	0	0	1	1	1	1	0	0
stage IV	0	0	1	1	1	1	0	1	1	0	1	1	1	0	1
[truncated: 301 more columns]

## Sheet: tcga_copyRegion
copyRegion	highrisk	lowrisk		table of amplification																	table of deletion
Deletion_Peak__1	0.6277	0.2262		index	chromosome	region_start	region_end	peak_start	peak_end	enlarged_peak_start	enlarged_peak_end	n_genes_in_region	genes_in_region	n_genes_in_peak	genes_in_peak	n_genes_on_chip	genes_on_chip	top 3			index	chromosome	region_start	region_end	peak_start	peak_end	enlarged_peak_start	enlarged_peak_end	n_genes_in_region	genes_in_region	n_genes_in_peak	genes_in_peak	n_genes_on_chip	genes_on_chip	top 3
Amplification_Peak_18	0.5	0.1629		1	1	119461609	193309873	161041735	161066590	161004307	161082992	7	F11R,PFDN2,USF1,PVRL4,KLHDC9,ARHGAP30,TSTD1,	4	PFDN2,PVRL4,KLHDC9,ARHGAP30,						1	1	26370267	28812905	27015184	27119975	26984229	27150822	5	RN7SL165P,RN7SL501P,snoU13|ENSG00000238316.1,ARID1A,PIGV,	3	RN7SL501P,ARID1A,PIGV,
Deletion_Peak_16	0.5532	0.2081		2	1	38778695	43755005	40516938	40531094	40040635	40539076	12	BMP8B,MYCL,PPT1,PABPC4,PPIE,CAP1,HEYL,HPCAL4,TRIT1,OXCT2,NT5C1A,MFSD2A,	1	CAP1,						2	1	201400088	202456399	201947072	201947772	188127339	233116450	389	NTPCR,RN7SL299P,LINC00582,TRAX,RNA5SP80,MIR1182,snoU13|ENSG00000238985.1,RN7SL837P,RNA5SP79,RN7SL467P,RNA5SP78,RN7SKP276,TMEM78,SNORA51|ENSG00000206878.1,RNA5SP18,RNA5S17,RNA5S16,RNA5S15,RNA5S14,RNA5S13,RNA5S12,RNA5S11,RNA5S10,RNA5S9,RNA5S8,RNA5S7,RNA5S6,RNA5S5,RNA5S4,RNA5S3,RNA5S2,RNA5S1,RNA5SP19,BTNL10,RNF187,MIR3620,MIR5008,WNT9A,ZNF678,RNA5SP77,RN7SKP165,snoU13|ENSG00000239094.1,snoU13|ENSG00…	1	SNORA70|ENSG00000206637.1,
Amplification_Peak__7	0.4255	0.1222		3	1	119461609	193309873	150573911	150600181	150506263	150862023	13	SNORA40|ENSG00000253047.1,RN7SL600P,RN7SL473P,C1orf138,ARNT,CTSK,CTSS,ENSA,MCL1,ADAMTSL4,GOLPH3L,HORMAD1,MIR4257,	2	SNORA40|ENSG00000253047.1,ENSA,						3	2	194764666	242476062	233605585	233654381	227666079	242476062	169	CXXC11,RNA5SP122,MIR3133,RNPEPL1,MIR149,MIR2467,MIR4441,MIR4440,FAM132B,SNORD39|ENSG00000263723.1,RBM44,COPS8,RN7SL204P,MSL3P1,DNAJB3,UGT1A3,SCARNA6|ENSG00000251791.1,SCARNA5,RN7SL32P,snoU13|ENSG00000239170.1,RN7SL359P,CHRND,ECEL1P2,MIR562,NPPC,MGC4771,RN7SL499P,SNORD82,SNORD20,SNORA75|ENSG00000206885.1,NCL,MIR4777,RN7SL834P,RNY4P19,RN7SKP283,SNORD112|ENSG00000251801.1,SNORA25|ENSG00000272237.1,R…	1	KCNJ13,
Amplification_Peak_17	0.383	0.1041		4	2	9915476	10215825	9953949	9964370	484222	10383763	50	SNORA2|ENSG00000206647.1,SNORA26|ENSG00000212558.1,snoU13|ENSG00000238462.1,IAH1,snoU13|ENSG00000238888.1,MBOAT2,RNU6ATAC37P,RN7SKP112,FLJ30594,SNORA31|ENSG00000252238.1,RN7SL531P,DCDC2C,SNORA73|ENSG00000252531.1,snoU13|ENSG00000238722.1,TMEM18,FAM110C,ACP1,ID2,RPS7,RRM2,SOX11,ADAM17,TPO,TSSC1,PXDN,KLF11,ASAP2,TAF1B,ITGB1BP1,RNF144A,YWHAQ,MYT1L,SH3YL1,GRHL1,TRAPPC12,CPSF3,SNTG2,ADI1,ALLC,KIDINS22…	0	[TAF1B]						4	2	141560776	142397338	140981064	142891872	140782681	143627097	2	RN7SL283P,LRP1B,	1	LRP1B,
Deletion_Peak_17	0.5426	0.2127		5	3	2212571	28808979	12484849	12485147	12384599	12493956	1	PPARG,	0	[PPARG]						5	2	194764666	242476062	212238982	213405276	211545184	214144247	4	MIR548F2,RNA5SP119,ERBB4,IKZF2,	3	MIR548F2,RNA5SP119,ERBB4,
Amplification_Peak_24	0.5957	0.2624		6	3	164890899	197538677	182173997	182242613	163844192	197538677	254	FAM157A,FYTTD1,snoU13|ENSG00000238491.1,MIR4797,U4|ENSG00000272359.1,RN7SL738P,RN7SL434P,UBXN7,SDHAP1,RN7SL773P,LINC00969,RNU6ATAC24P,RN7SL36P,MIR3137,LINC00884,LINC00887,RN7SL215P,RN7SL447P,snoU13|ENSG00000238902.1,RN7SKP222,RN7SKP296,RN7SL486P,MIR944,MIR28,snoU13|ENSG00000239093.1,RTP4,SNORA4|ENSG00000263776.1,SNORA63|ENSG00000200320.1,SNORA81|ENSG00000221420.2,SNORA63|ENSG00000200418.1,SNORD2|…	0	[ATP11B]						6	3	42710527	89724885	59705135	61237398	59044659	61538732	3	U3|ENSG00000212211.1,NPCDR1,FHIT,	3	U3|ENSG00000212211.1,NPCDR1,FHIT,
Deletion_Peak_21	0.4149	0.1267		7	4	1648452	2160522	1752567	1804276	1738732	1816690	3	FGFR3,LETM1,TACC3,	2	FGFR3,LETM1,						7	4	91080598	92500766	91039783	92523213	91276263	93222143	1	RN7SKP248,	2	RN7SKP248,CCSER1,
Deletion_Peak__2	0.5532	0.2353		8	4	73678470	74840982	73893237	74048890	73676061	74478887	9	SNORA3|ENSG00000221639.1,RNU6ATAC5P,RNU4ATAC9P,AFM,AFP,ALB,ANKRD17,RASSF6,COX18,	3	RNU6ATAC5P,ANKRD17,COX18,						8	4	145639318	188762240	177133688	177200658	170680194	188762240	96	RNA5SP175,RNA5SP174,HSP90AA4P,CYP4V2,SNORA31|ENSG00000253013.1,TLR3,snoU13|ENSG00000239034.1,PDLIM3,UFSP2,SNORD79,RN7SL28P,snoU13|ENSG00000239116.1,snoU13|ENSG00000238596.1,snoU13|ENSG00000238319.1,U3|ENSG00000252048.1,FAM92A1P2,RN7SKP67,RN7SKP13,LINC00290,SNORD65|ENSG00000212191.1,RNA5SP173,snoU13|ENSG00000252388.1,RNA5SP172,RN7SKP136,SNORA51|ENSG00000201516.1,SCRG1,HMGB2,MIR548T,RN7SL253P,RNU6A…	1	ASB5,
Deletion_Peak_25	0.6064	0.2896		9	5	914233	15332578	1287540	1287540	914233	1961869	31	NDUFS6,SDHAP3,MIR4635,ZDHHC11B,CCDC127,LRRC14B,PLEKHG4B,SDHA,SLC6A3,SLC9A3,TERT,TRIP13,PDCD6,SLC12A7,TPPP,EXOC3,IRX4,CEP72,AHRR,MRPL36,BRD9,ZDHHC11,LPCAT1,CLPTM1L,NKD2,C5orf55,SLC6A19,SLC6A18,MIR4277,MIR4457,MIR4456,	6	MIR4635,TERT,SLC12A7,NKD2,SLC6A19,SLC6A18,						9	5	50124856	92813790	58261529	59818040	58999042	59780713	2	FKSG52,MIR582,	3	FKSG52,MIR582,PDE4D,
Deletion_Peak_35	0.4468	0.1674		10	6	1668114	28494890	21570419	21635028	21462848	21756036	2	LINC00340,SOX4,	1	SOX4,						10	6	1014281	5495162	1184415	1188353	1014281	2620956	10	RN7SL352P,snoU13|ENSG00000238438.1,FOXF2,FOXC1,GMDS,IRF4,EXOC2,DUSP22,FOXQ1,HUS1B,	1	snoU13|ENSG00000238438.1,
Amplification_Peak_11	0.766	0.4706		11	6	107111381	107549331	107310106	107335307	107258634	107514697	3	C6orf203,PDSS2,BEND3,	0	[C6orf203]						11	6	90156117	122526587	108563390	108574201	67923159	125439920	271	CLVS2,RN7SL564P,SIGLECP3,RNA5SP215,MIR548B,RN7SKP51,RN7SKP18,RNA5SP214,FAM26E,TSPYL1,NT5DC1,FRK,RNA5SP213,snoU13|ENSG00000238563.1,U3|ENSG00000253091.1,snoU13|ENSG00000239095.1,snoU13|ENSG00000239015.1,C6orf3,KIAA1919,RPF2,snoU13|ENSG00000238775.1,SNORA40|ENSG00000212587.1,RN7SL617P,snoU13|ENSG00000238474.1,CCDC162P,C6orf183,ZNF259P1,LINC00222,RNA5SP212,snoU13|ENSG00000238974.1,SNORA73|ENSG000002…	2	RNA5SP212,snoU13|ENSG00000238974.1,
Amplification_Peak_28	0.6596	0.3575		12	6	135482566	135807398	135489069	135557305	135471722	135805489	3	MYB,AHI1,MIR548A2,	2	MYB,MIR548A2,						12	6	152540357	170903919	167560707	168862574	148061599	170903919	145	MIR4644,TCP10,TTLL2,GPR31,FGFR1OP,MIR1913,SFT2D1,SNORD45|ENSG00000231297.2,LINC00473,SDIM1,RNA5SP226,RN7SL366P,CAHM,snoU13|ENSG00000239136.1,AIRN,SNORA29,SNORA20|ENSG00000207392.1,RNU4ATAC18P,C6orf99,RN7SL173P,MIR3692,snoU13|ENSG00000252609.1,SNORD28|ENSG00000212295.1,TFB1M,U8|ENSG00000238963.1,CNKSR3,RNA5SP225,RNA5SP224,RNA5SP223,snoU13|ENSG00000238939.1,RN7SKP268,RNY4P20,snoU13|ENSG00000238594.…	10	TCP10,TTLL2,GPR31,KIF25,MLLT4,C6orf123,UNC93A,FRMD1,DACT2,TCP10L2,
Deletion_Peak_24	0.6489	0.3484		13	7	53321683	57921704	55090379	55090852	54753353	55428178	3	SNORA73|ENSG00000252054.1,EGFR,SEC61G,	1	EGFR,						13	7	157458872	158385118	158305111	158385118	151218944	158385118	39	LINC00689,MIR595,RN7SL142P,SHH,RN7SKP280,HTR5A,RN7SL845P,RN7SL811P,SNORA26|ENSG00000212590.1,snoU13|ENSG00000238557.1,RNA5SP250,FABP5P3,snoU13|ENSG00000239045.1,DPP6,EN2,MNX1,INSIG1,PTPRN2,VIPR2,XRCC2,UBE3C,DNAJB6,PAXIP1,PRKAG2,NCAPG2,WDR60,ACTR3B,ESYT2,KMT2C,GALNT11,LMBR1,NOM1,C7orf13,RNF32,RBM33,GALNTL5,CNPY1,BLACE,MIR5707,	7	LINC00689,MIR595,VIPR2,NCAPG2,WDR60,ESYT2,MIR5707,
Deletion_Peak_20	0.4255	0.1629		14	7	14601771	20831800	17059174	17059174	16930526	17852547	3	SNORA63|ENSG00000199473.1,AHR,SNX13,	2	SNORA63|ENSG00000199473.1,AHR,						14	8	617667	32345350	22452704	22464064	4986563	36621588	252	RNA5SP264,RN7SKP201,RN7SL457P,RN7SL621P,SNORA70|ENSG00000252505.1,SNORD13,RNA5SP263,RNA5SP262,RNA5SP261,UBXN8,TUBBP1,FAM183CP,LINC00589,RN7SL781P,RNA5SP260,RNA5SP259,MIR4287,snoU13|ENSG00000238624.1,SDAD1P1,RNA5SP258,RN7SL651P,NEFL,SNORA67|ENSG00000207027.1,FP15737,SLC25A37,TNFRSF10A,RN7SL303P,NUDT18,FGF17,snoU13|ENSG00000238466.1,U3|ENSG00000251944.1,SNORA62|ENSG00000201157.1,RNA5SP256,MIR548V,M…	1	C8orf58,
Deletion_Peak_34	0.734	0.448		15	8	84654240	145232496	101862313	101883378	101748088	101993581	3	RN7SL685P,RNU6ATAC41P,YWHAZ,	0	[YWHAZ]						15	8	617667	32345350	1729217	1770574	617667	10529962	72	PRSS51,snoU13|ENSG00000238496.1,snoU13|ENSG00000239065.1,MIR597,U3|ENSG00000252543.1,SNORA70|ENSG00000207244.1,RN7SL178P,SGK223,ALG1L13P,FAM86B3P,LRLE1,FAM85B,FAM90A24P,FAM66E,DEFB105A,DEFB105B,DEFB103B,ZNF705G,FAM66B,XKR5,MIR4659A,AGPAT5,RN7SKP159,RN7SL318P,SNORA70|ENSG00000206661.1,RN7SL872P,RNA5SP251,RPL23AP53,OR4F21,ANGPT2,DEFA1,DEFA3,DEFA4,DEFA5,DEFA6,DEFB1,DEFB4A,CLN8,MSRA,TNKS,MYOM2,DLGAP2…	1	MIR596,
Deletion_Peak__3	0.4043	0.1674		16	8	35861244	47470521	37566402	37573965	37454800	37645346	4	ZNF703,ERLIN2,PROSC,GPR124,	0	[ZNF703]						16	9	789932	29105935	21963430	21996996	21931896	22000770	2	CDKN2A,C9orf53,	2	CDKN2A,C9orf53,
Deletion_Peak_36	0.4468	0.2036		17	8	35861244	47470521	41984205	41991576	41509259	42133102	9	snoU13|ENSG00000238714.1,SNORD112|ENSG00000238966.1,RN7SL149P,MIR486,ANK1,IKBKB,PLAT,KAT6A,AP3M2,	0	[AP3M2]						17	9	789932	29105935	8312601	10617850	7892157	12682663	3	RN7SL5P,SNORD27|ENSG00000251699.1,PTPRD,	3	RN7SL5P,SNORD27|ENSG00000251699.1,PTPRD,
Deletion_Peak_18	0.3723	0.1493		18	8	84654240	145232496	128316059	128316059	127018332	129586776	13	RN7SKP226,TMEM75,POU5F1B,CASC8,CCAT1,PCAT2,PCAT1,MYC,FAM84B,MIR1205,MIR1207,PVT1,MIR1208,	1	CASC8,						18	9	101906121	101906447	101865111	101917706	91360922	115918552	198	FAM225A,FAM225B,ZNF883,INIP,C9orf147,RN7SL430P,RNA5SP295,RN7SL57P,MIR4668,UGCG,LRRC37A5P,RNA5SP294,RNY4P18,FRRS1L,MIR32,ACTL7B,RNA5SP293,RN7SL659P,RNA5SP292,RN7SKP77,RN7SKP191,RNA5SP291,LINC00587,TMEM246,SNORA31|ENSG00000253041.1,LPPR1,RN7SKP87,MSANTD3,RN7SL75P,STX17,RN7SKP225,ALG2,RN7SL794P,RNA5SP290,CTSV,AAED1,LINC00092,RNA5SP289,DKFZP434H0512,LINC00476,snoU13|ENSG00000238746.1,RNA5SP288,MIR27B…	2	RNA5SP290,TGFBR1,
Deletion_Peak_37	0.4149	0.181		19	9	5087087	5925878	5611421	5677461	962778	9613484	46	RN7SL5P,SNORD27|ENSG00000251699.1,RN7SL123P,snoU13|ENSG00000252110.1,RN7SL25P,C9orf38,MLANA,snoU13|ENSG00000238654.1,INSL4,AK3,CDC37L1,CARM1P1,RN7SL592P,RNA5SP279,DMRT1,GLDC,JAK2,PTPRD,RFX3,RLN1,RLN2,SLC1A1,SMARCA2,VLDLR,KIAA0020,RCL1,DMRT2,INSL6,KDM4C,RANBP6,CD274,SPATA6L,PLGRKT,KIAA1432,DMRT3,ERMP1,PDCD1LG2,TPD52L3,IL33,C9orf123,UHRF2,KIAA2026,KCNV2,GLIS3,PPAPDC2,MIR4665,	1	KIAA1432,						19	10	87265255	135225087	89621061	89735597	89617401	90033423	3	SNORD74|ENSG00000200891.1,PTEN,KLLN,	2	PTEN,KLLN,
Deletion_Peak_40	0.3298	0.1222		20	10	415240	14862938	8083888	8241576	7926226	8345388	3	LINC00708,TAF3,GATA3,	1	GATA3,						20	10	34723251	34723851	34397650	35128524	16861400	38298520	127	RN7SL314P,NAMPTL,SNORA40|ENSG00000237002.2,MIR4683,LINC00838,RN7SL398P,RN7SL847P,CCDC7,RN7SL825P,RNA5SP309,SVILP1,RN7SL63P,RN7SL241P,SNORD115|ENSG00000212411.1,MIR604,PTCHD3P1,RNA5SP308,LINC00837,RNU4ATAC6P,RN7SKP39,U3|ENSG00000222666.1,RN7SKP132,ARMC4P1,LINC00614,snoU13|ENSG00000238414.1,SNORA57|ENSG00000223027.1,LINC00264,RNA5SP307,RNA5SP306,RN7SKP220,RN7SKP241,RNA5SP305,MIR603,snoU13|ENSG00000…	1	PARD3,
Amplification_Peak_20	0.3511	0.1448		21	11	66058188	74991696	69474526	69476266	69465157	69476279	2	CCND1,ORAOV1,	2	CCND1,ORAOV1,						21	11	456120	15659684	606294	709861	549959	733639	14	TMEM80,SCT,MIR210HG,DRD4,HRAS,IRF7,RASSF7,DEAF1,CDHR5,PHRF1,EPS8L2,LRRC56,C11orf35,MIR210,	6	TMEM80,SCT,DRD4,IRF7,DEAF1,CDHR5,
Deletion_Peak_19	0.3298	0.1312		22	11	34577972	34975310	34599075	34627906	33499358	35437863	16	MIR1343,EHF,CD59,C11orf91,CAT,CD44,ELF5,LMO2,CAPRIN1,SLC1A2,PDHX,KIAA1549L,ABTB2,FBXO3,APIP,NAT10,	0	[EHF]						22	11	103464525	134132624	117947433	117995389	102826467	133306065	293	snoU13|ENSG00000238693.1,RNU6ATAC12P,RN7SL167P,LINC00167,KCNJ5,RN7SKP279,RN7SKP121,MIR3167,snoU13|ENSG00000238855.1,RN7SL351P,KRT18P59,SLC37A2,RNA5SP352,TBRG1,OR10D3,U8|ENSG00000200496.1,SNORD14C,SNORD14D,SNORD14E,snoU13|ENSG00000239079.1,RNU4ATAC5P,RNU4ATAC10P,SC5D,TBCEL,OAF,THY1,MFRP,ACA64|ENSG00000252119.1,HINFP,C2CD2L,MIR3656,RPS25,RN7SL529P,RN7SL688P,BCL9L,CXCR5,DDX6,TTC36,RN7SL86P,CD3G,MPZL…	1	TMPRSS4,
Amplification_Peak_12	0.2979	0.1086		23	11	99823986	103833878	102301960	102356081	101984747	102815030	14	MMP12,WTAPP1,BIRC2,BIRC3,MMP1,MMP3,MMP7,MMP8,MMP10,MMP13,MMP20,YAP1,MMP27,TMEM123,	1	TMEM123,						23	11	103464525	134132624	134018656	134095749	102701858	134132624	308	snoU13|ENSG00000238693.1,RNU6ATAC12P,RN7SL167P,LINC00167,KCNJ5,RN7SKP279,RN7SKP121,MIR3167,snoU13|ENSG00000238855.1,RN7SL351P,KRT18P59,SLC37A2,RNA5SP352,TBRG1,OR10D3,U8|ENSG00000200496.1,SNORD14C,SNORD14D,SNORD14E,snoU13|ENSG00000239079.1,RNU4ATAC5P,RNU4ATAC10P,SC5D,TBCEL,OAF,THY1,MFRP,ACA64|ENSG00000252119.1,HINFP,C2CD2L,MIR3656,RPS25,RN7SL529P,RN7SL688P,BCL9L,CXCR5,DDX6,TTC36,RN7SL86P,CD3G,MPZL…	1	NCAPD3,
Deletion_Peak_29	0.5638	0.3258		24	12	65732301	72822485	69339043	69461330	69183278	70148373	12	RN7SL804P,SLC35E3,CPM,LYZ,MDM2,YEATS4,CCT2,FRS2,CPSF6,RAB3IP,BEST3,LRRC10,	1	CPM,						24	12	12751352	13581411	12865836	12879570	10609316	13712697	51	RNA5SP353,HTR7P1,SNORD88,GPRC5A,MIR613,DUSP16,LOH12CR2,TAS2R30,TAS2R64P,TAS2R20,TAS2R14,PRH2,TAS2R8,MAGOHB,EIF2S3L,CDKN1B,CREBL2,EMP1,ETV6,GPR19,LRP6,PRB1,PRB3,PRB4,PRH1,YBX3,KLRAP1,PRR4,TAS2R9,TAS2R7,TAS2R13,TAS2R10,HEBP1,DDX47,MANSC1,STYK1,GPRC5D,KIAA1467,BCL2L14,APOLD1,GSG1,LOH12CR1,TAS2R43,TAS2R31,TAS2R46,TAS2R19,TAS2R50,C12orf36,TAS2R42,PRB2,MIR614,	1	CDKN1B,
Amplification_Peak_15	0.4787	0.2579		25	12	25209764	25877989	25675358	25743315	24885717	26135271	9	RN7SKP262,BCAT1,KRAS,LRMP,RASSF8,CASC1,LYRM5,IFLTD1,C12orf77,	1	IFLTD1,						25	12	133108842	133113246	133062513	133155338	127259521	133155338	50	ANHX,ZNF891,ZNF140,RNU4ATAC12P,RNA5SP379,LRCOL1,MUC8,SNORA49,RNA5SP378,RNA5SP377,RNA5SP376,RAN,snoU13|ENSG00000238822.1,RN7SL534P,snoU13|ENSG00000238895.1,MIR3612,TMEM132C,LINC00508,LINC00507,STX2,GOLGA3,MMP17,POLE,PXMP2,SFSWAP,ZNF10,ZNF26,ZNF84,ULK1,PIWIL1,ZNF268,FZD10,P2RX2,ANKLE2,RIMBP2,GALNT9,CHFR,EP400,FBRSL1,NOC4L,PUS1,TMEM132D,SLC15A4,GLT1D1,PGAM5,GPR133,DDX51,EP400NL,ZNF605,MIR4419B,	19	ANHX,ZNF891,ZNF140,RNU4ATAC12P,RNA5SP379,LRCOL1,GOLGA3,POLE,PXMP2,ZNF10,ZNF26,ZNF84,ZNF268,P2RX2,ANKLE2,CHFR,FBRSL1,PGAM5,ZNF605,
Amplification_Peak_23	0.4149	0.2127		26	13	73630620	74444319	73962416	73986854	73810038	74089175	1	LINC00393,	1	LINC00393,						26	13	31891161	81675150	48960640	49019389	48875752	49524033	5	LINC00462,RCBTB2,RB1,LPAR6,CYSLTR2,	1	LPAR6,
Amplification_Peak__3	0.3191	0.1403		27	16	8237704	12366734	8902411	8914905	8525106	9595000	9	C16orf72,RN7SL743P,ABAT,PMM2,USP7,CARHSP1,TMEM186,METTL22,TMEM114,	1	PMM2,						27	14	68234539	69117512	68279356	69197014	68278378	69246588	4	RN7SL108P,RN7SL706P,ZFP36L1,RAD51B,	3	RN7SL108P,RN7SL706P,RAD51B,
Deletion_Peak__5	0.383	0.19		28	16	67890066	68995833	67922342	67922342	67094766	74325352	138	NPIPB15,HCCAT5,PKD1L3,IST1,SNORD71,SNORA70D,TAT,SNORD112|ENSG00000251700.1,RNU6ATAC25P,FLJ00418,SNORD111|ENSG00000221066.1,SNORD111B,SF3B3,RN7SL279P,RN7SL407P,snoU13|ENSG00000238734.1,FKSG63,PDXDC2P,MIR140,SNORA62|ENSG00000252443.1,snoU13|ENSG00000238683.1,COG8,CHTF8,RPS2P45,RNA5SP429,snoU109|ENSG00000252640.1,snoU109|ENSG00000252040.1,snoU13|ENSG00000238343.1,SLC7A6OS,SNORA48|ENSG00000212445.1,C…	1	NRN1L,						28	15	23687685	33387144	28099124	31134902	23693517	32932819	78	RN7SL286P,RN7SL539P,GOLGA8O,U8|ENSG00000206987.1,ULK4P1,RN7SL185P,GOLGA8K,CHRNA7,SNORA18|ENSG00000206849.1,MIR211,RN7SL82P,U8|ENSG00000252602.1,RN7SL628P,GOLGA8H,U8|ENSG00000207430.1,ULK4P2,RN7SL796P,GOLGA8Q,RN7SL196P,GOLGA8R,U8|ENSG00000238519.1,RN7SL469P,GOLGA8T,U8|ENSG00000207432.1,ULK4P3,RN7SL673P,GOLGA8J,snoZ278,GOLGA6L7P,WHAMMP2,RN7SL719P,GOLGA8M,RN7SL829P,RN7SL238P,GOLGA8F,RNA5SP391,LINC00…	34	RN7SL82P,U8|ENSG00000252602.1,RN7SL628P,GOLGA8H,U8|ENSG00000207430.1,ULK4P2,RN7SL796P,GOLGA8Q,RN7SL196P,GOLGA8R,U8|ENSG00000238519.1,RN7SL469P,GOLGA8T,U8|ENSG00000207432.1,ULK4P3,RN7SL673P,GOLGA8J,snoZ278,GOLGA6L7P,WHAMMP2,RN7SL719P,GOLGA8M,RN7SL829P,RN7SL238P,GOLGA8F,APBA2,TJP1,HERC2,FAM189A1,NDNL2,CHRFAM7A,ARHGAP11B,GOLGA8G,HERC2P9,
Deletion_Peak_38	0.2447	0.0905		29	16	28515504	30332084	29268671	29311957	28631585	29426412	24	SNX29P2,SNX29P2,RRN3P2,snoU13|ENSG00000238699.1,MIR4517,SNORA43|ENSG00000252461.1,MIR4721,snoU13|ENSG00000238352.1,NPIPB9,snoU13|ENSG00000238684.1,NPIPB8,ATP2A1,CD19,SULT1A2,SULT1A1,TUFM,EIF3C,ATXN2L,SH2B1,LAT,RABEP2,SPNS1,NFATC2IP,NPIPB11,	3	SNX29P2,SNX29P2,NPIPB11,						29	16	653503	8047958	3773953	3932725	3677789	4002320	2	CREBBP,TRAP1,	1	CREBBP,
Deletion_Peak_22	0.3191	0.1493		30	17	37286569	38215916	37881273	37882992	37830900	37891065	5	MIR4728,ERBB2,GRB7,MIEN1,PGAP3,	3	MIR4728,ERBB2,MIEN1,						30	16	78544986	78931308	78129906	79246771	78101372	79031244	1	PIH1,	2	PIH1,WWOX,
Deletion_Peak_30	0.3191	0.1538		31	17	54529771	80917016	62396984	62407244	57171147	80917016	367	MIR4525,RAB40B,snoU13|ENSG00000238403.1,snoU13|ENSG00000238947.1,DUS1L,PCYT2,SLC25A10,LINC00482,MIR1250,MIR657,MIR4730,CBX8,snoU13|ENSG00000239173.1,ENGASE,DDC8,RN7SL454P,SNORA30|ENSG00000200063.1,RN7SL236P,FLJ45079,LINC00338,LINC00868,MIR636,SNORD1B,SNHG16,PRCD,snoU13|ENSG00000238418.1,MYO15B,RN7SL573P,MIR3615,CD300LD,GPRC5C,RNA5SP448,LINC00469,SSTR2,SCARNA24|ENSG00000252274.1,RN7SKP180,LINC0051…	0	[MILR1]						31	17	10305820	19152173	14132778	15682578	14112063	16117862	23	RN7SL442P,RNA5SP436,ZNF286A,SNORA74|ENSG00000252129.1,CDRT1,RN7SL792P,MIR4731,snoU13|ENSG00000238806.1,CDRT8,CDRT7,HS3ST3B1,CDRT15,ADORA2B,PMP22,TRIM16,TTC19,ZNF286A,TEKT3,ZSWIM7,TVP23C,CDRT4,TBC1D26,CDRT1,	18	ZNF286A,SNORA74|ENSG00000252129.1,CDRT1,RN7SL792P,MIR4731,snoU13|ENSG00000238806.1,CDRT8,CDRT7,HS3ST3B1,CDRT15,PMP22,TRIM16,ZNF286A,TEKT3,TVP23C,CDRT4,TBC1D26,CDRT1,
Amplification_Peak__9	0.5426	0.3439		32	17	20804010	21133335	21005945	21080315	20572660	21305392	13	MTND1P15,UBBP4,RN7SL426P,TMEM11,KCNJ12,MAP2K3,USP22,DHRS7B,C17orf103,FAM27L,CCDC144NL,C17orf51,MTRNR2L1,	1	DHRS7B,						32	18	58317888	77109240	74685222	74849968	60992831	77109240	64	RBFA,RBFADN,SALL3,RNA5SP461,SNORA25|ENSG00000199392.1,GALR1,LINC00683,ZNF516,SMIM21,ZADH2,RN7SL551P,RN7SL401P,MIR548AV,RNA5SP460,RN7SL795P,CDH7,CYB5A,KDSR,MBP,NFATC1,SERPINB2,SERPINB5,SERPINB8,SERPINB10,SERPINB13,SERPINB3,SERPINB4,ZNF236,SERPINB7,CTDP1,SOCS6,VPS4B,TSHZ1,CD226,TXNL4A,ADNP2,RTTN,KCNG2,CDH19,TIMM21,TMX3,ZNF407,CNDP2,CCDC102B,PQLC1,NETO1,PARD6G,CNDP1,SERPINB12,SERPINB11,DSEL,FAM69C,C…	1	MBP,
Amplification_Peak_21	0.234	0.0995		33	17	25270517	32947102	27688854	27688854	27065211	27932012	21	MIR4523,TIAF1,NEK8,CRYBA1,FLOT2,TRAF4,ERAL1,GIT1,PIPOX,FAM222B,NUFIP2,TAOK1,PHF12,TP53I13,ABHD15,SEZ6,ANKRD13B,DHRS13,MYO18A,MIR4523,MIR4732,	0	[MIR4523]						33	19	284018	7112265	1103801	1107035	284018	1728501	73	MIR1909,ONECUT3,UQCR11,RN7SL477P,NDUFS7,C19orf24,POLR2E,ARID3A,CFD,MIR4745,RNA5SP462,OR4F17,FAM138F,WASH5P,ATP5D,AZU1,HCN2,BSG,CDC34,CIRBP,CNN2,EFNA2,ELANE,GAMT,GPX4,GZMM,PALM,POLRMT,PRTN3,PTBP1,RPS15,STK11,TCF3,MADCAM1,PPAP2C,MED16,FSTL3,APC2,ABCA7,UQCR11,SBNO2,HMHA1,SHC2,DAZAP1,FGF22,THEG,MBD3,MIER2,PCSK4,RNF126,WDR18,REXO1,LPPR3,KLF16,KISS1R,MUM1,MIDN,R3HDM4,TMEM259,TPGS1,REEP6,GRIN3B,MISP,PLK…	1	GPX4,
Deletion_Peak_32	0.3617	0.1991		34	19	28249082	41598513	30479310	30519017	30291403	30528103	2	CCNE1,URI1,	1	URI1,						34	22	43059524	49331012	49175009	49176546	47572997	49331012	43	ARSA,RN7SL500P,DENND6B,TTLL8,ALG12,RN7SKP252,ACR,CHKB,CPT1B,TYMP,MAPK11,MAPK12,SBF1,PPP6R2,ZBED4,SCO2,RABL2B,MLC1,MAPK8IP2,PLXNB2,BRD1,FAM19A5,NCAPH2,MOV10L1,MIOX,PANX2,CRELD2,ADM2,TRABD,HDAC10,SHANK3,TUBGCP6,LMF2,KLHDC7B,C22orf34,LINC00898,IL17REL,PIM3,ODF3B,SYCE3,MIR3201,MIR3667,MIR4535,	1	MIR4535,
Amplification_Peak__1	0.8511	0.6923		35	19	53486060	58633494	57412253	57431135	53202902	58652977	234	RN7SL526P,ZNF417,ZNF814,ZNF134,ZNF548,ZNF805,ZNF264,DUXA,U3|ENSG00000252683.1,MIMT1,SMIM17,ZNF71,ZSCAN5D,ZSCAN5C,RFPL4AL1,RN7SKP109,CCDC106,TMEM238,SYT5,snoU13|ENSG00000239137.1,KIR3DX1,LILRA6,LENG1,NDUFA3,MIR935,MIR371B,RN7SL317P,ZNF813,ZNF761,FAM90A28P,FAM90A27P,ZNF321P,ZNF888,ZNF600,FCAR,IL11,KIR2DL1,KIR2DL3,KIR2DL4,KIR2DS4,KIR3DL1,KIR3DL2,LAIR1,LAIR2,CNOT3,PEG3,PRKCG,PTPRH,RPL28,RPS9,AURKC,TN…	0	[MIMT1]						35	X	44838009	44840515	44729855	44975013	44705439	45007036	2	KDM6A,DUSP21,	1	KDM6A,
Deletion_Peak_27	0.2021	0.0814		36	20	29843973	33529260	30295236	30327089	30110753	30330306	6	BCL2L1,ID1,TPX2,HM13,COX4I2,MIR3193,	2	BCL2L1,TPX2,						36	X	96329451	96330494	95939469	96860102	95666306	99353481	5	SNORA25|ENSG00000252296.1,RN7SL74P,RN7SKP194,DIAPH2,RPA4,	3	RN7SL74P,DIAPH2,RPA4,
Deletion_Peak__4	0.2872	0.1403		37	22	29255284	32626616	29718339	29735033	29405155	31753849	55	RNA5SP496,RN7SL633P,TUG1,MIR3200,SEC14L6,KIAA1658,MGC20647,RFPL1S,SNORD125,AP1B1,EWSR1,LIF,LIMK2,NEFH,NF2,OSM,RFPL1,SMTN,TCN2,NIPSNAP1,THOC5,MTMR3,GAL3ST1,SF3A1,RASL10A,GAS2L1,MORC2,PES1,SEC14L2,PATZ1,OSBP2,C22orf31,RHBDD3,INPP5J,UQCR10,PLA2G3,MTFP1,ZMAT5,TBC1D10A,KREMEN1,ZNRF3,ASCC2,RNF185,PIK3IP1,EMID1,HORMAD2,DUSP18,CABP7,RNF215,SEC14L3,SEC14L4,SLC35E4,CCDC157,GATSL3,MIR3928,	2	SNORD125,AP1B1,
Deletion_Peak_39	0.1702	0.0588
Deletion_Peak_14	0.5426	0.371
Deletion_Peak_23	0.2872	0.1493
Deletion_Peak_31	0.3085	0.1719
Deletion_Peak_12	0.1489	0.0543
Deletion_Peak_13	0.2447	0.1267
Amplification_Peak__4	0.3404	0.2036
Amplification_Peak__5	0.1915	0.0905
Amplification_Peak__6	0.4681	0.3167
Deletion_Peak_11	0.4574	0.3077
Amplification_Peak_22	0.234	0.1222
Amplification_Peak_10	0.4681	0.3258
Deletion_Peak__6	0.3511	0.2217
Deletion_Peak_10	0.4362	0.3032
Deletion_Peak__7	0.2021	0.1041
Deletion_Peak_33	0.6596	0.7783
Amplification_Peak__2	0.8191	0.7059

## Sheet: tcga_mutation
genes	high-risk	low-risk			Hugo_Symbol	Variant_Classification	Tumor_Sample_Barcode				Hugo_Symbol	Tumor_Sample	stage	risk_group		Hugo_Symbol	Tumor_Sample	stage	risk_group
TP53	0.2727	0.1289			ABLIM1	Missense_Mutation	TCGA-A1-A0SB-01A-11D-A142-09				ABCA8	TCGA-A1-A0SI	2	1		ABLIM1	TCGA-A1-A0SB	1	0
FAT3	0.0649	0.0155			ADAMTS20	Missense_Mutation	TCGA-A1-A0SB-01A-11D-A142-09				ACAN	TCGA-A1-A0SI	2	1		ADAMTS20	TCGA-A1-A0SB	1	0
HMCN1	0.0649	0.0155			CADM2	Silent	TCGA-A1-A0SB-01A-11D-A142-09				ACPP	TCGA-A1-A0SI	2	1		DTNB	TCGA-A1-A0SB	1	0
ITPR3	0.0519	0.0052			DTNB	Missense_Mutation	TCGA-A1-A0SB-01A-11D-A142-09				ACTR3B	TCGA-A1-A0SI	2	1		ENSG00000267261	TCGA-A1-A0SB	1	0
ADAMTS9	0.039	0			ENSG00000267261	Missense_Mutation	TCGA-A1-A0SB-01A-11D-A142-09				ADCK3	TCGA-A1-A0SI	2	1		MSH3	TCGA-A1-A0SB	1	0
DENND1B	0.039	0			MSH3	Frame_Shift_Del	TCGA-A1-A0SB-01A-11D-A142-09				AGFG2	TCGA-A1-A0SI	2	1		MYB	TCGA-A1-A0SB	1	0
F5	0.039	0			MYB	Frame_Shift_Ins	TCGA-A1-A0SB-01A-11D-A142-09				AKR1C1	TCGA-A1-A0SI	2	1		NPIPL2	TCGA-A1-A0SB	1	0
F8	0.039	0			NPIPL2	Missense_Mutation	TCGA-A1-A0SB-01A-11D-A142-09				AKT2	TCGA-A1-A0SI	2	1		OR11H1	TCGA-A1-A0SB	1	0
FAM184A	0.039	0			OR11H1	Missense_Mutation	TCGA-A1-A0SB-01A-11D-A142-09				ALMS1P	TCGA-A1-A0SI	2	1		OTOR	TCGA-A1-A0SB	1	0
MLLT10	0.039	0			OTOR	Missense_Mutation	TCGA-A1-A0SB-01A-11D-A142-09				AMPD2	TCGA-A1-A0SI	2	1		PIEZO1	TCGA-A1-A0SB	1	0
MOV10L1	0.039	0			P2RY10	Silent	TCGA-A1-A0SB-01A-11D-A142-09				ANO2	TCGA-A1-A0SI	2	1		SLC6A9	TCGA-A1-A0SB	1	0
NRXN3	0.039	0			PIEZO1	Missense_Mutation	TCGA-A1-A0SB-01A-11D-A142-09				APLP1	TCGA-A1-A0SI	2	1		SOX15	TCGA-A1-A0SB	1	0
OR5H1	0.039	0			SLC6A9	Missense_Mutation	TCGA-A1-A0SB-01A-11D-A142-09				ARHGAP31	TCGA-A1-A0SI	2	1		SPTB	TCGA-A1-A0SB	1	0
TNKS1BP1	0.039	0			SOX15	Missense_Mutation	TCGA-A1-A0SB-01A-11D-A142-09				ATP8A2	TCGA-A1-A0SI	2	1		TMEM247	TCGA-A1-A0SB	1	0
PTK3CA	0.2338	0.4227			SPTB	Missense_Mutation	TCGA-A1-A0SB-01A-11D-A142-09				AUH	TCGA-A1-A0SI	2	1		ZNF566	TCGA-A1-A0SB	1	0
					TMEM247	Frame_Shift_Del	TCGA-A1-A0SB-01A-11D-A142-09				BAZ1B	TCGA-A1-A0SI	2	1		ZNF574	TCGA-A1-A0SB	1	0
					ZNF566	Frame_Shift_Del	TCGA-A1-A0SB-01A-11D-A142-09				BMPR2	TCGA-A1-A0SI	2	1		ZNF777	TCGA-A1-A0SB	1	0
					ZNF574	Missense_Mutation	TCGA-A1-A0SB-01A-11D-A142-09				BRCA1	TCGA-A1-A0SI	2	1		ANK3	TCGA-A1-A0SD	2	0
					ZNF777	Missense_Mutation	TCGA-A1-A0SB-01A-11D-A142-09				C10orf118	TCGA-A1-A0SI	2	1		CASK	TCGA-A1-A0SD	2	0
					ANK3	Missense_Mutation	TCGA-A1-A0SD-01A-11D-A10Y-09				C11orf30	TCGA-A1-A0SI	2	1		CNTFR	TCGA-A1-A0SD	2	0
					CASK	Missense_Mutation	TCGA-A1-A0SD-01A-11D-A10Y-09				C11orf82	TCGA-A1-A0SI	2	1		CPEB2	TCGA-A1-A0SD	2	0
					CNTFR	Missense_Mutation	TCGA-A1-A0SD-01A-11D-A10Y-09				C1QTNF5	TCGA-A1-A0SI	2	1		CXorf58	TCGA-A1-A0SD	2	0
					CPEB2	Missense_Mutation	TCGA-A1-A0SD-01A-11D-A10Y-09				CACNA1S	TCGA-A1-A0SI	2	1		FAM182B	TCGA-A1-A0SD	2	0
					CSTL1	Silent	TCGA-A1-A0SD-01A-11D-A10Y-09				CANT1	TCGA-A1-A0SI	2	1		GATA3	TCGA-A1-A0SD	2	0
					CXorf58	Missense_Mutation	TCGA-A1-A0SD-01A-11D-A10Y-09				CCNDBP1	TCGA-A1-A0SI	2	1		HECTD4	TCGA-A1-A0SD	2	0
					DCAF8	Silent	TCGA-A1-A0SD-01A-11D-A10Y-09				CCPG1	TCGA-A1-A0SI	2	1		KIRREL	TCGA-A1-A0SD	2	0
					FAM182B	Missense_Mutation	TCGA-A1-A0SD-01A-11D-A10Y-09				CCRL2	TCGA-A1-A0SI	2	1		KLK15	TCGA-A1-A0SD	2	0
					GATA3	Frame_Shift_Ins	TCGA-A1-A0SD-01A-11D-A10Y-09				CD207	TCGA-A1-A0SI	2	1		L1CAM	TCGA-A1-A0SD	2	0
					HECTD4	Missense_Mutation	TCGA-A1-A0SD-01A-11D-A10Y-09				CDH16	TCGA-A1-A0SI	2	1		LRBA	TCGA-A1-A0SD	2	0
					KIRREL	Missense_Mutation	TCGA-A1-A0SD-01A-11D-A10Y-09				CEP350	TCGA-A1-A0SI	2	1		LRP2	TCGA-A1-A0SD	2	0
					KLK15	Missense_Mutation	TCGA-A1-A0SD-01A-11D-A10Y-09				CHURC1-FNTB	TCGA-A1-A0SI	2	1		PCDHA6	TCGA-A1-A0SD	2	0
					L1CAM	Missense_Mutation	TCGA-A1-A0SD-01A-11D-A10Y-09				CLCC1	TCGA-A1-A0SI	2	1		SIDT2	TCGA-A1-A0SD	2	0
					LRBA	Missense_Mutation	TCGA-A1-A0SD-01A-11D-A10Y-09				CLEC4F	TCGA-A1-A0SI	2	1		SLC44A3	TCGA-A1-A0SD	2	0
					LRP2	Missense_Mutation	TCGA-A1-A0SD-01A-11D-A10Y-09				CRTAM	TCGA-A1-A0SI	2	1		SLFN14	TCGA-A1-A0SD	2	0
					PCDHA6	Missense_Mutation	TCGA-A1-A0SD-01A-11D-A10Y-09				CYP4A11	TCGA-A1-A0SI	2	1		SNX5	TCGA-A1-A0SD	2	0
					SIDT2	Missense_Mutation	TCGA-A1-A0SD-01A-11D-A10Y-09				DAP3	TCGA-A1-A0SI	2	1		STK11IP	TCGA-A1-A0SD	2	0
					SLC44A3	Missense_Mutation	TCGA-A1-A0SD-01A-11D-A10Y-09				DFNB31	TCGA-A1-A0SI	2	1		SYNE1	TCGA-A1-A0SD	2	0
					SLFN14	Missense_Mutation	TCGA-A1-A0SD-01A-11D-A10Y-09				DHX30	TCGA-A1-A0SI	2	1		TLR5	TCGA-A1-A0SD	2	0
					SNX5	In_Frame_Del	TCGA-A1-A0SD-01A-11D-A10Y-09				DLST	TCGA-A1-A0SI	2	1		WDR72	TCGA-A1-A0SD	2	0
					STK11IP	Missense_Mutation	TCGA-A1-A0SD-01A-11D-A10Y-09				DMD	TCGA-A1-A0SI	2	1		ZFP91	TCGA-A1-A0SD	2	0
					SYNE1	Missense_Mutation	TCGA-A1-A0SD-01A-11D-A10Y-09				DPM1	TCGA-A1-A0SI	2	1		ZNF544	TCGA-A1-A0SD	2	0
					TLR5	Frame_Shift_Ins	TCGA-A1-A0SD-01A-11D-A10Y-09				DPP10	TCGA-A1-A0SI	2	1		ZNF740	TCGA-A1-A0SD	2	0
					WDR72	Missense_Mutation	TCGA-A1-A0SD-01A-11D-A10Y-09				DPPA4	TCGA-A1-A0SI	2	1		ARRDC4	TCGA-A1-A0SE	1	0
					ZFP91	Missense_Mutation	TCGA-A1-A0SD-01A-11D-A10Y-09				DPY19L4	TCGA-A1-A0SI	2	1		B3GNT1	TCGA-A1-A0SE	1	0
					ZNF544	Missense_Mutation	TCGA-A1-A0SD-01A-11D-A10Y-09				ELOVL3	TCGA-A1-A0SI	2	1		C3orf38	TCGA-A1-A0SE	1	0
					ZNF740	Missense_Mutation	TCGA-A1-A0SD-01A-11D-A10Y-09				ESRP2	TCGA-A1-A0SI	2	1		CDH1	TCGA-A1-A0SE	1	0
					APLF	Silent	TCGA-A1-A0SE-01A-11D-A099-09				EXOSC4	TCGA-A1-A0SI	2	1		FAM102A	TCGA-A1-A0SE	1	0
					ARRDC4	Missense_Mutation	TCGA-A1-A0SE-01A-11D-A099-09				FAHD2B	TCGA-A1-A0SI	2	1		FHL1	TCGA-A1-A0SE	1	0
					B3GNT1	Missense_Mutation	TCGA-A1-A0SE-01A-11D-A099-09				FAM120C	TCGA-A1-A0SI	2	1		MED23	TCGA-A1-A0SE	1	0
					C3orf38	Missense_Mutation	TCGA-A1-A0SE-01A-11D-A099-09				FAM129C	TCGA-A1-A0SI	2	1		MGA	TCGA-A1-A0SE	1	0
					CDH1	Missense_Mutation	TCGA-A1-A0SE-01A-11D-A099-09				FAM171A1	TCGA-A1-A0SI	2	1		MRPS18B	TCGA-A1-A0SE	1	0
					DCDC2B	Silent	TCGA-A1-A0SE-01A-11D-A099-09				FAM22G	TCGA-A1-A0SI	2	1		MUC16	TCGA-A1-A0SE	1	0
					FAM102A	Missense_Mutation	TCGA-A1-A0SE-01A-11D-A099-09				FDFT1	TCGA-A1-A0SI	2	1		SDR16C5	TCGA-A1-A0SE	1	0
					FAM102A	Nonsense_Mutation	TCGA-A1-A0SE-01A-11D-A099-09				FERMT2	TCGA-A1-A0SI	2	1		SYDE2	TCGA-A1-A0SE	1	0
					FHL1	Missense_Mutation	TCGA-A1-A0SE-01A-11D-A099-09				GAPT	TCGA-A1-A0SI	2	1		TBC1D12	TCGA-A1-A0SE	1	0
					IMPDH2	Silent	TCGA-A1-A0SE-01A-11D-A099-09				GRIA3	TCGA-A1-A0SI	2	1		UNC13C	TCGA-A1-A0SE	1	0
					KLHL20	Silent	TCGA-A1-A0SE-01A-11D-A099-09				GRIP1	TCGA-A1-A0SI	2	1		WDR91	TCGA-A1-A0SE	1	0
					KRTAP9-1	Silent	TCGA-A1-A0SE-01A-11D-A099-09				GRIP2	TCGA-A1-A0SI	2	1		ZFHX4	TCGA-A1-A0SE	1	0
					LRIG1	Silent	TCGA-A1-A0SE-01A-11D-A099-09				GRM2	TCGA-A1-A0SI	2	1		ZNF541	TCGA-A1-A0SE	1	0
					MED23	Nonsense_Mutation	TCGA-A1-A0SE-01A-11D-A099-09				GYPE	TCGA-A1-A0SI	2	1		ACRBP	TCGA-A1-A0SF	2	0
					MGA	Missense_Mutation	TCGA-A1-A0SE-01A-11D-A099-09				HERC2	TCGA-A1-A0SI	2	1		BEST3	TCGA-A1-A0SF	2	0
					MRPS18B	Missense_Mutation	TCGA-A1-A0SE-01A-11D-A099-09				HSP90B1	TCGA-A1-A0SI	2	1		C9orf43	TCGA-A1-A0SF	2	0
					MUC16	Missense_Mutation	TCGA-A1-A0SE-01A-11D-A099-09				IKZF5	TCGA-A1-A0SI	2	1		CECR2	TCGA-A1-A0SF	2	0
					PTCH1	Silent	TCGA-A1-A0SE-01A-11D-A099-09				ITPKB	TCGA-A1-A0SI	2	1		CUL7	TCGA-A1-A0SF	2	0
					SDR16C5	Missense_Mutation	TCGA-A1-A0SE-01A-11D-A099-09				KAT6B	TCGA-A1-A0SI	2	1		DDX53	TCGA-A1-A0SF	2	0
					SYDE2	Missense_Mutation	TCGA-A1-A0SE-01A-11D-A099-09				KDM6A	TCGA-A1-A0SI	2	1		DUSP27	TCGA-A1-A0SF	2	0
					TBC1D12	Missense_Mutation	TCGA-A1-A0SE-01A-11D-A099-09				KIAA1009	TCGA-A1-A0SI	2	1		EXT2	TCGA-A1-A0SF	2	0
					TBL1X	Silent	TCGA-A1-A0SE-01A-11D-A099-09				KIAA1549L	TCGA-A1-A0SI	2	1		FIGN	TCGA-A1-A0SF	2	0
					UNC13C	In_Frame_Del	TCGA-A1-A0SE-01A-11D-A099-09				KIDINS220	TCGA-A1-A0SI	2	1		H2AFZ	TCGA-A1-A0SF	2	0
					WDR86	Silent	TCGA-A1-A0SE-01A-11D-A099-09				KIF21A	TCGA-A1-A0SI	2	1		HMGB2	TCGA-A1-A0SF	2	0
					WDR91	Missense_Mutation	TCGA-A1-A0SE-01A-11D-A099-09				KIF21B	TCGA-A1-A0SI	2	1		IGHV1-24	TCGA-A1-A0SF	2	0
					ZFHX4	Missense_Mutation	TCGA-A1-A0SE-01A-11D-A099-09				KLK8	TCGA-A1-A0SI	2	1		INPP5F	TCGA-A1-A0SF	2	0
					ZNF541	Missense_Mutation	TCGA-A1-A0SE-01A-11D-A099-09				KRT84	TCGA-A1-A0SI	2	1		KDM5B	TCGA-A1-A0SF	2	0
					ACRBP	Missense_Mutation	TCGA-A1-A0SF-01A-11D-A142-09				LGALS1	TCGA-A1-A0SI	2	1		KIF2A	TCGA-A1-A0SF	2	0
					ARL6IP6	Silent	TCGA-A1-A0SF-01A-11D-A142-09				MAN2B1	TCGA-A1-A0SI	2	1		KITLG	TCGA-A1-A0SF	2	0
					BEST3	Nonsense_Mutation	TCGA-A1-A0SF-01A-11D-A142-09				MLL3	TCGA-A1-A0SI	2	1		KPNA5	TCGA-A1-A0SF	2	0
					C9orf43	In_Frame_Del	TCGA-A1-A0SF-01A-11D-A142-09				MYB	TCGA-A1-A0SI	2	1		KRT86	TCGA-A1-A0SF	2	0
					CECR2	Missense_Mutation	TCGA-A1-A0SF-01A-11D-A142-09				NFE2L1	TCGA-A1-A0SI	2	1		MIR195	TCGA-A1-A0SF	2	0
					CUL7	Missense_Mutation	TCGA-A1-A0SF-01A-11D-A142-09				NIPA1	TCGA-A1-A0SI	2	1		MLL3	TCGA-A1-A0SF	2	0
					DDX53	Missense_Mutation	TCGA-A1-A0SF-01A-11D-A142-09				NRIP1	TCGA-A1-A0SI	2	1		MTO1	TCGA-A1-A0SF	2	0
					DUSP27	Missense_Mutation	TCGA-A1-A0SF-01A-11D-A142-09				NXF1	TCGA-A1-A0SI	2	1		MUC16	TCGA-A1-A0SF	2	0
					EPPK1	Silent	TCGA-A1-A0SF-01A-11D-A142-09				OBSL1	TCGA-A1-A0SI	2	1		MUC5B	TCGA-A1-A0SF	2	0
					EXT2	Missense_Mutation	TCGA-A1-A0SF-01A-11D-A142-09				OR6K3	TCGA-A1-A0SI	2	1		PHF13	TCGA-A1-A0SF	2	0
					FIGN	Missense_Mutation	TCGA-A1-A0SF-01A-11D-A142-09				OXTR	TCGA-A1-A0SI	2	1		PLXNA4	TCGA-A1-A0SF	2	0
					H2AFZ	Missense_Mutation	TCGA-A1-A0SF-01A-11D-A142-09				PARP4	TCGA-A1-A0SI	2	1		PPFIBP2	TCGA-A1-A0SF	2	0
					HMGB2	Missense_Mutation	TCGA-A1-A0SF-01A-11D-A142-09				PDE2A	TCGA-A1-A0SI	2	1		PROP1	TCGA-A1-A0SF	2	0
					IGHV1-24	Missense_Mutation	TCGA-A1-A0SF-01A-11D-A142-09				PER3	TCGA-A1-A0SI	2	1		RIT2	TCGA-A1-A0SF	2	0
					INPP5F	Frame_Shift_Del	TCGA-A1-A0SF-01A-11D-A142-09				PHRF1	TCGA-A1-A0SI	2	1		SFMBT2	TCGA-A1-A0SF	2	0
					KDM5B	Missense_Mutation	TCGA-A1-A0SF-01A-11D-A142-09				PIK3CA	TCGA-A1-A0SI	2	1		SKOR1	TCGA-A1-A0SF	2	0
					KIF2A	Missense_Mutation	TCGA-A1-A0SF-01A-11D-A142-09				PIK3IP1	TCGA-A1-A0SI	2	1		TP73	TCGA-A1-A0SF	2	0
					KITLG	Missense_Mutation	TCGA-A1-A0SF-01A-11D-A142-09				PLEKHH1	TCGA-A1-A0SI	2	1		TPH1	TCGA-A1-A0SF	2	0
					KPNA5	Missense_Mutation	TCGA-A1-A0SF-01A-11D-A142-09				PLEKHH3	TCGA-A1-A0SI	2	1		UBE2QL1	TCGA-A1-A0SF	2	0
					KRT86	Missense_Mutation	TCGA-A1-A0SF-01A-11D-A142-09				PLXNA3	TCGA-A1-A0SI	2	1		ZNF91	TCGA-A1-A0SF	2	0
					LAMA2	Silent	TCGA-A1-A0SF-01A-11D-A142-09				POU2F1	TCGA-A1-A0SI	2	1		ARC	TCGA-A1-A0SG	2	0
					MIR195	RNA	TCGA-A1-A0SF-01A-11D-A142-09				PPAN-P2RY11	TCGA-A1-A0SI	2	1		BPIFB3	TCGA-A1-A0SG	2	0
					MLL3	Missense_Mutation	TCGA-A1-A0SF-01A-11D-A142-09				PRDM13	TCGA-A1-A0SI	2	1		CECR2	TCGA-A1-A0SG	2	0
					MTO1	Splice_Site	TCGA-A1-A0SF-01A-11D-A142-09				PTCHD1	TCGA-A1-A0SI	2	1		CEP290	TCGA-A1-A0SG	2	0
					MUC16	Missense_Mutation	TCGA-A1-A0SF-01A-11D-A142-09				PTPN12	TCGA-A1-A0SI	2	1		DSCAM	TCGA-A1-A0SG	2	0
					MUC5B	Missense_Mutation	TCGA-A1-A0SF-01A-11D-A142-09				PTPRT	TCGA-A1-A0SI	2	1		DYSF	TCGA-A1-A0SG	2	0
					PHF13	Missense_Mutation	TCGA-A1-A0SF-01A-11D-A142-09				QSER1	TCGA-A1-A0SI	2	1		EWSR1	TCGA-A1-A0SG	2	0
					PLXNA4	Missense_Mutation	TCGA-A1-A0SF-01A-11D-A142-09				RAI14	TCGA-A1-A0SI	2	1		FAT2	TCGA-A1-A0SG	2	0
					PPFIBP2	Missense_Mutation	TCGA-A1-A0SF-01A-11D-A142-09				RB1	TCGA-A1-A0SI	2	1		FRMD4A	TCGA-A1-A0SG	2	0
					PROP1	Missense_Mutation	TCGA-A1-A0SF-01A-11D-A142-09				RBM41	TCGA-A1-A0SI	2	1		GRM7	TCGA-A1-A0SG	2	0
					PTPRD	Silent	TCGA-A1-A0SF-01A-11D-A142-09				RBM5	TCGA-A1-A0SI	2	1		HDAC2	TCGA-A1-A0SG	2	0
					RIT2	Missense_Mutation	TCGA-A1-A0SF-01A-11D-A142-09				RBM6	TCGA-A1-A0SI	2	1		ILVBL	TCGA-A1-A0SG	2	0
					SFMBT2	Missense_Mutation	TCGA-A1-A0SF-01A-11D-A142-09				RGPD4	TCGA-A1-A0SI	2	1		KRTAP13-2	TCGA-A1-A0SG	2	0
					SKOR1	Missense_Mutation	TCGA-A1-A0SF-01A-11D-A142-09				RGS8	TCGA-A1-A0SI	2	1		LMO3	TCGA-A1-A0SG	2	0
					SPPL2C	Silent	TCGA-A1-A0SF-01A-11D-A142-09				RINT1	TCGA-A1-A0SI	2	1		MAP3K1	TCGA-A1-A0SG	2	0
					ST7	Silent	TCGA-A1-A0SF-01A-11D-A142-09				SCG2	TCGA-A1-A0SI	2	1		MED12	TCGA-A1-A0SG	2	0
					TP73	Missense_Mutation	TCGA-A1-A0SF-01A-11D-A142-09				SCN3A	TCGA-A1-A0SI	2	1		MIS12	TCGA-A1-A0SG	2	0
					TPH1	Frame_Shift_Del	TCGA-A1-A0SF-01A-11D-A142-09				SIDT1	TCGA-A1-A0SI	2	1		MMP15	TCGA-A1-A0SG	2	0
					UBE2QL1	Missense_Mutation	TCGA-A1-A0SF-01A-11D-A142-09				SIDT2	TCGA-A1-A0SI	2	1		MRPL46	TCGA-A1-A0SG	2	0
					ZNF91	Missense_Mutation	TCGA-A1-A0SF-01A-11D-A142-09				SIGLEC6	TCGA-A1-A0SI	2	1		NAV3	TCGA-A1-A0SG	2	0
					ARC	Missense_Mutation	TCGA-A1-A0SG-01A-11D-A142-09				SIX4	TCGA-A1-A0SI	2	1		PADI2	TCGA-A1-A0SG	2	0
					BPIFB3	Missense_Mutation	TCGA-A1-A0SG-01A-11D-A142-09				SLC39A7	TCGA-A1-A0SI	2	1		PPID	TCGA-A1-A0SG	2	0
					C2orf73	Silent	TCGA-A1-A0SG-01A-11D-A142-09				SLFN13	TCGA-A1-A0SI	2	1		RNA5-8SP6	TCGA-A1-A0SG	2	0
					CECR2	Missense_Mutation	TCGA-A1-A0SG-01A-11D-A142-09				SMPD4	TCGA-A1-A0SI	2	1		SCN7A	TCGA-A1-A0SG	2	0
					CEP290	Missense_Mutation	TCGA-A1-A0SG-01A-11D-A142-09				SNRNP40	TCGA-A1-A0SI	2	1		SLC29A2	TCGA-A1-A0SG	2	0
					CSMD2	Silent	TCGA-A1-A0SG-01A-11D-A142-09				SPAG8	TCGA-A1-A0SI	2	1		TMEM99	TCGA-A1-A0SG	2	0
					DSCAM	Missense_Mutation	TCGA-A1-A0SG-01A-11D-A142-09				STAB1	TCGA-A1-A0SI	2	1		TYSND1	TCGA-A1-A0SG	2	0
					DYSF	Frame_Shift_Del	TCGA-A1-A0SG-01A-11D-A142-09				SUDS3	TCGA-A1-A0SI	2	1		ZNF217	TCGA-A1-A0SG	2	0
					ERN1	Silent	TCGA-A1-A0SG-01A-11D-A142-09				SYNE1	TCGA-A1-A0SI	2	1		ANKRD34C	TCGA-A2-A04N	1	0
					EWSR1	Missense_Mutation	TCGA-A1-A0SG-01A-11D-A142-09				SYT9	TCGA-A1-A0SI	2	1		ASXL1	TCGA-A2-A04N	1	0
					FAT2	Missense_Mutation	TCGA-A1-A0SG-01A-11D-A142-09				TACR1	TCGA-A1-A0SI	2	1		CD55	TCGA-A2-A04N	1	0
					FRMD4A	Missense_Mutation	TCGA-A1-A0SG-01A-11D-A142-09				TAF1L	TCGA-A1-A0SI	2	1		CHN2	TCGA-A2-A04N	1	0
					GRM7	Missense_Mutation	TCGA-A1-A0SG-01A-11D-A142-09				TCHH	TCGA-A1-A0SI	2	1		COL6A6	TCGA-A2-A04N	1	0
					HDAC2	In_Frame_Del	TCGA-A1-A0SG-01A-11D-A142-09				TEX11	TCGA-A1-A0SI	2	1		ELP6	TCGA-A2-A04N	1	0
					HSD17B4	Silent	TCGA-A1-A0SG-01A-11D-A142-09				TEX15	TCGA-A1-A0SI	2	1		EML5	TCGA-A2-A04N	1	0
					IGKV3-15	Silent	TCGA-A1-A0SG-01A-11D-A142-09				TP53	TCGA-A1-A0SI	2	1		GDPD1	TCGA-A2-A04N	1	0
					ILVBL	Frame_Shift_Del	TCGA-A1-A0SG-01A-11D-A142-09				TRIM41	TCGA-A1-A0SI	2	1		KIF16B	TCGA-A2-A04N	1	0
					KRTAP13-2	Missense_Mutation	TCGA-A1-A0SG-01A-11D-A142-09				TUBGCP6	TCGA-A1-A0SI	2	1		MAGEE2	TCGA-A2-A04N	1	0
					LMO3	Missense_Mutation	TCGA-A1-A0SG-01A-11D-A142-09				URGCP	TCGA-A1-A0SI	2	1		MAP3K1	TCGA-A2-A04N	1	0
					MAP3K1	Frame_Shift_Ins	TCGA-A1-A0SG-01A-11D-A142-09				WNK3	TCGA-A1-A0SI	2	1		MUC16	TCGA-A2-A04N	1	0
					MED12	Missense_Mutation	TCGA-A1-A0SG-01A-11D-A142-09				YLPM1	TCGA-A1-A0SI	2	1		MYO3A	TCGA-A2-A04N	1	0
					MIS12	Missense_Mutation	TCGA-A1-A0SG-01A-11D-A142-09				ZBTB8OS	TCGA-A1-A0SI	2	1		MYO5B	TCGA-A2-A04N	1	0
					MMP15	Frame_Shift_Del	TCGA-A1-A0SG-01A-11D-A142-09				ZNF148	TCGA-A1-A0SI	2	1		PCNT	TCGA-A2-A04N	1	0
					MRPL46	Nonsense_Mutation	TCGA-A1-A0SG-01A-11D-A142-09				ZNF345	TCGA-A1-A0SI	2	1		PIK3C3	TCGA-A2-A04N	1	0
					NAV3	Missense_Mutation	TCGA-A1-A0SG-01A-11D-A142-09				ZNF366	TCGA-A1-A0SI	2	1		PIK3CA	TCGA-A2-A04N	1	0
					PADI2	Missense_Mutation	TCGA-A1-A0SG-01A-11D-A142-09				ZNF419	TCGA-A1-A0SI	2	1		PRKAG3	TCGA-A2-A04N	1	0
					PPID	Missense_Mutation	TCGA-A1-A0SG-01A-11D-A142-09				ZNF436	TCGA-A1-A0SI	2	1		REG1B	TCGA-A2-A04N	1	0
					RNA5-8SP6	RNA	TCGA-A1-A0SG-01A-11D-A142-09				ZNF518A	TCGA-A1-A0SI	2	1		RNFT2	TCGA-A2-A04N	1	0
					SCN7A	Missense_Mutation	TCGA-A1-A0SG-01A-11D-A142-09				ZNF673	TCGA-A1-A0SI	2	1		SCLT1	TCGA-A2-A04N	1	0
					SLC29A2	Splice_Site	TCGA-A1-A0SG-01A-11D-A142-09				ZNF701	TCGA-A1-A0SI	2	1		SCN2A	TCGA-A2-A04N	1	0
					SYNPO2L	Silent	TCGA-A1-A0SG-01A-11D-A142-09				ZNF790	TCGA-A1-A0SI	2	1		SLC7A8	TCGA-A2-A04N	1	0
					TMEM99	Missense_Mutation	TCGA-A1-A0SG-01A-11D-A142-09				ALG1	TCGA-A1-A0SJ	3	1		TCF12	TCGA-A2-A04N	1	0
					TYSND1	Missense_Mutation	TCGA-A1-A0SG-01A-11D-A142-09				AMZ2	TCGA-A1-A0SJ	3	1		TOX2	TCGA-A2-A04N	1	0
					ZNF217	Missense_Mutation	TCGA-A1-A0SG-01A-11D-A142-09				ASCL3	TCGA-A1-A0SJ	3	1		TSNARE1	TCGA-A2-A04N	1	0
					ACSL4	Missense_Mutation	TCGA-A1-A0SH-01A-11D-A099-09				CHML	TCGA-A1-A0SJ	3	1		UNC45B	TCGA-A2-A04N	1	0
					AHCTF1	Nonsense_Mutation	TCGA-A1-A0SH-01A-11D-A099-09				CILP	TCGA-A1-A0SJ	3	1		VRTN	TCGA-A2-A04N	1	0
					ALPK3	Missense_Mutation	TCGA-A1-A0SH-01A-11D-A099-09				COL20A1	TCGA-A1-A0SJ	3	1		WRN	TCGA-A2-A04N	1	0
					ANK3	Missense_Mutation	TCGA-A1-A0SH-01A-11D-A099-09				ENSG00000235041	TCGA-A1-A0SJ	3	1		ZNF791	TCGA-A2-A04N	1	0
					ANKRD7	Missense_Mutation	TCGA-A1-A0SH-01A-11D-A099-09				FAF2	TCGA-A1-A0SJ	3	1		ZSCAN12	TCGA-A2-A04N	1	0
					APOBR	Missense_Mutation	TCGA-A1-A0SH-01A-11D-A099-09				FAM115C	TCGA-A1-A0SJ	3	1		ABCB8	TCGA-A2-A0CO	2	0
					ARHGAP28	Missense_Mutation	TCGA-A1-A0SH-01A-11D-A099-09				GJB2	TCGA-A1-A0SJ	3	1		ACTL6B	TCGA-A2-A0CO	2	0
					ASL	Missense_Mutation	TCGA-A1-A0SH-01A-11D-A099-09				GNPTAB	TCGA-A1-A0SJ	3	1		ANKRD44	TCGA-A2-A0CO	2	0
					ATPIF1	Frame_Shift_Del	TCGA-A1-A0SH-01A-11D-A099-09				HNRPDL	TCGA-A1-A0SJ	3	1		B4GALT6	TCGA-A2-A0CO	2	0
					BDP1	Missense_Mutation	TCGA-A1-A0SH-01A-11D-A099-09				IKZF1	TCGA-A1-A0SJ	3	1		C12orf73	TCGA-A2-A0CO	2	0
					BLOC1S1	Missense_Mutation	TCGA-A1-A0SH-01A-11D-A099-09				LRRD1	TCGA-A1-A0SJ	3	1		CAMK1D	TCGA-A2-A0CO	2	0
					C14orf37	Missense_Mutation	TCGA-A1-A0SH-01A-11D-A099-09				MCTS1	TCGA-A1-A0SJ	3	1		CCDC39	TCGA-A2-A0CO	2	0
					CAP2	Missense_Mutation	TCGA-A1-A0SH-01A-11D-A099-09				NLRC5	TCGA-A1-A0SJ	3	1		CDH1	TCGA-A2-A0CO	2	0
					CCT8	Missense_Mutation	TCGA-A1-A0SH-01A-11D-A099-09				NOTUM	TCGA-A1-A0SJ	3	1		CNTNAP3B	TCGA-A2-A0CO	2	0
					CDCA2	Missense_Mutation	TCGA-A1-A0SH-01A-11D-A099-09				NUP62	TCGA-A1-A0SJ	3	1		DMD	TCGA-A2-A0CO	2	0
					CDK18	Silent	TCGA-A1-A0SH-01A-11D-A099-09				OFD1	TCGA-A1-A0SJ	3	1		DNAH12	TCGA-A2-A0CO	2	0
					CHCHD1	Missense_Mutation	TCGA-A1-A0SH-01A-11D-A099-09				PSMD11	TCGA-A1-A0SJ	3	1		EIF2AK3	TCGA-A2-A0CO	2	0
					CNTN4	Missense_Mutation	TCGA-A1-A0SH-01A-11D-A099-09				RANBP6	TCGA-A1-A0SJ	3	1		ELFN2	TCGA-A2-A0CO	2	0
					COL14A1	Missense_Mutation	TCGA-A1-A0SH-01A-11D-A099-09				SCN4A	TCGA-A1-A0SJ	3	1		FLNC	TCGA-A2-A0CO	2	0
					COL7A1	Silent	TCGA-A1-A0SH-01A-11D-A099-09				SNAI1	TCGA-A1-A0SJ	3	1		GOLGA6L10	TCGA-A2-A0CO	2	0
					CSMD1	Nonsense_Mutation	TCGA-A1-A0SH-01A-11D-A099-09				SPEN	TCGA-A1-A0SJ	3	1		MASP1	TCGA-A2-A0CO	2	0
					CUBN	Missense_Mutation	TCGA-A1-A0SH-01A-11D-A099-09				TH1L	TCGA-A1-A0SJ	3	1		MLL2	TCGA-A2-A0CO	2	0
					CYP7A1	Silent	TCGA-A1-A0SH-01A-11D-A099-09				UBAP1L	TCGA-A1-A0SJ	3	1		NCOR1	TCGA-A2-A0CO	2	0
					DAPK2	Missense_Mutation	TCGA-A1-A0SH-01A-11D-A099-09				ZBTB11	TCGA-A1-A0SJ	3	1		PDE4DIP	TCGA-A2-A0CO	2	0
					DHRS13	Missense_Mutation	TCGA-A1-A0SH-01A-11D-A099-09				ZNF543	TCGA-A1-A0SJ	3	1		PITX1	TCGA-A2-A0CO	2	0
					DHX33	Missense_Mutation	TCGA-A1-A0SH-01A-11D-A099-09				ACVR1B	TCGA-A2-A04R	1	1		POU3F2	TCGA-A2-A0CO	2	0
					DMD	Missense_Mutation	TCGA-A1-A0SH-01A-11D-A099-09				ADAMTSL1	TCGA-A2-A04R	1	1		PRKAA1	TCGA-A2-A0CO	2	0
					DNAH8	Missense_Mutation	TCGA-A1-A0SH-01A-11D-A099-09				C10orf88	TCGA-A2-A04R	1	1		SLC29A1	TCGA-A2-A0CO	2	0
					DRGX	Missense_Mutation	TCGA-A1-A0SH-01A-11D-A099-09				CACNA1D	TCGA-A2-A04R	1	1		SLC39A13	TCGA-A2-A0CO	2	0
					EDC4	Silent	TCGA-A1-A0SH-01A-11D-A099-09				CAMTA2	TCGA-A2-A04R	1	1		TMEM63B	TCGA-A2-A0CO	2	0
					ENSG00000210082	RNA	TCGA-A1-A0SH-01A-11D-A099-09				CASK	TCGA-A2-A04R	1	1		TSPAN6	TCGA-A2-A0CO	2	0
					ENSG00000210082	RNA	TCGA-A1-A0SH-01A-11D-A099-09				COL5A3	TCGA-A2-A04R	1	1		XIST	TCGA-A2-A0CO	2	0
					ENSG00000214646	RNA	TCGA-A1-A0SH-01A-11D-A099-09				CSMD2	TCGA-A2-A04R	1	1		ZNF74	TCGA-A2-A0CO	2	0
					EVPL	Silent	TCGA-A1-A0SH-01A-11D-A099-09				DNAH12	TCGA-A2-A04R	1	1		ACOXL	TCGA-A2-A0CP	1	0
					EXPH5	Missense_Mutation	TCGA-A1-A0SH-01A-11D-A099-09				DOK3	TCGA-A2-A04R	1	1		ALDH16A1	TCGA-A2-A0CP	1	0
					FAM111A	Missense_Mutation	TCGA-A1-A0SH-01A-11D-A099-09				DUSP9	TCGA-A2-A04R	1	1		AP4B1	TCGA-A2-A0CP	1	0
					FAM149B1	Missense_Mutation	TCGA-A1-A0SH-01A-11D-A099-09				E2F1	TCGA-A2-A04R	1	1		ASS1	TCGA-A2-A0CP	1	0
					FAM150B	Missense_Mutation	TCGA-A1-A0SH-01A-11D-A099-09				ECM1	TCGA-A2-A04R	1	1		AWAT2	TCGA-A2-A0CP	1	0
					FAM171A1	Silent	TCGA-A1-A0SH-01A-11D-A099-09				EDA	TCGA-A2-A04R	1	1		BCAR3	TCGA-A2-A0CP	1	0
					FAM83B	Missense_Mutation	TCGA-A1-A0SH-01A-11D-A099-09				EFNB1	TCGA-A2-A04R	1	1		BMS1P5	TCGA-A2-A0CP	1	0
					FBXO4	Nonsense_Mutation	TCGA-A1-A0SH-01A-11D-A099-09				EXPH5	TCGA-A2-A04R	1	1		C14orf169	TCGA-A2-A0CP	1	0
					FIP1L1	RNA	TCGA-A1-A0SH-01A-11D-A099-09				FAM107B	TCGA-A2-A04R	1	1		C19orf40	TCGA-A2-A0CP	1	0
					GDF9	Missense_Mutation	TCGA-A1-A0SH-01A-11D-A099-09				FAM114A2	TCGA-A2-A04R	1	1		CCND3	TCGA-A2-A0CP	1	0
					GOLGA6L2	In_Frame_Del	TCGA-A1-A0SH-01A-11D-A099-09				FAM167A	TCGA-A2-A04R	1	1		CGNL1	TCGA-A2-A0CP	1	0
					GOLGB1	Silent	TCGA-A1-A0SH-01A-11D-A099-09				FBN3	TCGA-A2-A04R	1	1		CLHC1	TCGA-A2-A0CP	1	0
					GPR179	Silent	TCGA-A1-A0SH-01A-11D-A099-09				FMN1	TCGA-A2-A04R	1	1		CMIP	TCGA-A2-A0CP	1	0
					GPR32	Missense_Mutation	TCGA-A1-A0SH-01A-11D-A099-09				FRMD6	TCGA-A2-A04R	1	1		DENND4B	TCGA-A2-A0CP	1	0
					GPR4	Silent	TCGA-A1-A0SH-01A-11D-A099-09				FUT11	TCGA-A2-A04R	1	1		DIRC2	TCGA-A2-A0CP	1	0
					H2BFWT	Nonsense_Mutation	TCGA-A1-A0SH-01A-11D-A099-09				GCC2	TCGA-A2-A04R	1	1		DNAH6	TCGA-A2-A0CP	1	0
					HCFC2	Missense_Mutation	TCGA-A1-A0SH-01A-11D-A099-09				GPR179	TCGA-A2-A04R	1	1		EPB41L2	TCGA-A2-A0CP	1	0
					HYDIN	Nonsense_Mutation	TCGA-A1-A0SH-01A-11D-A099-09				GRM3	TCGA-A2-A04R	1	1		FAM129A	TCGA-A2-A0CP	1	0
					IGHV3-20	Missense_Mutation	TCGA-A1-A0SH-01A-11D-A099-09				GTPBP5	TCGA-A2-A04R	1	1		GAPVD1	TCGA-A2-A0CP	1	0
					IPO4	Missense_Mutation	TCGA-A1-A0SH-01A-11D-A099-09				HECW2	TCGA-A2-A04R	1	1		GPHN	TCGA-A2-A0CP	1	0
					IRS4	Missense_Mutation	TCGA-A1-A0SH-01A-11D-A099-09				HIST1H2AL	TCGA-A2-A04R	1	1		HECTD4	TCGA-A2-A0CP	1	0
					ITIH5	Missense_Mutation	TCGA-A1-A0SH-01A-11D-A099-09				HNRNPA3	TCGA-A2-A04R	1	1		HERC2	TCGA-A2-A0CP	1	0
					KCNU1	Missense_Mutation	TCGA-A1-A0SH-01A-11D-A099-09				IFLTD1	TCGA-A2-A04R	1	1		HSPA2	TCGA-A2-A0CP	1	0
					KDELR3	Missense_Mutation	TCGA-A1-A0SH-01A-11D-A099-09				IL1RAPL1	TCGA-A2-A04R	1	1		IQSEC1	TCGA-A2-A0CP	1	0
					KLHL25	Missense_Mutation	TCGA-A1-A0SH-01A-11D-A099-09				KCND2	TCGA-A2-A04R	1	1		KATNAL2	TCGA-A2-A0CP	1	0
					KRT28	Missense_Mutation	TCGA-A1-A0SH-01A-11D-A099-09				LCE2A	TCGA-A2-A04R	1	1		KAZN	TCGA-A2-A0CP	1	0
					LPP	Missense_Mutation	TCGA-A1-A0SH-01A-11D-A099-09				MAL	TCGA-A2-A04R	1	1		KRT8	TCGA-A2-A0CP	1	0
					LRRC8A	Missense_Mutation	TCGA-A1-A0SH-01A-11D-A099-09				MASTL	TCGA-A2-A04R	1	1		KRTAP4-9	TCGA-A2-A0CP	1	0
					2020-03-07	Missense_Mutation	TCGA-A1-A0SH-01A-11D-A099-09				MEGF8	TCGA-A2-A04R	1	1		LCMT2	TCGA-A2-A0CP	1	0
					MED13L	Missense_Mutation	TCGA-A1-A0SH-01A-11D-A099-09				MPO	TCGA-A2-A04R	1	1		MAP3K1	TCGA-A2-A0CP	1	0
					METTL15	Missense_Mutation	TCGA-A1-A0SH-01A-11D-A099-09				NOD1	TCGA-A2-A04R	1	1		MEIS2	TCGA-A2-A0CP	1	0
					MICAL1	Missense_Mutation	TCGA-A1-A0SH-01A-11D-A099-09				NOS3	TCGA-A2-A04R	1	1		METTL7A	TCGA-A2-A0CP	1	0
					MTM1	Missense_Mutation	TCGA-A1-A0SH-01A-11D-A099-09				NPAS3	TCGA-A2-A04R	1	1		MRFAP1L1	TCGA-A2-A0CP	1	0
					MUC12	Missense_Mutation	TCGA-A1-A0SH-01A-11D-A099-09				NPAS4	TCGA-A2-A04R	1	1		MSL3	TCGA-A2-A0CP	1	0
					MUC21	Missense_Mutation	TCGA-A1-A0SH-01A-11D-A099-09				NR6A1	TCGA-A2-A04R	1	1		MYH10	TCGA-A2-A0CP	1	0
					NOS3	Missense_Mutation	TCGA-A1-A0SH-01A-11D-A099-09				NRK	TCGA-A2-A04R	1	1		MYH2	TCGA-A2-A0CP	1	0
					NUAK2	Silent	TCGA-A1-A0SH-01A-11D-A099-09				OR10G2	TCGA-A2-A04R	1	1		MYH9	TCGA-A2-A0CP	1	0
					PHF17	Missense_Mutation	TCGA-A1-A0SH-01A-11D-A099-09				OR11H4	TCGA-A2-A04R	1	1		MYO10	TCGA-A2-A0CP	1	0
					PLCE1	Frame_Shift_Del	TCGA-A1-A0SH-01A-11D-A099-09				OSBPL2	TCGA-A2-A04R	1	1		MYRIP	TCGA-A2-A0CP	1	0
					PPARA	In_Frame_Del	TCGA-A1-A0SH-01A-11D-A099-09				PEX26	TCGA-A2-A04R	1	1		NFRKB	TCGA-A2-A0CP	1	0
					PREX1	Nonsense_Mutation	TCGA-A1-A0SH-01A-11D-A099-09				PLAT	TCGA-A2-A04R	1	1		NID1	TCGA-A2-A0CP	1	0
					PZP	Missense_Mutation	TCGA-A1-A0SH-01A-11D-A099-09				POLH	TCGA-A2-A04R	1	1		PCDHB8	TCGA-A2-A0CP	1	0
					RHCG	Nonsense_Mutation	TCGA-A1-A0SH-01A-11D-A099-09				PTCHD1	TCGA-A2-A04R	1	1		PCDHGA2	TCGA-A2-A0CP	1	0
					RYR2	Missense_Mutation	TCGA-A1-A0SH-01A-11D-A099-09				RAPGEF6	TCGA-A2-A04R	1	1		PDE12	TCGA-A2-A0CP	1	0
					SCAPER	Missense_Mutation	TCGA-A1-A0SH-01A-11D-A099-09				RTTN	TCGA-A2-A04R	1	1		PFKFB4	TCGA-A2-A0CP	1	0
					SLC17A4	Splice_Site	TCGA-A1-A0SH-01A-11D-A099-09				SCN11A	TCGA-A2-A04R	1	1		PHF23	TCGA-A2-A0CP	1	0
					SLC19A3	Silent	TCGA-A1-A0SH-01A-11D-A099-09				SIGLEC5	TCGA-A2-A04R	1	1		PIGM	TCGA-A2-A0CP	1	0
					SLC43A1	Silent	TCGA-A1-A0SH-01A-11D-A099-09				TM7SF3	TCGA-A2-A04R	1	1		PIK3CA	TCGA-A2-A0CP	1	0
					SPTBN1	Missense_Mutation	TCGA-A1-A0SH-01A-11D-A099-09				TRAF3	TCGA-A2-A04R	1	1		PKP1	TCGA-A2-A0CP	1	0
					TEK	Silent	TCGA-A1-A0SH-01A-11D-A099-09				TTN	TCGA-A2-A04R	1	1		PLCB2	TCGA-A2-A0CP	1	0
					THRSP	Silent	TCGA-A1-A0SH-01A-11D-A099-09				TUBGCP2	TCGA-A2-A04R	1	1		PLEKHG4	TCGA-A2-A0CP	1	0
					TIFAB	Missense_Mutation	TCGA-A1-A0SH-01A-11D-A099-09				USE1	TCGA-A2-A04R	1	1		PLXNA3	TCGA-A2-A0CP	1	0
					TMC8	Silent	TCGA-A1-A0SH-01A-11D-A099-09				VSTM2B	TCGA-A2-A04R	1	1		PLXNB3	TCGA-A2-A0CP	1	0
					TTC39A	Missense_Mutation	TCGA-A1-A0SH-01A-11D-A099-09				ZFPM2	TCGA-A2-A04R	1	1		PLXND1	TCGA-A2-A0CP	1	0
					UNC93B1	Missense_Mutation	TCGA-A1-A0SH-01A-11D-A099-09				ZNF562	TCGA-A2-A04R	1	1		PMS2CL	TCGA-A2-A0CP	1	0
					UPRT	Missense_Mutation	TCGA-A1-A0SH-01A-11D-A099-09				ZNF571	TCGA-A2-A04R	1	1		POLR1C	TCGA-A2-A0CP	1	0
					USH2A	Silent	TCGA-A1-A0SH-01A-11D-A099-09				ZNF592	TCGA-A2-A04R	1	1		RNA5-8SP6	TCGA-A2-A0CP	1	0
					WDR7	Missense_Mutation	TCGA-A1-A0SH-01A-11D-A099-09				ACTBL2	TCGA-A2-A04V	2	1		SAPCD2	TCGA-A2-A0CP	1	0
					WDR87	Missense_Mutation	TCGA-A1-A0SH-01A-11D-A099-09				CAT	TCGA-A2-A04V	2	1		SF3B14	TCGA-A2-A0CP	1	0
					ZFHX4	Missense_Mutation	TCGA-A1-A0SH-01A-11D-A099-09				CHD9	TCGA-A2-A04V	2	1		SNRNP200	TCGA-A2-A0CP	1	0
					ZNF606	Missense_Mutation	TCGA-A1-A0SH-01A-11D-A099-09				CPAMD8	TCGA-A2-A04V	2	1		SPAG6	TCGA-A2-A0CP	1	0
					ABAT	Silent	TCGA-A1-A0SI-01A-11D-A142-09				DNM1P46	TCGA-A2-A04V	2	1		SPTB	TCGA-A2-A0CP	1	0
					ABCA8	Missense_Mutation	TCGA-A1-A0SI-01A-11D-A142-09				DRP2	TCGA-A2-A04V	2	1		TAGAP	TCGA-A2-A0CP	1	0
					ACAN	Missense_Mutation	TCGA-A1-A0SI-01A-11D-A142-09				EML3	TCGA-A2-A04V	2	1		TBC1D9B	TCGA-A2-A0CP	1	0
					ACPP	Missense_Mutation	TCGA-A1-A0SI-01A-11D-A142-09				FANCC	TCGA-A2-A04V	2	1		TCP11	TCGA-A2-A0CP	1	0
					ACTR3B	Missense_Mutation	TCGA-A1-A0SI-01A-11D-A142-09				GPS2	TCGA-A2-A04V	2	1		TUBA3C	TCGA-A2-A0CP	1	0
					ADCK3	Missense_Mutation	TCGA-A1-A0SI-01A-11D-A142-09				GRIK5	TCGA-A2-A04V	2	1		ZNF48	TCGA-A2-A0CP	1	0
					AGFG2	Missense_Mutation	TCGA-A1-A0SI-01A-11D-A142-09				KANSL1	TCGA-A2-A04V	2	1		ZNF646	TCGA-A2-A0CP	1	0
					AHNAK	Silent	TCGA-A1-A0SI-01A-11D-A142-09				KHDRBS1	TCGA-A2-A04V	2	1		ZNF878	TCGA-A2-A0CP	1	0
					AKR1C1	Missense_Mutation	TCGA-A1-A0SI-01A-11D-A142-09				KIAA0319L	TCGA-A2-A04V	2	1		AFF2	TCGA-A2-A0CQ	1	0
					AKT2	Nonsense_Mutation	TCGA-A1-A0SI-01A-11D-A142-09				LRIG2	TCGA-A2-A04V	2	1		AKAP11	TCGA-A2-A0CQ	1	0
					ALMS1P	RNA	TCGA-A1-A0SI-01A-11D-A142-09				MIF4GD	TCGA-A2-A04V	2	1		ANXA11	TCGA-A2-A0CQ	1	0
					AMPD2	Missense_Mutation	TCGA-A1-A0SI-01A-11D-A142-09				MRGPRX3	TCGA-A2-A04V	2	1		C10orf68	TCGA-A2-A0CQ	1	0
					ANO2	Missense_Mutation	TCGA-A1-A0SI-01A-11D-A142-09				ODZ4	TCGA-A2-A04V	2	1		CLTCL1	TCGA-A2-A0CQ	1	0
					APLP1	Missense_Mutation	TCGA-A1-A0SI-01A-11D-A142-09				OR5AU1	TCGA-A2-A04V	2	1		COL6A5	TCGA-A2-A0CQ	1	0
					ARHGAP31	Missense_Mutation	TCGA-A1-A0SI-01A-11D-A142-09				OR5L1	TCGA-A2-A04V	2	1		CTCF	TCGA-A2-A0CQ	1	0
					ARMC10	Silent	TCGA-A1-A0SI-01A-11D-A142-09				PIK3CA	TCGA-A2-A04V	2	1		CTIF	TCGA-A2-A0CQ	1	0
					ATP8A2	Splice_Site	TCGA-A1-A0SI-01A-11D-A142-09				PLEKHA2	TCGA-A2-A04V	2	1		DOCK10	TCGA-A2-A0CQ	1	0
					AUH	Missense_Mutation	TCGA-A1-A0SI-01A-11D-A142-09				SFRP1	TCGA-A2-A04V	2	1		GPAT2	TCGA-A2-A0CQ	1	0
					BAZ1B	Missense_Mutation	TCGA-A1-A0SI-01A-11D-A142-09				SPTB	TCGA-A2-A04V	2	1		GRHL2	TCGA-A2-A0CQ	1	0
					BMPR2	Nonsense_Mutation	TCGA-A1-A0SI-01A-11D-A142-09				SV2A	TCGA-A2-A04V	2	1		IGSF9B	TCGA-A2-A0CQ	1	0
					BRCA1	Missense_Mutation	TCGA-A1-A0SI-01A-11D-A142-09				TAPT1	TCGA-A2-A04V	2	1		KCTD7	TCGA-A2-A0CQ	1	0
					C10orf118	Missense_Mutation	TCGA-A1-A0SI-01A-11D-A142-09				TMEM246	TCGA-A2-A04V	2	1		MACF1	TCGA-A2-A0CQ	1	0
					C11orf30	Missense_Mutation	TCGA-A1-A0SI-01A-11D-A142-09				TMIGD2	TCGA-A2-A04V	2	1		MADCAM1	TCGA-A2-A0CQ	1	0
					C11orf82	Nonsense_Mutation	TCGA-A1-A0SI-01A-11D-A142-09				ZDHHC1	TCGA-A2-A04V	2	1		MFSD11	TCGA-A2-A0CQ	1	0
					C17orf104	Silent	TCGA-A1-A0SI-01A-11D-A142-09				ZNF843	TCGA-A2-A04V	2	1		NDNF	TCGA-A2-A0CQ	1	0
					C1QTNF5	Missense_Mutation	TCGA-A1-A0SI-01A-11D-A142-09				CA9	TCGA-A2-A04X	2	1		NEK8	TCGA-A2-A0CQ	1	0
					CACNA1S	Missense_Mutation	TCGA-A1-A0SI-01A-11D-A142-09				CLIC5	TCGA-A2-A04X	2	1		PADI4	TCGA-A2-A0CQ	1	0
					CANT1	Missense_Mutation	TCGA-A1-A0SI-01A-11D-A142-09				CYSLTR2	TCGA-A2-A04X	2	1		PLXNA1	TCGA-A2-A0CQ	1	0
					CCDC39	Silent	TCGA-A1-A0SI-01A-11D-A142-09				DNAH17	TCGA-A2-A04X	2	1		PTCHD1	TCGA-A2-A0CQ	1	0
					CCNDBP1	Missense_Mutation	TCGA-A1-A0SI-01A-11D-A142-09				DNAH3	TCGA-A2-A04X	2	1		SKIDA1	TCGA-A2-A0CQ	1	0
					CCPG1	Missense_Mutation	TCGA-A1-A0SI-01A-11D-A142-09				EEA1	TCGA-A2-A04X	2	1		SSPO	TCGA-A2-A0CQ	1	0
					CCRL2	Missense_Mutation	TCGA-A1-A0SI-01A-11D-A142-09				FANCM	TCGA-A2-A04X	2	1		TET3	TCGA-A2-A0CQ	1	0
					CD207	Missense_Mutation	TCGA-A1-A0SI-01A-11D-A142-09				FBXO11	TCGA-A2-A04X	2	1		TRIP11	TCGA-A2-A0CQ	1	0
					CDH16	Missense_Mutation	TCGA-A1-A0SI-01A-11D-A142-09				HLA-DQB1	TCGA-A2-A04X	2	1		TST	TCGA-A2-A0CQ	1	0
					CDH23	Silent	TCGA-A1-A0SI-01A-11D-A142-09				HLA-DRB6	TCGA-A2-A04X	2	1		UPF1	TCGA-A2-A0CQ	1	0
					CEP350	Missense_Mutation	TCGA-A1-A0SI-01A-11D-A142-09				IPO4	TCGA-A2-A04X	2	1		ZNF578	TCGA-A2-A0CQ	1	0
					CHURC1-FNTB	Nonsense_Mutation	TCGA-A1-A0SI-01A-11D-A142-09				LRP2	TCGA-A2-A04X	2	1		ABCA3	TCGA-A2-A0CR	2	0
					CLCC1	Missense_Mutation	TCGA-A1-A0SI-01A-11D-A142-09				MGAM	TCGA-A2-A04X	2	1		ADAM7	TCGA-A2-A0CR	2	0
					CLEC4F	Missense_Mutation	TCGA-A1-A0SI-01A-11D-A142-09				NNT	TCGA-A2-A04X	2	1		ANKRD18CP	TCGA-A2-A0CR	2	0
					CNTFR	Silent	TCGA-A1-A0SI-01A-11D-A142-09				OGN	TCGA-A2-A04X	2	1		ANKRD35	TCGA-A2-A0CR	2	0
					CP	Silent	TCGA-A1-A0SI-01A-11D-A142-09				PDE3B	TCGA-A2-A04X	2	1		ANO4	TCGA-A2-A0CR	2	0
					CRTAM	Missense_Mutation	TCGA-A1-A0SI-01A-11D-A142-09				PDZRN3	TCGA-A2-A04X	2	1		APAF1	TCGA-A2-A0CR	2	0
					CYP3A4	Silent	TCGA-A1-A0SI-01A-11D-A142-09				SARM1	TCGA-A2-A04X	2	1		APOB	TCGA-A2-A0CR	2	0
					CYP4A11	Missense_Mutation	TCGA-A1-A0SI-01A-11D-A142-09				STK31	TCGA-A2-A04X	2	1		ARID1A	TCGA-A2-A0CR	2	0
					DAP3	Missense_Mutation	TCGA-A1-A0SI-01A-11D-A142-09				UBE2Q1	TCGA-A2-A04X	2	1		ATP7A	TCGA-A2-A0CR	2	0
					DFNB31	Nonsense_Mutation	TCGA-A1-A0SI-01A-11D-A142-09				WIF1	TCGA-A2-A04X	2	1		ATP7B	TCGA-A2-A0CR	2	0
					DHX30	Splice_Site	TCGA-A1-A0SI-01A-11D-A142-09				ZHX3	TCGA-A2-A04X	2	1		C11orf54	TCGA-A2-A0CR	2	0
					DLST	Missense_Mutation	TCGA-A1-A0SI-01A-11D-A142-09				C5AR1	TCGA-A2-A0CK	3	1		C14orf38	TCGA-A2-A0CR	2	0
					DLST	Missense_Mutation	TCGA-A1-A0SI-01A-11D-A142-09				CACNG5	TCGA-A2-A0CK	3	1		C19orf44	TCGA-A2-A0CR	2	0
					DMD	Missense_Mutation	TCGA-A1-A0SI-01A-11D-A142-09				CACNG8	TCGA-A2-A0CK	3	1		C5orf34	TCGA-A2-A0CR	2	0
					DNAH1	Silent	TCGA-A1-A0SI-01A-11D-A142-09				CDH1	TCGA-A2-A0CK	3	1		C9orf84	TCGA-A2-A0CR	2	0
					DNAH7	Silent	TCGA-A1-A0SI-01A-11D-A142-09				CDKL2	TCGA-A2-A0CK	3	1		CAND2	TCGA-A2-A0CR	2	0
					DPM1	Missense_Mutation	TCGA-A1-A0SI-01A-11D-A142-09				CSN1S2AP	TCGA-A2-A0CK	3	1		CASZ1	TCGA-A2-A0CR	2	0
					DPP10	Splice_Site	TCGA-A1-A0SI-01A-11D-A142-09				DHRS4-AS1	TCGA-A2-A0CK	3	1		CDC42BPB	TCGA-A2-A0CR	2	0
					DPPA4	Missense_Mutation	TCGA-A1-A0SI-01A-11D-A142-09				DNMT1	TCGA-A2-A0CK	3	1		CDC5L	TCGA-A2-A0CR	2	0
					DPY19L4	Missense_Mutation	TCGA-A1-A0SI-01A-11D-A142-09				FAM47A	TCGA-A2-A0CK	3	1		CDH1	TCGA-A2-A0CR	2	0
					ELOVL3	Missense_Mutation	TCGA-A1-A0SI-01A-11D-A142-09				GLB1L3	TCGA-A2-A0CK	3	1		CELF1	TCGA-A2-A0CR	2	0
					ERCC5	Silent	TCGA-A1-A0SI-01A-11D-A142-09				GYS1	TCGA-A2-A0CK	3	1		CHD4	TCGA-A2-A0CR	2	0
					ESRP2	Missense_Mutation	TCGA-A1-A0SI-01A-11D-A142-09				IGFN1	TCGA-A2-A0CK	3	1		CHKA	TCGA-A2-A0CR	2	0
					EXOSC4	Missense_Mutation	TCGA-A1-A0SI-01A-11D-A142-09				KDM6A	TCGA-A2-A0CK	3	1		CLEC7A	TCGA-A2-A0CR	2	0
					FAHD2B	Nonsense_Mutation	TCGA-A1-A0SI-01A-11D-A142-09				MIR4477A	TCGA-A2-A0CK	3	1		CNTRL	TCGA-A2-A0CR	2	0
					FAM120C	Missense_Mutation	TCGA-A1-A0SI-01A-11D-A142-09				PPP1R8	TCGA-A2-A0CK	3	1		COL22A1	TCGA-A2-A0CR	2	0
					FAM129C	Missense_Mutation	TCGA-A1-A0SI-01A-11D-A142-09				STAC	TCGA-A2-A0CK	3	1		COL6A1	TCGA-A2-A0CR	2	0
					FAM171A1	Missense_Mutation	TCGA-A1-A0SI-01A-11D-A142-09				STAT6	TCGA-A2-A0CK	3	1		DNAJC14	TCGA-A2-A0CR	2	0
					FAM22G	Missense_Mutation	TCGA-A1-A0SI-01A-11D-A142-09				ARHGAP23	TCGA-A2-A0CL	3	1		DYNC1I1	TCGA-A2-A0CR	2	0
					FAM24A	Silent	TCGA-A1-A0SI-01A-11D-A142-09				ATN1	TCGA-A2-A0CL	3	1		EIF3A	TCGA-A2-A0CR	2	0
					FDFT1	Missense_Mutation	TCGA-A1-A0SI-01A-11D-A142-09				C20orf72	TCGA-A2-A0CL	3	1		EMR2	TCGA-A2-A0CR	2	0
					FERMT2	RNA	TCGA-A1-A0SI-01A-11D-A142-09				C9orf114	TCGA-A2-A0CL	3	1		EPC1	TCGA-A2-A0CR	2	0
					GAPT	Missense_Mutation	TCGA-A1-A0SI-01A-11D-A142-09				CARD10	TCGA-A2-A0CL	3	1		FAM21C	TCGA-A2-A0CR	2	0
					GRIA3	Missense_Mutation	TCGA-A1-A0SI-01A-11D-A142-09				CEP135	TCGA-A2-A0CL	3	1		FGF18	TCGA-A2-A0CR	2	0
					GRIP1	Missense_Mutation	TCGA-A1-A0SI-01A-11D-A142-09				DKFZp434L192	TCGA-A2-A0CL	3	1		FLG	TCGA-A2-A0CR	2	0
					GRIP2	RNA	TCGA-A1-A0SI-01A-11D-A142-09				ENOX2	TCGA-A2-A0CL	3	1		FMN2	TCGA-A2-A0CR	2	0
					GRM2	Missense_Mutation	TCGA-A1-A0SI-01A-11D-A142-09				HDX	TCGA-A2-A0CL	3	1		GAL3ST1	TCGA-A2-A0CR	2	0
					GTF3C5	Silent	TCGA-A1-A0SI-01A-11D-A142-09				HERC2P2	TCGA-A2-A0CL	3	1		GANAB	TCGA-A2-A0CR	2	0
					GUCY2F	Silent	TCGA-A1-A0SI-01A-11D-A142-09				MDM2	TCGA-A2-A0CL	3	1		GREB1L	TCGA-A2-A0CR	2	0
					GYPE	Missense_Mutation	TCGA-A1-A0SI-01A-11D-A142-09				MRC2	TCGA-A2-A0CL	3	1		ICAM1	TCGA-A2-A0CR	2	0
					HERC2	Silent	TCGA-A1-A0SI-01A-11D-A142-09				NBPF10	TCGA-A2-A0CL	3	1		KIAA1644	TCGA-A2-A0CR	2	0
					HERC2	Nonsense_Mutation	TCGA-A1-A0SI-01A-11D-A142-09				POM121L9P	TCGA-A2-A0CL	3	1		KIF1B	TCGA-A2-A0CR	2	0
					HIST2H2BE	Silent	TCGA-A1-A0SI-01A-11D-A142-09				PYGB	TCGA-A2-A0CL	3	1		KRT83	TCGA-A2-A0CR	2	0
					HSP90B1	Splice_Site	TCGA-A1-A0SI-01A-11D-A142-09				REV1	TCGA-A2-A0CL	3	1		LCN2	TCGA-A2-A0CR	2	0
					HTR3C	Silent	TCGA-A1-A0SI-01A-11D-A142-09				SCN2A	TCGA-A2-A0CL	3	1		LTN1	TCGA-A2-A0CR	2	0
					IGSF10	Silent	TCGA-A1-A0SI-01A-11D-A142-09				SLC2A2	TCGA-A2-A0CL	3	1		LYST	TCGA-A2-A0CR	2	0
					IKZF5	Missense_Mutation	TCGA-A1-A0SI-01A-11D-A142-09				TPPP2	TCGA-A2-A0CL	3	1		MAP3K3	TCGA-A2-A0CR	2	0
					ITPKB	Missense_Mutation	TCGA-A1-A0SI-01A-11D-A142-09				ZC3H12C	TCGA-A2-A0CL	3	1		MUC16	TCGA-A2-A0CR	2	0
					KAT6B	Missense_Mutation	TCGA-A1-A0SI-01A-11D-A142-09				ABCF1	TCGA-A2-A0CT	2	1		NF1	TCGA-A2-A0CR	2	0
					KDM6A	Missense_Mutation	TCGA-A1-A0SI-01A-11D-A142-09				ADCY7	TCGA-A2-A0CT	2	1		NOTO	TCGA-A2-A0CR	2	0
					KIAA1009	Missense_Mutation	TCGA-A1-A0SI-01A-11D-A142-09				ANK2	TCGA-A2-A0CT	2	1		PCDHGC5	TCGA-A2-A0CR	2	0
					KIAA1549L	Missense_Mutation	TCGA-A1-A0SI-01A-11D-A142-09				BTNL3	TCGA-A2-A0CT	2	1		PCSK5	TCGA-A2-A0CR	2	0
					KIDINS220	Missense_Mutation	TCGA-A1-A0SI-01A-11D-A142-09				C1QL1	TCGA-A2-A0CT	2	1		PEX11A	TCGA-A2-A0CR	2	0
					KIF21A	Missense_Mutation	TCGA-A1-A0SI-01A-11D-A142-09				C4orf40	TCGA-A2-A0CT	2	1		PIK3CA	TCGA-A2-A0CR	2	0
					KIF21B	Missense_Mutation	TCGA-A1-A0SI-01A-11D-A142-09				CBWD5	TCGA-A2-A0CT	2	1		PPFIA2	TCGA-A2-A0CR	2	0
					KLK8	Missense_Mutation	TCGA-A1-A0SI-01A-11D-A142-09				CCDC40	TCGA-A2-A0CT	2	1		PRC1	TCGA-A2-A0CR	2	0
					KRT84	Missense_Mutation	TCGA-A1-A0SI-01A-11D-A142-09				CDH2	TCGA-A2-A0CT	2	1		PTH1R	TCGA-A2-A0CR	2	0
					LGALS1	Missense_Mutation	TCGA-A1-A0SI-01A-11D-A142-09				CDH24	TCGA-A2-A0CT	2	1		RAVER2	TCGA-A2-A0CR	2	0
					MAN2B1	Nonsense_Mutation	TCGA-A1-A0SI-01A-11D-A142-09				CDYL	TCGA-A2-A0CT	2	1		RBMS3	TCGA-A2-A0CR	2	0
					MLANA	Silent	TCGA-A1-A0SI-01A-11D-A142-09				CEP19	TCGA-A2-A0CT	2	1		RTL1	TCGA-A2-A0CR	2	0
					MLL3	Missense_Mutation	TCGA-A1-A0SI-01A-11D-A142-09				CLASP2	TCGA-A2-A0CT	2	1		SCMH1	TCGA-A2-A0CR	2	0
					MYB	In_Frame_Del	TCGA-A1-A0SI-01A-11D-A142-09				CNGA3	TCGA-A2-A0CT	2	1		SETD1B	TCGA-A2-A0CR	2	0
					NCAM1	Silent	TCGA-A1-A0SI-01A-11D-A142-09				DNAH1	TCGA-A2-A0CT	2	1		SHARPIN	TCGA-A2-A0CR	2	0
					NFE2L1	Missense_Mutation	TCGA-A1-A0SI-01A-11D-A142-09				EFCAB5	TCGA-A2-A0CT	2	1		SLC36A1	TCGA-A2-A0CR	2	0
					NIPA1	Missense_Mutation	TCGA-A1-A0SI-01A-11D-A142-09				EXT1	TCGA-A2-A0CT	2	1		SLCO5A1	TCGA-A2-A0CR	2	0
					NRIP1	Missense_Mutation	TCGA-A1-A0SI-01A-11D-A142-09				FBN3	TCGA-A2-A0CT	2	1		SLMAP	TCGA-A2-A0CR	2	0
					NXF1	Missense_Mutation	TCGA-A1-A0SI-01A-11D-A142-09				FBXO22	TCGA-A2-A0CT	2	1		SMPD4	TCGA-A2-A0CR	2	0
					OBSL1	Missense_Mutation	TCGA-A1-A0SI-01A-11D-A142-09				FLNB	TCGA-A2-A0CT	2	1		SMUG1	TCGA-A2-A0CR	2	0
					OCSTAMP	Silent	TCGA-A1-A0SI-01A-11D-A142-09				FRMPD3	TCGA-A2-A0CT	2	1		SPARCL1	TCGA-A2-A0CR	2	0
					ODZ2	Silent	TCGA-A1-A0SI-01A-11D-A142-09				GPR97	TCGA-A2-A0CT	2	1		SPOP	TCGA-A2-A0CR	2	0
					OR1S1	Silent	TCGA-A1-A0SI-01A-11D-A142-09				GRK4	TCGA-A2-A0CT	2	1		SPTA1	TCGA-A2-A0CR	2	0
					OR6K3	Nonsense_Mutation	TCGA-A1-A0SI-01A-11D-A142-09				HCFC1	TCGA-A2-A0CT	2	1		SRPX2	TCGA-A2-A0CR	2	0
					OXTR	Frame_Shift_Del	TCGA-A1-A0SI-01A-11D-A142-09				HCN4	TCGA-A2-A0CT	2	1		SSH2	TCGA-A2-A0CR	2	0
					PARP4	Missense_Mutation	TCGA-A1-A0SI-01A-11D-A142-09				INPP5F	TCGA-A2-A0CT	2	1		SYCP1	TCGA-A2-A0CR	2	0
					PDE2A	Splice_Site	TCGA-A1-A0SI-01A-11D-A142-09				ITK	TCGA-A2-A0CT	2	1		SYMPK	TCGA-A2-A0CR	2	0
					PER3	Missense_Mutation	TCGA-A1-A0SI-01A-11D-A142-09				KCTD17	TCGA-A2-A0CT	2	1		TCP11L1	TCGA-A2-A0CR	2	0
					PHRF1	Missense_Mutation	TCGA-A1-A0SI-01A-11D-A142-09				KIF11	TCGA-A2-A0CT	2	1		TFB2M	TCGA-A2-A0CR	2	0
					PIK3CA	Missense_Mutation	TCGA-A1-A0SI-01A-11D-A142-09				KRT1	TCGA-A2-A0CT	2	1		THAP11	TCGA-A2-A0CR	2	0
					PIK3CA	Missense_Mutation	TCGA-A1-A0SI-01A-11D-A142-09				LARS	TCGA-A2-A0CT	2	1		TMEM33	TCGA-A2-A0CR	2	0
					PIK3IP1	Missense_Mutation	TCGA-A1-A0SI-01A-11D-A142-09				LRRIQ3	TCGA-A2-A0CT	2	1		TNKS	TCGA-A2-A0CR	2	0
					PLCG1	Silent	TCGA-A1-A0SI-01A-11D-A142-09				LTBP2	TCGA-A2-A0CT	2	1		TRIM28	TCGA-A2-A0CR	2	0
					PLEKHH1	Missense_Mutation	TCGA-A1-A0SI-01A-11D-A142-09				LYN	TCGA-A2-A0CT	2	1		TSN	TCGA-A2-A0CR	2	0
					PLEKHH3	Splice_Site	TCGA-A1-A0SI-01A-11D-A142-09				LYST	TCGA-A2-A0CT	2	1		TTBK1	TCGA-A2-A0CR	2	0
					PLXNA3	Missense_Mutation	TCGA-A1-A0SI-01A-11D-A142-09				MARS2	TCGA-A2-A0CT	2	1		UGT2B28	TCGA-A2-A0CR	2	0
					POU2F1	Missense_Mutation	TCGA-A1-A0SI-01A-11D-A142-09				MCRS1	TCGA-A2-A0CT	2	1		USP13	TCGA-A2-A0CR	2	0
					PPAN-P2RY11	Missense_Mutation	TCGA-A1-A0SI-01A-11D-A142-09				MLL2	TCGA-A2-A0CT	2	1		YLPM1	TCGA-A2-A0CR	2	0
					PRDM13	Frame_Shift_Del	TCGA-A1-A0SI-01A-11D-A142-09				MYH10	TCGA-A2-A0CT	2	1		ZAN	TCGA-A2-A0CR	2	0
					PTCHD1	Missense_Mutation	TCGA-A1-A0SI-01A-11D-A142-09				MYH11	TCGA-A2-A0CT	2	1		ZMYM5	TCGA-A2-A0CR	2	0
					PTCHD1	Missense_Mutation	TCGA-A1-A0SI-01A-11D-A142-09				NUDT5	TCGA-A2-A0CT	2	1		ZNF252P	TCGA-A2-A0CR	2	0
					PTPN12	Missense_Mutation	TCGA-A1-A0SI-01A-11D-A142-09				NXN	TCGA-A2-A0CT	2	1		ZNF334	TCGA-A2-A0CR	2	0
					PTPRC	Silent	TCGA-A1-A0SI-01A-11D-A142-09				OR10A6	TCGA-A2-A0CT	2	1		ZNF653	TCGA-A2-A0CR	2	0
					PTPRT	Missense_Mutation	TCGA-A1-A0SI-01A-11D-A142-09				SETX	TCGA-A2-A0CT	2	1		ZNF710	TCGA-A2-A0CR	2	0
					PYDC2	Silent	TCGA-A1-A0SI-01A-11D-A142-09				SIPA1L2	TCGA-A2-A0CT	2	1		ZP3	TCGA-A2-A0CR	2	0
					QSER1	Missense_Mutation	TCGA-A1-A0SI-01A-11D-A142-09				ST6GALNAC1	TCGA-A2-A0CT	2	1		ADH7	TCGA-A2-A0CS	4	0
					RAI14	Missense_Mutation	TCGA-A1-A0SI-01A-11D-A142-09				STX10	TCGA-A2-A0CT	2	1		ATG2B	TCGA-A2-A0CS	4	0
					RB1	Missense_Mutation	TCGA-A1-A0SI-01A-11D-A142-09				TBCC	TCGA-A2-A0CT	2	1		ATP2B3	TCGA-A2-A0CS	4	0
					RB1	Nonsense_Mutation	TCGA-A1-A0SI-01A-11D-A142-09				TBL1X	TCGA-A2-A0CT	2	1		BMPR2	TCGA-A2-A0CS	4	0
					RBM41	Nonsense_Mutation	TCGA-A1-A0SI-01A-11D-A142-09				TBL3	TCGA-A2-A0CT	2	1		CDKN1B	TCGA-A2-A0CS	4	0
					RBM5	Missense_Mutation	TCGA-A1-A0SI-01A-11D-A142-09				TBX18	TCGA-A2-A0CT	2	1		DIRAS2	TCGA-A2-A0CS	4	0
					RBM6	Missense_Mutation	TCGA-A1-A0SI-01A-11D-A142-09				TCHH	TCGA-A2-A0CT	2	1		EFR3A	TCGA-A2-A0CS	4	0
					RGPD4	Missense_Mutation	TCGA-A1-A0SI-01A-11D-A142-09				TCP10	TCGA-A2-A0CT	2	1		FMO1	TCGA-A2-A0CS	4	0
					RGS8	Missense_Mutation	TCGA-A1-A0SI-01A-11D-A142-09				TKTL2	TCGA-A2-A0CT	2	1		KIF16B	TCGA-A2-A0CS	4	0
					RINT1	Nonsense_Mutation	TCGA-A1-A0SI-01A-11D-A142-09				TTBK1	TCGA-A2-A0CT	2	1		LARP4B	TCGA-A2-A0CS	4	0
					RNF32	Silent	TCGA-A1-A0SI-01A-11D-A142-09				UBAP2L	TCGA-A2-A0CT	2	1		LINGO2	TCGA-A2-A0CS	4	0
					RNF7	Silent	TCGA-A1-A0SI-01A-11D-A142-09				ZNF473	TCGA-A2-A0CT	2	1		MDGA1	TCGA-A2-A0CS	4	0
					RUNX1T1	Silent	TCGA-A1-A0SI-01A-11D-A142-09				ZNF486	TCGA-A2-A0CT	2	1		MLL3	TCGA-A2-A0CS	4	0
					S1PR4	Silent	TCGA-A1-A0SI-01A-11D-A142-09				ZNF518B	TCGA-A2-A0CT	2	1		OR10A2	TCGA-A2-A0CS	4	0
					SCG2	Missense_Mutation	TCGA-A1-A0SI-01A-11D-A142-09				ZNF658	TCGA-A2-A0CT	2	1		OR4S2	TCGA-A2-A0CS	4	0
					SCN3A	Missense_Mutation	TCGA-A1-A0SI-01A-11D-A142-09				AGAP7	TCGA-A2-A0CW	2	1		PIK3CA	TCGA-A2-A0CS	4	0
					SIDT1	Nonsense_Mutation	TCGA-A1-A0SI-01A-11D-A142-09				ARHGAP31	TCGA-A2-A0CW	2	1		PKHD1	TCGA-A2-A0CS	4	0
					SIDT2	Missense_Mutation	TCGA-A1-A0SI-01A-11D-A142-09				ATHL1	TCGA-A2-A0CW	2	1		PRSS33	TCGA-A2-A0CS	4	0
					SIGLEC6	Missense_Mutation	TCGA-A1-A0SI-01A-11D-A142-09				BCAT2	TCGA-A2-A0CW	2	1		PTEN	TCGA-A2-A0CS	4	0
					SIX4	Missense_Mutation	TCGA-A1-A0SI-01A-11D-A142-09				BMS1P4	TCGA-A2-A0CW	2	1		RAPGEF3	TCGA-A2-A0CS	4	0
					SLC39A7	Missense_Mutation	TCGA-A1-A0SI-01A-11D-A142-09				BRWD1	TCGA-A2-A0CW	2	1		RPLP0P2	TCGA-A2-A0CS	4	0
					SLC8A3	Silent	TCGA-A1-A0SI-01A-11D-A142-09				C12orf57	TCGA-A2-A0CW	2	1		S1PR5	TCGA-A2-A0CS	4	0
					SLFN13	Nonsense_Mutation	TCGA-A1-A0SI-01A-11D-A142-09				CCDC171	TCGA-A2-A0CW	2	1		TAS2R16	TCGA-A2-A0CS	4	0
					SMPD4	Missense_Mutation	TCGA-A1-A0SI-01A-11D-A142-09				CCDC79	TCGA-A2-A0CW	2	1		TBL1XR1	TCGA-A2-A0CS	4	0
					SNCAIP	Silent	TCGA-A1-A0SI-01A-11D-A142-09				CDK12	TCGA-A2-A0CW	2	1		VNN1	TCGA-A2-A0CS	4	0
					SNRNP40	Missense_Mutation	TCGA-A1-A0SI-01A-11D-A142-09				CNOT1	TCGA-A2-A0CW	2	1		VPS13D	TCGA-A2-A0CS	4	0
					SNX7	Silent	TCGA-A1-A0SI-01A-11D-A142-09				CPSF4	TCGA-A2-A0CW	2	1		ZBTB10	TCGA-A2-A0CS	4	0
					SPAG8	Missense_Mutation	TCGA-A1-A0SI-01A-11D-A142-09				CSRNP2	TCGA-A2-A0CW	2	1		ABCC8	TCGA-A2-A0CU	2	0
					STAB1	Missense_Mutation	TCGA-A1-A0SI-01A-11D-A142-09				DRD4	TCGA-A2-A0CW	2	1		CDK12	TCGA-A2-A0CU	2	0
					STS	Silent	TCGA-A1-A0SI-01A-11D-A142-09				EIF2C2	TCGA-A2-A0CW	2	1		CILP	TCGA-A2-A0CU	2	0
					SUDS3	RNA	TCGA-A1-A0SI-01A-11D-A142-09				EZH1	TCGA-A2-A0CW	2	1		CLP1	TCGA-A2-A0CU	2	0
					SYNE1	Missense_Mutation	TCGA-A1-A0SI-01A-11D-A142-09				GNAT2	TCGA-A2-A0CW	2	1		CPSF1	TCGA-A2-A0CU	2	0
					SYT9	Missense_Mutation	TCGA-A1-A0SI-01A-11D-A142-09				GRID2	TCGA-A2-A0CW	2	1		DCAF4L1	TCGA-A2-A0CU	2	0
					TACR1	Missense_Mutation	TCGA-A1-A0SI-01A-11D-A142-09				HSPG2	TCGA-A2-A0CW	2	1		EHF	TCGA-A2-A0CU	2	0
					TAF1L	Missense_Mutation	TCGA-A1-A0SI-01A-11D-A142-09				JPH2	TCGA-A2-A0CW	2	1		EML3	TCGA-A2-A0CU	2	0
					TCHH	Missense_Mutation	TCGA-A1-A0SI-01A-11D-A142-09				KIAA1199	TCGA-A2-A0CW	2	1		FAM157B	TCGA-A2-A0CU	2	0
					TEX11	Nonsense_Mutation	TCGA-A1-A0SI-01A-11D-A142-09				LRP2	TCGA-A2-A0CW	2	1		GALNTL2	TCGA-A2-A0CU	2	0
					TEX15	Missense_Mutation	TCGA-A1-A0SI-01A-11D-A142-09				MFSD6L	TCGA-A2-A0CW	2	1		GLB1L3	TCGA-A2-A0CU	2	0
					TMX1	Silent	TCGA-A1-A0SI-01A-11D-A142-09				MUC12	TCGA-A2-A0CW	2	1		GNB3	TCGA-A2-A0CU	2	0
					TP53	Missense_Mutation	TCGA-A1-A0SI-01A-11D-A142-09				MYO1D	TCGA-A2-A0CW	2	1		IRF2BP2	TCGA-A2-A0CU	2	0
					TRBV6-5	Silent	TCGA-A1-A0SI-01A-11D-A142-09				PIK3CA	TCGA-A2-A0CW	2	1		KIAA2022	TCGA-A2-A0CU	2	0
					TRIM41	Missense_Mutation	TCGA-A1-A0SI-01A-11D-A142-09				PPP6R1	TCGA-A2-A0CW	2	1		LDB2	TCGA-A2-A0CU	2	0
					TUBG2	Silent	TCGA-A1-A0SI-01A-11D-A142-09				PRRT3	TCGA-A2-A0CW	2	1		LRFN2	TCGA-A2-A0CU	2	0
					TUBGCP6	Missense_Mutation	TCGA-A1-A0SI-01A-11D-A142-09				RNF213	TCGA-A2-A0CW	2	1		LRIG2	TCGA-A2-A0CU	2	0
					UMPS	Silent	TCGA-A1-A0SI-01A-11D-A142-09				RP1	TCGA-A2-A0CW	2	1		LSMD1	TCGA-A2-A0CU	2	0
					UNC13A	Silent	TCGA-A1-A0SI-01A-11D-A142-09				RPS6KA6	TCGA-A2-A0CW	2	1		MAGEA8	TCGA-A2-A0CU	2	0
					URGCP	Missense_Mutation	TCGA-A1-A0SI-01A-11D-A142-09				RTN4	TCGA-A2-A0CW	2	1		MAST1	TCGA-A2-A0CU	2	0
					URGCP	Nonsense_Mutation	TCGA-A1-A0SI-01A-11D-A142-09				RUNX1	TCGA-A2-A0CW	2	1		MST1P9	TCGA-A2-A0CU	2	0
					VSIG10	Silent	TCGA-A1-A0SI-01A-11D-A142-09				RYR2	TCGA-A2-A0CW	2	1		NRBP1	TCGA-A2-A0CU	2	0
					WNK3	Missense_Mutation	TCGA-A1-A0SI-01A-11D-A142-09				SCFD2	TCGA-A2-A0CW	2	1		NYAP2	TCGA-A2-A0CU	2	0
					XPOT	Silent	TCGA-A1-A0SI-01A-11D-A142-09				SF3B4	TCGA-A2-A0CW	2	1		OR56A1	TCGA-A2-A0CU	2	0
					YLPM1	Missense_Mutation	TCGA-A1-A0SI-01A-11D-A142-09				SLC6A13	TCGA-A2-A0CW	2	1		OXER1	TCGA-A2-A0CU	2	0
					ZBTB8OS	Missense_Mutation	TCGA-A1-A0SI-01A-11D-A142-09				TCEAL2	TCGA-A2-A0CW	2	1		PARP12	TCGA-A2-A0CU	2	0
					ZFHX3	Silent	TCGA-A1-A0SI-01A-11D-A142-09				TP53	TCGA-A2-A0CW	2	1		PGA5	TCGA-A2-A0CU	2	0
					ZNF148	Nonsense_Mutation	TCGA-A1-A0SI-01A-11D-A142-09				USH2A	TCGA-A2-A0CW	2	1		POTEE	TCGA-A2-A0CU	2	0
					ZNF154	Silent	TCGA-A1-A0SI-01A-11D-A142-09				VRK3	TCGA-A2-A0CW	2	1		PPP1R32	TCGA-A2-A0CU	2	0
					ZNF227	Silent	TCGA-A1-A0SI-01A-11D-A142-09				WWP2	TCGA-A2-A0CW	2	1		RSBN1L	TCGA-A2-A0CU	2	0
					ZNF345	Missense_Mutation	TCGA-A1-A0SI-01A-11D-A142-09				ZNF160	TCGA-A2-A0CW	2	1		SLC25A5	TCGA-A2-A0CU	2	0
					ZNF366	Missense_Mutation	TCGA-A1-A0SI-01A-11D-A142-09				ZNF480	TCGA-A2-A0CW	2	1		SOCS7	TCGA-A2-A0CU	2	0
					ZNF419	Missense_Mutation	TCGA-A1-A0SI-01A-11D-A142-09				ZNF642	TCGA-A2-A0CW	2	1		SPNS1	TCGA-A2-A0CU	2	0
					ZNF436	Missense_Mutation	TCGA-A1-A0SI-01A-11D-A142-09				ZNF705D	TCGA-A2-A0CW	2	1		SRCAP	TCGA-A2-A0CU	2	0
					ZNF436	Missense_Mutation	TCGA-A1-A0SI-01A-11D-A142-09				ZNF821	TCGA-A2-A0CW	2	1		TMEM233	TCGA-A2-A0CU	2	0
					ZNF518A	RNA	TCGA-A1-A0SI-01A-11D-A142-09				ABCC1	TCGA-A2-A0CX	2	1		WIF1	TCGA-A2-A0CU	2	0
					ZNF673	Missense_Mutation	TCGA-A1-A0SI-01A-11D-A142-09				ABLIM3	TCGA-A2-A0CX	2	1		YIPF7	TCGA-A2-A0CU	2	0
					ZNF701	Missense_Mutation	TCGA-A1-A0SI-01A-11D-A142-09				ACAD11	TCGA-A2-A0CX	2	1		ZNF362	TCGA-A2-A0CU	2	0
					ZNF790	Missense_Mutation	TCGA-A1-A0SI-01A-11D-A142-09				ACO2	TCGA-A2-A0CX	2	1		ABCB10	TCGA-A2-A0CV	2	0
					ALG1	Missense_Mutation	TCGA-A1-A0SJ-01A-11D-A099-09				AGPS	TCGA-A2-A0CX	2	1		AHNAK	TCGA-A2-A0CV	2	0
					AMZ2	Missense_Mutation	TCGA-A1-A0SJ-01A-11D-A099-09				ALDH1L2	TCGA-A2-A0CX	2	1		CARD9	TCGA-A2-A0CV	2	0
					ASCL3	Missense_Mutation	TCGA-A1-A0SJ-01A-11D-A099-09				AMBN	TCGA-A2-A0CX	2	1		CMYA5	TCGA-A2-A0CV	2	0
					CHML	Frame_Shift_Del	TCGA-A1-A0SJ-01A-11D-A099-09				ANKRD30B	TCGA-A2-A0CX	2	1		CPT1B	TCGA-A2-A0CV	2	0
					CILP	Missense_Mutation	TCGA-A1-A0SJ-01A-11D-A099-09				ANKRD34B	TCGA-A2-A0CX	2	1		EIF2C2	TCGA-A2-A0CV	2	0
					COL20A1	Missense_Mutation	TCGA-A1-A0SJ-01A-11D-A099-09				APPL1	TCGA-A2-A0CX	2	1		FAM179B	TCGA-A2-A0CV	2	0
					ENSG00000235041	Splice_Site	TCGA-A1-A0SJ-01A-11D-A099-09				ARHGAP5	TCGA-A2-A0CX	2	1		FAM20C	TCGA-A2-A0CV	2	0
					FAF2	Missense_Mutation	TCGA-A1-A0SJ-01A-11D-A099-09				ASIC3	TCGA-A2-A0CX	2	1		GATA3	TCGA-A2-A0CV	2	0
					FAM115C	Missense_Mutation	TCGA-A1-A0SJ-01A-11D-A099-09				BICD1	TCGA-A2-A0CX	2	1		GNE	TCGA-A2-A0CV	2	0
					GJB2	Missense_Mutation	TCGA-A1-A0SJ-01A-11D-A099-09				BID	TCGA-A2-A0CX	2	1		GOLGB1	TCGA-A2-A0CV	2	0
					GNPTAB	Missense_Mutation	TCGA-A1-A0SJ-01A-11D-A099-09				BLOC1S2	TCGA-A2-A0CX	2	1		HS2ST1	TCGA-A2-A0CV	2	0
					GRIN2C	Silent	TCGA-A1-A0SJ-01A-11D-A099-09				BRIP1	TCGA-A2-A0CX	2	1		LRBA	TCGA-A2-A0CV	2	0
					HNRPDL	Missense_Mutation	TCGA-A1-A0SJ-01A-11D-A099-09				BRPF3	TCGA-A2-A0CX	2	1		RNA5-8SP6	TCGA-A2-A0CV	2	0
					IKZF1	Missense_Mutation	TCGA-A1-A0SJ-01A-11D-A099-09				BTD	TCGA-A2-A0CX	2	1		ROBO1	TCGA-A2-A0CV	2	0
					LRRD1	Nonsense_Mutation	TCGA-A1-A0SJ-01A-11D-A099-09				BTK	TCGA-A2-A0CX	2	1		SNTA1	TCGA-A2-A0CV	2	0
					MCTS1	Missense_Mutation	TCGA-A1-A0SJ-01A-11D-A099-09				C10orf107	TCGA-A2-A0CX	2	1		SYT16	TCGA-A2-A0CV	2	0
					NFATC4	Silent	TCGA-A1-A0SJ-01A-11D-A099-09				C11orf87	TCGA-A2-A0CX	2	1		SYT5	TCGA-A2-A0CV	2	0
					NLRC5	Missense_Mutation	TCGA-A1-A0SJ-01A-11D-A099-09				C20orf118	TCGA-A2-A0CX	2	1		TTK	TCGA-A2-A0CV	2	0
					NOTUM	Missense_Mutation	TCGA-A1-A0SJ-01A-11D-A099-09				C7orf60	TCGA-A2-A0CX	2	1		TUBA1C	TCGA-A2-A0CV	2	0
					NUP62	Missense_Mutation	TCGA-A1-A0SJ-01A-11D-A099-09				C8orf31	TCGA-A2-A0CX	2	1		VWA3A	TCGA-A2-A0CV	2	0
					OFD1	Nonsense_Mutation	TCGA-A1-A0SJ-01A-11D-A099-09				CABS1	TCGA-A2-A0CX	2	1		C12orf68	TCGA-A2-A0CZ	2	0
					PPFIBP2	Silent	TCGA-A1-A0SJ-01A-11D-A099-09				CABYR	TCGA-A2-A0CX	2	1		CDR2	TCGA-A2-A0CZ	2	0
					PSMD11	Missense_Mutation	TCGA-A1-A0SJ-01A-11D-A099-09				CACNG6	TCGA-A2-A0CX	2	1		FAM53C	TCGA-A2-A0CZ	2	0
					RANBP6	Missense_Mutation	TCGA-A1-A0SJ-01A-11D-A099-09				CALCOCO1	TCGA-A2-A0CX	2	1		FAM73A	TCGA-A2-A0CZ	2	0
					SCN4A	Missense_Mutation	TCGA-A1-A0SJ-01A-11D-A099-09				CAMTA2	TCGA-A2-A0CX	2	1		IGKV3-7	TCGA-A2-A0CZ	2	0
					SNAI1	Missense_Mutation	TCGA-A1-A0SJ-01A-11D-A099-09				CBFA2T2	TCGA-A2-A0CX	2	1		PRRC2A	TCGA-A2-A0CZ	2	0
					SPEN	Frame_Shift_Del	TCGA-A1-A0SJ-01A-11D-A099-09				CBWD3	TCGA-A2-A0CX	2	1		RDH13	TCGA-A2-A0CZ	2	0
					TH1L	Missense_Mutation	TCGA-A1-A0SJ-01A-11D-A099-09				CD3EAP	TCGA-A2-A0CX	2	1		RNA5-8SP6	TCGA-A2-A0CZ	2	0
					TRBV6-8	Silent	TCGA-A1-A0SJ-01A-11D-A099-09				CDC23	TCGA-A2-A0CX	2	1		S1PR5	TCGA-A2-A0CZ	2	0
					UBAP1L	Missense_Mutation	TCGA-A1-A0SJ-01A-11D-A099-09				CDC42BPB	TCGA-A2-A0CX	2	1		SEMA6D	TCGA-A2-A0CZ	2	0
					ZBTB11	Missense_Mutation	TCGA-A1-A0SJ-01A-11D-A099-09				CDCA2	TCGA-A2-A0CX	2	1		SSPO	TCGA-A2-A0CZ	2	0
					ZNF543	Missense_Mutation	TCGA-A1-A0SJ-01A-11D-A099-09				CDHR5	TCGA-A2-A0CX	2	1		TLN2	TCGA-A2-A0CZ	2	0
					ABCA11P	RNA	TCGA-A1-A0SK-01A-12D-A099-09				CDKL4	TCGA-A2-A0CX	2	1		TMC2	TCGA-A2-A0CZ	2	0
					ACBD5	Missense_Mutation	TCGA-A1-A0SK-01A-12D-A099-09				CEP250	TCGA-A2-A0CX	2	1		TMEM132B	TCGA-A2-A0CZ	2	0
					AHNAK	Missense_Mutation	TCGA-A1-A0SK-01A-12D-A099-09				CNN1	TCGA-A2-A0CX	2	1		TMPRSS7	TCGA-A2-A0CZ	2	0
					ALMS1P	RNA	TCGA-A1-A0SK-01A-12D-A099-09				CS	TCGA-A2-A0CX	2	1		XIAP	TCGA-A2-A0CZ	2	0
					ANKRD36B	RNA	TCGA-A1-A0SK-01A-12D-A099-09				CSF1	TCGA-A2-A0CX	2	1		ZBTB7C	TCGA-A2-A0CZ	2	0
					ANKRD42	Missense_Mutation	TCGA-A1-A0SK-01A-12D-A099-09				DCP1A	TCGA-A2-A0CX	2	1		BAI3	TCGA-A2-A0D3	1	0
					ARHGAP42	Missense_Mutation	TCGA-A1-A0SK-01A-12D-A099-09				DDX41	TCGA-A2-A0CX	2	1		C1orf129	TCGA-A2-A0D3	1	0
					ARL11	Missense_Mutation	TCGA-A1-A0SK-01A-12D-A099-09				DDX5	TCGA-A2-A0CX	2	1		CEP350	TCGA-A2-A0D3	1	0
					ASB10	Missense_Mutation	TCGA-A1-A0SK-01A-12D-A099-09				DEGS1	TCGA-A2-A0CX	2	1		DNAJC2	TCGA-A2-A0D3	1	0
					ASMTL-AS1	RNA	TCGA-A1-A0SK-01A-12D-A099-09				DENND4A	TCGA-A2-A0CX	2	1		GATA3	TCGA-A2-A0D3	1	0
					ATG2A	Missense_Mutation	TCGA-A1-A0SK-01A-12D-A099-09				DEPDC4	TCGA-A2-A0CX	2	1		IL17B	TCGA-A2-A0D3	1	0
					ATPAF1-AS1	Missense_Mutation	TCGA-A1-A0SK-01A-12D-A099-09				DHTKD1	TCGA-A2-A0CX	2	1		MAGEC3	TCGA-A2-A0D3	1	0
					BOD1	Missense_Mutation	TCGA-A1-A0SK-01A-12D-A099-09				DLG1	TCGA-A2-A0CX	2	1		MLL3	TCGA-A2-A0D3	1	0
					BRCA1	Missense_Mutation	TCGA-A1-A0SK-01A-12D-A099-09				DNM2	TCGA-A2-A0CX	2	1		MYH14	TCGA-A2-A0D3	1	0
					BUB1	Silent	TCGA-A1-A0SK-01A-12D-A099-09				DOLK	TCGA-A2-A0CX	2	1		NLRP3	TCGA-A2-A0D3	1	0
					C16orf59	Missense_Mutation	TCGA-A1-A0SK-01A-12D-A099-09				EFCAB7	TCGA-A2-A0CX	2	1		PEG10	TCGA-A2-A0D3	1	0
					C1QTNF9	Silent	TCGA-A1-A0SK-01A-12D-A099-09				EFHC2	TCGA-A2-A0CX	2	1		PIK3CA	TCGA-A2-A0D3	1	0
					CALHM3	Missense_Mutation	TCGA-A1-A0SK-01A-12D-A099-09				ENSG00000226232	TCGA-A2-A0CX	2	1		PKNOX2	TCGA-A2-A0D3	1	0
					CAMTA2	Missense_Mutation	TCGA-A1-A0SK-01A-12D-A099-09				EPM2AIP1	TCGA-A2-A0CX	2	1		POLI	TCGA-A2-A0D3	1	0
					CECR2	Silent	TCGA-A1-A0SK-01A-12D-A099-09				ETV6	TCGA-A2-A0CX	2	1		PTENP1	TCGA-A2-A0D3	1	0
					CES1P1	RNA	TCGA-A1-A0SK-01A-12D-A099-09				EVC	TCGA-A2-A0CX	2	1		PTPRU	TCGA-A2-A0D3	1	0
					CHRNB4	Missense_Mutation	TCGA-A1-A0SK-01A-12D-A099-09				EWSR1	TCGA-A2-A0CX	2	1		SLC13A1	TCGA-A2-A0D3	1	0
					CLEC18B	Splice_Site	TCGA-A1-A0SK-01A-12D-A099-09				FAM171B	TCGA-A2-A0CX	2	1		SLC18A1	TCGA-A2-A0D3	1	0
					CLUAP1	Missense_Mutation	TCGA-A1-A0SK-01A-12D-A099-09				FAM196A	TCGA-A2-A0CX	2	1		SYBU	TCGA-A2-A0D3	1	0
					COL20A1	Silent	TCGA-A1-A0SK-01A-12D-A099-09				FAM75B	TCGA-A2-A0CX	2	1		TFIP11	TCGA-A2-A0D3	1	0
					COL21A1	Silent	TCGA-A1-A0SK-01A-12D-A099-09				FAM83A	TCGA-A2-A0CX	2	1		ARHGAP1	TCGA-A2-A0EM	1	0
					COMT	Missense_Mutation	TCGA-A1-A0SK-01A-12D-A099-09				FASTKD3	TCGA-A2-A0CX	2	1		CCDC105	TCGA-A2-A0EM	1	0
					COPE	Missense_Mutation	TCGA-A1-A0SK-01A-12D-A099-09				FGD4	TCGA-A2-A0CX	2	1		COL27A1	TCGA-A2-A0EM	1	0
					CSAG4	RNA	TCGA-A1-A0SK-01A-12D-A099-09				FNBP4	TCGA-A2-A0CX	2	1		CPN1	TCGA-A2-A0EM	1	0
					CTSO	Missense_Mutation	TCGA-A1-A0SK-01A-12D-A099-09				FXR1	TCGA-A2-A0CX	2	1		GALNT10	TCGA-A2-A0EM	1	0
					CXXC5	Silent	TCGA-A1-A0SK-01A-12D-A099-09				GAB3	TCGA-A2-A0CX	2	1		GPR143	TCGA-A2-A0EM	1	0
					CYP2D7P1	Missense_Mutation	TCGA-A1-A0SK-01A-12D-A099-09				GCKR	TCGA-A2-A0CX	2	1		HRH2	TCGA-A2-A0EM	1	0
					DDHD1	Missense_Mutation	TCGA-A1-A0SK-01A-12D-A099-09				GPRIN2	TCGA-A2-A0CX	2	1		MAGEL2	TCGA-A2-A0EM	1	0
					DDX11	Missense_Mutation	TCGA-A1-A0SK-01A-12D-A099-09				HAO1	TCGA-A2-A0CX	2	1		MLL3	TCGA-A2-A0EM	1	0
					DHDDS	Missense_Mutation	TCGA-A1-A0SK-01A-12D-A099-09				HEG1	TCGA-A2-A0CX	2	1		MYEF2	TCGA-A2-A0EM	1	0
					DNAH14	Missense_Mutation	TCGA-A1-A0SK-01A-12D-A099-09				HEPACAM	TCGA-A2-A0CX	2	1		MYO7A	TCGA-A2-A0EM	1	0
					DNM1P46	RNA	TCGA-A1-A0SK-01A-12D-A099-09				HIST1H1D	TCGA-A2-A0CX	2	1		NOS1AP	TCGA-A2-A0EM	1	0
					DTX2	Missense_Mutation	TCGA-A1-A0SK-01A-12D-A099-09				HSPA9	TCGA-A2-A0CX	2	1		NYAP1	TCGA-A2-A0EM	1	0
					ENSG00000228157	Silent	TCGA-A1-A0SK-01A-12D-A099-09				HYDIN	TCGA-A2-A0CX	2	1		PCDH10	TCGA-A2-A0EM	1	0
					FABP5P3	RNA	TCGA-A1-A0SK-01A-12D-A099-09				IL1RAP	TCGA-A2-A0CX	2	1		PCDHA11	TCGA-A2-A0EM	1	0
					FAM157C	RNA	TCGA-A1-A0SK-01A-12D-A099-09				IMPG2	TCGA-A2-A0CX	2	1		PIK3CA	TCGA-A2-A0EM	1	0
					FAM178B	Silent	TCGA-A1-A0SK-01A-12D-A099-09				INSRR	TCGA-A2-A0CX	2	1		PLCB4	TCGA-A2-A0EM	1	0
					FAM178B	Silent	TCGA-A1-A0SK-01A-12D-A099-09				ITGA1	TCGA-A2-A0CX	2	1		PPP1R13B	TCGA-A2-A0EM	1	0
					FAM86B1	Frame_Shift_Del	TCGA-A1-A0SK-01A-12D-A099-09				KCNH8	TCGA-A2-A0CX	2	1		PRKAG2	TCGA-A2-A0EM	1	0
					FAM86B1	Missense_Mutation	TCGA-A1-A0SK-01A-12D-A099-09				KDM5C	TCGA-A2-A0CX	2	1		RCOR1	TCGA-A2-A0EM	1	0
					FAM86B2	Nonsense_Mutation	TCGA-A1-A0SK-01A-12D-A099-09				KIAA1383	TCGA-A2-A0CX	2	1		SETD1B	TCGA-A2-A0EM	1	0
					FAM86DP	RNA	TCGA-A1-A0SK-01A-12D-A099-09				KIAA1841	TCGA-A2-A0CX	2	1		SGCZ	TCGA-A2-A0EM	1	0
					FAT3	Missense_Mutation	TCGA-A1-A0SK-01A-12D-A099-09				KL	TCGA-A2-A0CX	2	1		SMYD3	TCGA-A2-A0EM	1	0
					FLJ10661	RNA	TCGA-A1-A0SK-01A-12D-A099-09				MAP3K10	TCGA-A2-A0CX	2	1		TPP1	TCGA-A2-A0EM	1	0
					FLJ38723	RNA	TCGA-A1-A0SK-01A-12D-A099-09				MBTD1	TCGA-A2-A0CX	2	1		UBAP1L	TCGA-A2-A0EM	1	0
					GDPD5	Missense_Mutation	TCGA-A1-A0SK-01A-12D-A099-09				MDC1	TCGA-A2-A0CX	2	1		XIRP2	TCGA-A2-A0EM	1	0
					GLIPR1	Missense_Mutation	TCGA-A1-A0SK-01A-12D-A099-09				MEIS1	TCGA-A2-A0CX	2	1		ZMAT5	TCGA-A2-A0EM	1	0
					GMEB1	Missense_Mutation	TCGA-A1-A0SK-01A-12D-A099-09				METTL5	TCGA-A2-A0CX	2	1		ZNF70	TCGA-A2-A0EM	1	0
					GOLGA8G	Missense_Mutation	TCGA-A1-A0SK-01A-12D-A099-09				MIR297	TCGA-A2-A0CX	2	1		AASS	TCGA-A2-A0EN	2	0
					GOLGA8IP	Missense_Mutation	TCGA-A1-A0SK-01A-12D-A099-09				MKL2	TCGA-A2-A0CX	2	1		ANKZF1	TCGA-A2-A0EN	2	0
					GPR42	Silent	TCGA-A1-A0SK-01A-12D-A099-09				MSH6	TCGA-A2-A0CX	2	1		CEP104	TCGA-A2-A0EN	2	0
					GTF3C1	Frame_Shift_Del	TCGA-A1-A0SK-01A-12D-A099-09				MTO1	TCGA-A2-A0CX	2	1		ENSG00000211459	TCGA-A2-A0EN	2	0
					GUSBP1	RNA	TCGA-A1-A0SK-01A-12D-A099-09				NAIF1	TCGA-A2-A0CX	2	1		FAM47B	TCGA-A2-A0EN	2	0
					HLA-A	Missense_Mutation	TCGA-A1-A0SK-01A-12D-A099-09				NCOA6	TCGA-A2-A0CX	2	1		IL2RG	TCGA-A2-A0EN	2	0
					HLA-B	Missense_Mutation	TCGA-A1-A0SK-01A-12D-A099-09				NEK10	TCGA-A2-A0CX	2	1		LCT	TCGA-A2-A0EN	2	0
					HNRNPA1	Missense_Mutation	TCGA-A1-A0SK-01A-12D-A099-09				NET1	TCGA-A2-A0CX	2	1		LRRC7	TCGA-A2-A0EN	2	0
					HOXA13	Missense_Mutation	TCGA-A1-A0SK-01A-12D-A099-09				NFKBIZ	TCGA-A2-A0CX	2	1		MLL3	TCGA-A2-A0EN	2	0
					HYDIN	Silent	TCGA-A1-A0SK-01A-12D-A099-09				NLRP11	TCGA-A2-A0CX	2	1		MSX2	TCGA-A2-A0EN	2	0
					KIAA0825	Missense_Mutation	TCGA-A1-A0SK-01A-12D-A099-09				NLRP4	TCGA-A2-A0CX	2	1		MUC4	TCGA-A2-A0EN	2	0
					KIR2DL2	Missense_Mutation	TCGA-A1-A0SK-01A-12D-A099-09				NLRP8	TCGA-A2-A0CX	2	1		MYO7A	TCGA-A2-A0EN	2	0
					KRT8P11	Missense_Mutation	TCGA-A1-A0SK-01A-12D-A099-09				NOMO1	TCGA-A2-A0CX	2	1		NLRC4	TCGA-A2-A0EN	2	0
					KRTAP2-3	Missense_Mutation	TCGA-A1-A0SK-01A-12D-A099-09				NSUN3	TCGA-A2-A0CX	2	1		PHEX	TCGA-A2-A0EN	2	0
					KRTAP9-7	Silent	TCGA-A1-A0SK-01A-12D-A099-09				NVL	TCGA-A2-A0CX	2	1		PIK3CA	TCGA-A2-A0EN	2	0
					KRTAP9-9	Missense_Mutation	TCGA-A1-A0SK-01A-12D-A099-09				OCIAD1	TCGA-A2-A0CX	2	1		PLCXD2	TCGA-A2-A0EN	2	0
					LAMA3	Nonsense_Mutation	TCGA-A1-A0SK-01A-12D-A099-09				PAK1	TCGA-A2-A0CX	2	1		PSMD1	TCGA-A2-A0EN	2	0
					LAMA5	Missense_Mutation	TCGA-A1-A0SK-01A-12D-A099-09				PANK2	TCGA-A2-A0CX	2	1		RASA2	TCGA-A2-A0EN	2	0
					LARGE	Missense_Mutation	TCGA-A1-A0SK-01A-12D-A099-09				PDE4C	TCGA-A2-A0CX	2	1		RBM39	TCGA-A2-A0EN	2	0
					LILRB3	Missense_Mutation	TCGA-A1-A0SK-01A-12D-A099-09				PER1	TCGA-A2-A0CX	2	1		RPLP0P2	TCGA-A2-A0EN	2	0
					LIN28B	Silent	TCGA-A1-A0SK-01A-12D-A099-09				PION	TCGA-A2-A0CX	2	1		RUNX1	TCGA-A2-A0EN	2	0
					LIN9	Silent	TCGA-A1-A0SK-01A-12D-A099-09				PKD2L2	TCGA-A2-A0CX	2	1		SEPT7P2	TCGA-A2-A0EN	2	0
					LMLN-AS1	RNA	TCGA-A1-A0SK-01A-12D-A099-09				PNLIPRP3	TCGA-A2-A0CX	2	1		SLC29A4	TCGA-A2-A0EN	2	0
					LOC100132247	Silent	TCGA-A1-A0SK-01A-12D-A099-09				PPHLN1	TCGA-A2-A0CX	2	1		SPEN	TCGA-A2-A0EN	2	0
					LOC653786	RNA	TCGA-A1-A0SK-01A-12D-A099-09				PRR5L	TCGA-A2-A0CX	2	1		SUGP1	TCGA-A2-A0EN	2	0
					LOC728047	Missense_Mutation	TCGA-A1-A0SK-01A-12D-A099-09				PRSS58	TCGA-A2-A0CX	2	1		TBX4	TCGA-A2-A0EN	2	0
					LRRC37A11P	RNA	TCGA-A1-A0SK-01A-12D-A099-09				PSMA1	TCGA-A2-A0CX	2	1		TMEM247	TCGA-A2-A0EN	2	0
					LRRC37A11P	RNA	TCGA-A1-A0SK-01A-12D-A099-09				R3HDM2	TCGA-A2-A0CX	2	1		TTN	TCGA-A2-A0EN	2	0
					LSR	Missense_Mutation	TCGA-A1-A0SK-01A-12D-A099-09				RABEP1	TCGA-A2-A0CX	2	1		ZBTB25	TCGA-A2-A0EN	2	0
					MBD3L5	Silent	TCGA-A1-A0SK-01A-12D-A099-09				RBPJL	TCGA-A2-A0CX	2	1		ZP4	TCGA-A2-A0EN	2	0
					MED15	Missense_Mutation	TCGA-A1-A0SK-01A-12D-A099-09				RGL3	TCGA-A2-A0CX	2	1		ACOT2	TCGA-A2-A0EO	1	0
					MRPL55	Missense_Mutation	TCGA-A1-A0SK-01A-12D-A099-09				RRM1	TCGA-A2-A0CX	2	1		ANKRD30BL	TCGA-A2-A0EO	1	0
					MT-CO1	Silent	TCGA-A1-A0SK-01A-12D-A099-09				RSPH10B2	TCGA-A2-A0CX	2	1		C11orf9	TCGA-A2-A0EO	1	0
					MT-CO2	Silent	TCGA-A1-A0SK-01A-12D-A099-09				SAMD9	TCGA-A2-A0CX	2	1		CBFB	TCGA-A2-A0EO	1	0
					MT-ND2	Silent	TCGA-A1-A0SK-01A-12D-A099-09				SART3	TCGA-A2-A0CX	2	1		CFHR3	TCGA-A2-A0EO	1	0
					MT-ND4	Silent	TCGA-A1-A0SK-01A-12D-A099-09				SBF1	TCGA-A2-A0CX	2	1		CROCCP2	TCGA-A2-A0EO	1	0
					MT-ND6	Silent	TCGA-A1-A0SK-01A-12D-A099-09				SCARNA2	TCGA-A2-A0CX	2	1		DEAF1	TCGA-A2-A0EO	1	0
					MTPAP	RNA	TCGA-A1-A0SK-01A-12D-A099-09				SCARNA6	TCGA-A2-A0CX	2	1		ENPEP	TCGA-A2-A0EO	1	0
					MTPAP	Silent	TCGA-A1-A0SK-01A-12D-A099-09				SEC24D	TCGA-A2-A0CX	2	1		GJA1	TCGA-A2-A0EO	1	0
					MUC12	Missense_Mutation	TCGA-A1-A0SK-01A-12D-A099-09				SH3TC2	TCGA-A2-A0CX	2	1		GPR97	TCGA-A2-A0EO	1	0
					MUC12	Missense_Mutation	TCGA-A1-A0SK-01A-12D-A099-09				SLC13A3	TCGA-A2-A0CX	2	1		GPS2	TCGA-A2-A0EO	1	0
					MUC12	Silent	TCGA-A1-A0SK-01A-12D-A099-09				SMG8	TCGA-A2-A0CX	2	1		HIST2H2BE	TCGA-A2-A0EO	1	0
					MUC12	Missense_Mutation	TCGA-A1-A0SK-01A-12D-A099-09				SSFA2	TCGA-A2-A0CX	2	1		KLRG2	TCGA-A2-A0EO	1	0
					MUC12	Missense_Mutation	TCGA-A1-A0SK-01A-12D-A099-09				STAM	TCGA-A2-A0CX	2	1		MACF1	TCGA-A2-A0EO	1	0
					MUC4	Missense_Mutation	TCGA-A1-A0SK-01A-12D-A099-09				STXBP5L	TCGA-A2-A0CX	2	1		MGA	TCGA-A2-A0EO	1	0
					MUC6	Frame_Shift_Ins	TCGA-A1-A0SK-01A-12D-A099-09				SYNE3	TCGA-A2-A0CX	2	1		MR1	TCGA-A2-A0EO	1	0
					MYPN	Silent	TCGA-A1-A0SK-01A-12D-A099-09				T	TCGA-A2-A0CX	2	1		MYH13	TCGA-A2-A0EO	1	0
					NABP2	Frame_Shift_Del	TCGA-A1-A0SK-01A-12D-A099-09				TCEAL2	TCGA-A2-A0CX	2	1		PDE3A	TCGA-A2-A0EO	1	0
					NCAPH2	Silent	TCGA-A1-A0SK-01A-12D-A099-09				TLK2	TCGA-A2-A0CX	2	1		PIK3CA	TCGA-A2-A0EO	1	0
					NFATC4	Missense_Mutation	TCGA-A1-A0SK-01A-12D-A099-09				TMEM89	TCGA-A2-A0CX	2	1		RAD51AP1	TCGA-A2-A0EO	1	0
					NLRC5	Missense_Mutation	TCGA-A1-A0SK-01A-12D-A099-09				TOP2A	TCGA-A2-A0CX	2	1		RHOQ	TCGA-A2-A0EO	1	0
					NPAS2	Missense_Mutation	TCGA-A1-A0SK-01A-12D-A099-09				TRAPPC9	TCGA-A2-A0CX	2	1		SAPCD2	TCGA-A2-A0EO	1	0
					OBSCN	Missense_Mutation	TCGA-A1-A0SK-01A-12D-A099-09				TRIM10	TCGA-A2-A0CX	2	1		SH3D19	TCGA-A2-A0EO	1	0
					OCSTAMP	Silent	TCGA-A1-A0SK-01A-12D-A099-09				TSPAN10	TCGA-A2-A0CX	2	1		SRBD1	TCGA-A2-A0EO	1	0
					OR2T34	Missense_Mutation	TCGA-A1-A0SK-01A-12D-A099-09				TUBA1B	TCGA-A2-A0CX	2	1		SRD5A2	TCGA-A2-A0EO	1	0
					OR2T35	Frame_Shift_Ins	TCGA-A1-A0SK-01A-12D-A099-09				UFD1L	TCGA-A2-A0CX	2	1		TRAK1	TCGA-A2-A0EO	1	0
					OR51A2	Silent	TCGA-A1-A0SK-01A-12D-A099-09				USP33	TCGA-A2-A0CX	2	1		ZNF471	TCGA-A2-A0EO	1	0
					OR5AU1	Missense_Mutation	TCGA-A1-A0SK-01A-12D-A099-09				VSTM1	TCGA-A2-A0CX	2	1		ANKRD36B	TCGA-A2-A0EP	1	0
					PALB2	Missense_Mutation	TCGA-A1-A0SK-01A-12D-A099-09				WDR43	TCGA-A2-A0CX	2	1		CACNA1A	TCGA-A2-A0EP	1	0
					PASK	Missense_Mutation	TCGA-A1-A0SK-01A-12D-A099-09				WDR52	TCGA-A2-A0CX	2	1		CROCCP2	TCGA-A2-A0EP	1	0
					PCDHB14	Missense_Mutation	TCGA-A1-A0SK-01A-12D-A099-09				WDR82	TCGA-A2-A0CX	2	1		HERC2P9	TCGA-A2-A0EP	1	0
					PCDHB16	Missense_Mutation	TCGA-A1-A0SK-01A-12D-A099-09				WWOX	TCGA-A2-A0CX	2	1		RXRA	TCGA-A2-A0EP	1	0
					PDPR	Missense_Mutation	TCGA-A1-A0SK-01A-12D-A099-09				ZC3H18	TCGA-A2-A0CX	2	1		TCEB3C	TCGA-A2-A0EP	1	0
					PEPD	Silent	TCGA-A1-A0SK-01A-12D-A099-09				ZC3H7A	TCGA-A2-A0CX	2	1		THSD7B	TCGA-A2-A0EP	1	0
					PIEZO1	Missense_Mutation	TCGA-A1-A0SK-01A-12D-A099-09				ZFHX3	TCGA-A2-A0CX	2	1		UQCC	TCGA-A2-A0EP	1	0
					PJA1	Missense_Mutation	TCGA-A1-A0SK-01A-12D-A099-09				ZNF208	TCGA-A2-A0CX	2	1		ZNF295-AS1	TCGA-A2-A0EP	1	0
					PLEC	Silent	TCGA-A1-A0SK-01A-12D-A099-09				ZNF750	TCGA-A2-A0CX	2	1		AKR1CL1	TCGA-A2-A0ES	2	0
					PMS2CL	RNA	TCGA-A1-A0SK-01A-12D-A099-09				ZNRF2	TCGA-A2-A0CX	2	1		DNAH8	TCGA-A2-A0ES	2	0
					POLR2J4	RNA	TCGA-A1-A0SK-01A-12D-A099-09				ZRANB3	TCGA-A2-A0CX	2	1		POTEF	TCGA-A2-A0ES	2	0
					PRAMEF11	Silent	TCGA-A1-A0SK-01A-12D-A099-09				ZXDB	TCGA-A2-A0CX	2	1		TLR7	TCGA-A2-A0ES	2	0
					PRAMEF13	Silent	TCGA-A1-A0SK-01A-12D-A099-09				ZZZ3	TCGA-A2-A0CX	2	1		ATP1A3	TCGA-A2-A0ET	3	0
					PRAMEF4	Silent	TCGA-A1-A0SK-01A-12D-A099-09				ALAS2	TCGA-A2-A0D4	2	1		CTTNBP2	TCGA-A2-A0ET	3	0
					PRAMEF4	Silent	TCGA-A1-A0SK-01A-12D-A099-09				CD1C	TCGA-A2-A0D4	2	1		DHRS2	TCGA-A2-A0ET	3	0
					PRAMEF7	Silent	TCGA-A1-A0SK-01A-12D-A099-09				CHST2	TCGA-A2-A0D4	2	1		DNM3	TCGA-A2-A0ET	3	0
					RAD21L1	Missense_Mutation	TCGA-A1-A0SK-01A-12D-A099-09				DNHD1	TCGA-A2-A0D4	2	1		DPYS	TCGA-A2-A0ET	3	0
					RALY	Silent	TCGA-A1-A0SK-01A-12D-A099-09				EHBP1L1	TCGA-A2-A0D4	2	1		FAM59A	TCGA-A2-A0ET	3	0
					RFWD2	Missense_Mutation	TCGA-A1-A0SK-01A-12D-A099-09				FAM90A1	TCGA-A2-A0D4	2	1		FANCB	TCGA-A2-A0ET	3	0
					RFX8	Silent	TCGA-A1-A0SK-01A-12D-A099-09				FGD3	TCGA-A2-A0D4	2	1		FBXO30	TCGA-A2-A0ET	3	0
					RGPD3	Missense_Mutation	TCGA-A1-A0SK-01A-12D-A099-09				FNDC4	TCGA-A2-A0D4	2	1		GALNTL6	TCGA-A2-A0ET	3	0
					RHBDF1	Missense_Mutation	TCGA-A1-A0SK-01A-12D-A099-09				GUCY2F	TCGA-A2-A0D4	2	1		GBP4	TCGA-A2-A0ET	3	0
					RTL1	Missense_Mutation	TCGA-A1-A0SK-01A-12D-A099-09				GYG2	TCGA-A2-A0D4	2	1		GPR182	TCGA-A2-A0ET	3	0
					RXFP4	Missense_Mutation	TCGA-A1-A0SK-01A-12D-A099-09				IQCB1	TCGA-A2-A0D4	2	1		GREB1L	TCGA-A2-A0ET	3	0
					SCD5	Missense_Mutation	TCGA-A1-A0SK-01A-12D-A099-09				IQCH	TCGA-A2-A0D4	2	1		IGLV1-47	TCGA-A2-A0ET	3	0
					SCN9A	Silent	TCGA-A1-A0SK-01A-12D-A099-09				KIAA0586	TCGA-A2-A0D4	2	1		IQGAP2	TCGA-A2-A0ET	3	0
					SEMA6C	Missense_Mutation	TCGA-A1-A0SK-01A-12D-A099-09				KIF3C	TCGA-A2-A0D4	2	1		IWS1	TCGA-A2-A0ET	3	0
					SERTAD3	Missense_Mutation	TCGA-A1-A0SK-01A-12D-A099-09				MACF1	TCGA-A2-A0D4	2	1		LIPE	TCGA-A2-A0ET	3	0
					SHPK	Missense_Mutation	TCGA-A1-A0SK-01A-12D-A099-09				MED23	TCGA-A2-A0D4	2	1		LTN1	TCGA-A2-A0ET	3	0
					SHROOM2	Silent	TCGA-A1-A0SK-01A-12D-A099-09				MST1P9	TCGA-A2-A0D4	2	1		MUC4	TCGA-A2-A0ET	3	0
					SIGLEC11	Missense_Mutation	TCGA-A1-A0SK-01A-12D-A099-09				N4BP2L2	TCGA-A2-A0D4	2	1		MYB	TCGA-A2-A0ET	3	0
					SLITRK4	Nonsense_Mutation	TCGA-A1-A0SK-01A-12D-A099-09				NBEAL1	TCGA-A2-A0D4	2	1		OR2W5	TCGA-A2-A0ET	3	0
					SLITRK4	Missense_Mutation	TCGA-A1-A0SK-01A-12D-A099-09				PABPC5	TCGA-A2-A0D4	2	1		OR51A4	TCGA-A2-A0ET	3	0
					SMPD4	Silent	TCGA-A1-A0SK-01A-12D-A099-09				PCDHA5	TCGA-A2-A0D4	2	1		PYCR2	TCGA-A2-A0ET	3	0
					SNAP47	RNA	TCGA-A1-A0SK-01A-12D-A099-09				SLC24A4	TCGA-A2-A0D4	2	1		SEC61A2	TCGA-A2-A0ET	3	0
					SPPL2B	RNA	TCGA-A1-A0SK-01A-12D-A099-09				SPTBN4	TCGA-A2-A0D4	2	1		TMEM132B	TCGA-A2-A0ET	3	0
					SPRY1	Nonsense_Mutation	TCGA-A1-A0SK-01A-12D-A099-09				TEP1	TCGA-A2-A0D4	2	1		TMEM161A	TCGA-A2-A0ET	3	0
					SRRM2	Missense_Mutation	TCGA-A1-A0SK-01A-12D-A099-09				TMEM40	TCGA-A2-A0D4	2	1		UHRF1BP1	TCGA-A2-A0ET	3	0
					STXBP6	Silent	TCGA-A1-A0SK-01A-12D-A099-09				XIRP1	TCGA-A2-A0D4	2	1		ZFP90	TCGA-A2-A0ET	3	0
					TCP10	Missense_Mutation	TCGA-A1-A0SK-01A-12D-A099-09				ZCCHC5	TCGA-A2-A0D4	2	1		ABI3BP	TCGA-A2-A0EV	1	0
					TCP10	Missense_Mutation	TCGA-A1-A0SK-01A-12D-A099-09				ACSM2B	TCGA-A2-A0ER	1	1		ADAMTS9	TCGA-A2-A0EV	1	0
					TECTA	Missense_Mutation	TCGA-A1-A0SK-01A-12D-A099-09				C1QTNF5	TCGA-A2-A0ER	1	1		AP1G1	TCGA-A2-A0EV	1	0
					TEN1	Silent	TCGA-A1-A0SK-01A-12D-A099-09				CADPS	TCGA-A2-A0ER	1	1		C1orf61	TCGA-A2-A0EV	1	0
					TEX11	Missense_Mutation	TCGA-A1-A0SK-01A-12D-A099-09				CCDC33	TCGA-A2-A0ER	1	1		C3orf52	TCGA-A2-A0EV	1	0
					TNFAIP2	In_Frame_Del	TCGA-A1-A0SK-01A-12D-A099-09				CELSR3	TCGA-A2-A0ER	1	1		CACUL1	TCGA-A2-A0EV	1	0
					TP53	Missense_Mutation	TCGA-A1-A0SK-01A-12D-A099-09				FRG1B	TCGA-A2-A0ER	1	1		CASP8	TCGA-A2-A0EV	1	0
					TPSAB1	Missense_Mutation	TCGA-A1-A0SK-01A-12D-A099-09				HUWE1	TCGA-A2-A0ER	1	1		CCNG2	TCGA-A2-A0EV	1	0
					TROAP	Silent	TCGA-A1-A0SK-01A-12D-A099-09				HVCN1	TCGA-A2-A0ER	1	1		CLASP1	TCGA-A2-A0EV	1	0
					UGT2B15	Nonsense_Mutation	TCGA-A1-A0SK-01A-12D-A099-09				MIR7-3HG	TCGA-A2-A0ER	1	1		CLEC16A	TCGA-A2-A0EV	1	0
					UGT2B17	Silent	TCGA-A1-A0SK-01A-12D-A099-09				MUC5B	TCGA-A2-A0ER	1	1		CLEC6A	TCGA-A2-A0EV	1	0
					UNC5D	Missense_Mutation	TCGA-A1-A0SK-01A-12D-A099-09				NCKAP1	TCGA-A2-A0ER	1	1		CRX	TCGA-A2-A0EV	1	0
					USH2A	Missense_Mutation	TCGA-A1-A0SK-01A-12D-A099-09				NPHP4	TCGA-A2-A0ER	1	1		DCLRE1C	TCGA-A2-A0EV	1	0
					VIT	In_Frame_Del	TCGA-A1-A0SK-01A-12D-A099-09				PMS2	TCGA-A2-A0ER	1	1		DGKG	TCGA-A2-A0EV	1	0
					YIPF7	Missense_Mutation	TCGA-A1-A0SK-01A-12D-A099-09				PTCH1	TCGA-A2-A0ER	1	1		DPYS	TCGA-A2-A0EV	1	0
					YTHDF2	RNA	TCGA-A1-A0SK-01A-12D-A099-09				RBM19	TCGA-A2-A0ER	1	1		ESAM	TCGA-A2-A0EV	1	0
					ZNF234	Missense_Mutation	TCGA-A1-A0SK-01A-12D-A099-09				SLC11A1	TCGA-A2-A0ER	1	1		FAM176C	TCGA-A2-A0EV	1	0
					ZNF417	Missense_Mutation	TCGA-A1-A0SK-01A-12D-A099-09				SLC36A3	TCGA-A2-A0ER	1	1		FARP2	TCGA-A2-A0EV	1	0
					ZNF469	Missense_Mutation	TCGA-A1-A0SK-01A-12D-A099-09				SRGAP3	TCGA-A2-A0ER	1	1		FCGBP	TCGA-A2-A0EV	1	0
					ZNF469	Silent	TCGA-A1-A0SK-01A-12D-A099-09				STEAP3	TCGA-A2-A0ER	1	1		GIMAP7	TCGA-A2-A0EV	1	0
					ZNF66P	Missense_Mutation	TCGA-A1-A0SK-01A-12D-A099-09				SVEP1	TCGA-A2-A0ER	1	1		GTPBP1	TCGA-A2-A0EV	1	0
					ZNF717	Silent	TCGA-A1-A0SK-01A-12D-A099-09				TBC1D9B	TCGA-A2-A0ER	1	1		GYLTL1B	TCGA-A2-A0EV	1	0
					ZNF777	Silent	TCGA-A1-A0SK-01A-12D-A099-09				TTC7A	TCGA-A2-A0ER	1	1		HABP4	TCGA-A2-A0EV	1	0
					AHDC1	Frame_Shift_Del	TCGA-A1-A0SM-01A-11D-A099-09				YSK4	TCGA-A2-A0ER	1	1		HSPA8	TCGA-A2-A0EV	1	0
					ATP1A4	Missense_Mutation	TCGA-A1-A0SM-01A-11D-A099-09				ZBTB11	TCGA-A2-A0ER	1	1		HYLS1	TCGA-A2-A0EV	1	0
					CLEC12A	Silent	TCGA-A1-A0SM-01A-11D-A099-09				AADAC	TCGA-A2-A0EU	1	1		ITGB4	TCGA-A2-A0EV	1	0
					CP	Silent	TCGA-A1-A0SM-01A-11D-A099-09				ABCG1	TCGA-A2-A0EU	1	1		LRPPRC	TCGA-A2-A0EV	1	0
					CSMD1	Missense_Mutation	TCGA-A1-A0SM-01A-11D-A099-09				ADAM29	TCGA-A2-A0EU	1	1		NCOR1	TCGA-A2-A0EV	1	0
					DCST1	Nonsense_Mutation	TCGA-A1-A0SM-01A-11D-A099-09				AMDHD1	TCGA-A2-A0EU	1	1		NEB	TCGA-A2-A0EV	1	0
					EGR3	Frame_Shift_Del	TCGA-A1-A0SM-01A-11D-A099-09				CHSY3	TCGA-A2-A0EU	1	1		OGDH	TCGA-A2-A0EV	1	0
					ESYT1	Missense_Mutation	TCGA-A1-A0SM-01A-11D-A099-09				CTSA	TCGA-A2-A0EU	1	1		OR2L13	TCGA-A2-A0EV	1	0
					GOLGA3	Missense_Mutation	TCGA-A1-A0SM-01A-11D-A099-09				DCAF12L1	TCGA-A2-A0EU	1	1		OR6A2	TCGA-A2-A0EV	1	0
					HEATR4	Missense_Mutation	TCGA-A1-A0SM-01A-11D-A099-09				DCT	TCGA-A2-A0EU	1	1		OR6C76	TCGA-A2-A0EV	1	0
					HLA-DRB1	Frame_Shift_Ins	TCGA-A1-A0SM-01A-11D-A099-09				DMRT3	TCGA-A2-A0EU	1	1		PCDHGA1	TCGA-A2-A0EV	1	0
					ID2	Missense_Mutation	TCGA-A1-A0SM-01A-11D-A099-09				DOCK7	TCGA-A2-A0EU	1	1		PCP2	TCGA-A2-A0EV	1	0
					IKBKB	Frame_Shift_Del	TCGA-A1-A0SM-01A-11D-A099-09				EIF2B3	TCGA-A2-A0EU	1	1		PIH1D1	TCGA-A2-A0EV	1	0
					IKBKB	Missense_Mutation	TCGA-A1-A0SM-01A-11D-A099-09				FAM149A	TCGA-A2-A0EU	1	1		PIK3CA	TCGA-A2-A0EV	1	0
					KCNH7	Frame_Shift_Ins	TCGA-A1-A0SM-01A-11D-A099-09				FOXA1	TCGA-A2-A0EU	1	1		PLXNA2	TCGA-A2-A0EV	1	0
					KIR2DL4	Silent	TCGA-A1-A0SM-01A-11D-A099-09				GBP4	TCGA-A2-A0EU	1	1		RSF1	TCGA-A2-A0EV	1	0
					LPP	Missense_Mutation	TCGA-A1-A0SM-01A-11D-A099-09				GRIK1	TCGA-A2-A0EU	1	1		SF3B1	TCGA-A2-A0EV	1	0
					MUC20	Silent	TCGA-A1-A0SM-01A-11D-A099-09				HEG1	TCGA-A2-A0EU	1	1		SMAD7	TCGA-A2-A0EV	1	0
					ODZ4	Missense_Mutation	TCGA-A1-A0SM-01A-11D-A099-09				IGSF1	TCGA-A2-A0EU	1	1		SPG11	TCGA-A2-A0EV	1	0
					PGAM1P5	RNA	TCGA-A1-A0SM-01A-11D-A099-09				IL10RA	TCGA-A2-A0EU	1	1		TESK2	TCGA-A2-A0EV	1	0
					PIPSL	RNA	TCGA-A1-A0SM-01A-11D-A099-09				MAP3K1	TCGA-A2-A0EU	1	1		TGIF2	TCGA-A2-A0EV	1	0
					RNA5-8SP6	RNA	TCGA-A1-A0SM-01A-11D-A099-09				2020-03-01	TCGA-A2-A0EU	1	1		TMCC3	TCGA-A2-A0EV	1	0
					RRP12	Silent	TCGA-A1-A0SM-01A-11D-A099-09				OR4A5	TCGA-A2-A0EU	1	1		TRAK1	TCGA-A2-A0EV	1	0
					SEZ6L2	Frame_Shift_Del	TCGA-A1-A0SM-01A-11D-A099-09				PCDHA5	TCGA-A2-A0EU	1	1		UBE3B	TCGA-A2-A0EV	1	0
					SMARCA1	Frame_Shift_Del	TCGA-A1-A0SM-01A-11D-A099-09				PCDHB7	TCGA-A2-A0EU	1	1		USH2A	TCGA-A2-A0EV	1	0
					STEAP2	In_Frame_Del	TCGA-A1-A0SM-01A-11D-A099-09				PKHD1	TCGA-A2-A0EU	1	1		XDH	TCGA-A2-A0EV	1	0
					TBC1D8	Nonsense_Mutation	TCGA-A1-A0SM-01A-11D-A099-09				PRKG2	TCGA-A2-A0EU	1	1		ZMYND8	TCGA-A2-A0EV	1	0
					TCTE1	Missense_Mutation	TCGA-A1-A0SM-01A-11D-A099-09				PTPN13	TCGA-A2-A0EU	1	1		ZNF420	TCGA-A2-A0EV	1	0
					TSNARE1	Missense_Mutation	TCGA-A1-A0SM-01A-11D-A099-09				SIN3B	TCGA-A2-A0EU	1	1		ZSCAN5A	TCGA-A2-A0EV	1	0
					ZAN	Silent	TCGA-A1-A0SM-01A-11D-A099-09				STRC	TCGA-A2-A0EU	1	1		APOBR	TCGA-A2-A0EW	3	0
					ZNF229	Missense_Mutation	TCGA-A1-A0SM-01A-11D-A099-09				UBR4	TCGA-A2-A0EU	1	1		ARHGAP18	TCGA-A2-A0EW	3	0
					ZNF804B	Frame_Shift_Ins	TCGA-A1-A0SM-01A-11D-A099-09				VPS13C	TCGA-A2-A0EU	1	1		CACNA1E	TCGA-A2-A0EW	3	0
					ACRC	Missense_Mutation	TCGA-A1-A0SN-01A-11D-A142-09				ZBTB22	TCGA-A2-A0EU	1	1		CIT	TCGA-A2-A0EW	3	0
					ADAM33	Missense_Mutation	TCGA-A1-A0SN-01A-11D-A142-09				ZNF559	TCGA-A2-A0EU	1	1		CTGF	TCGA-A2-A0EW	3	0
					AKAP9	Frame_Shift_Del	TCGA-A1-A0SN-01A-11D-A142-09				ACP5	TCGA-A2-A0EY	2	1		DDC	TCGA-A2-A0EW	3	0
					APLP2	Silent	TCGA-A1-A0SN-01A-11D-A142-09				ACSS3	TCGA-A2-A0EY	2	1		NARS2	TCGA-A2-A0EW	3	0
					ARHGAP31	Missense_Mutation	TCGA-A1-A0SN-01A-11D-A142-09				ACTB	TCGA-A2-A0EY	2	1		PIK3CA	TCGA-A2-A0EW	3	0
					ATAT1	Splice_Site	TCGA-A1-A0SN-01A-11D-A142-09				ACTN3	TCGA-A2-A0EY	2	1		RAD21	TCGA-A2-A0EW	3	0
					BPTF	Silent	TCGA-A1-A0SN-01A-11D-A142-09				ACTR6	TCGA-A2-A0EY	2	1		TTN	TCGA-A2-A0EW	3	0
					C4BPA	Missense_Mutation	TCGA-A1-A0SN-01A-11D-A142-09				AFF2	TCGA-A2-A0EY	2	1		ZNF45	TCGA-A2-A0EW	3	0
					CABYR	Missense_Mutation	TCGA-A1-A0SN-01A-11D-A142-09				AKAP12	TCGA-A2-A0EY	2	1		ALDH1L2	TCGA-A2-A0EX	2	0
					CDC6	Missense_Mutation	TCGA-A1-A0SN-01A-11D-A142-09				ANKRD12	TCGA-A2-A0EY	2	1		C6orf228	TCGA-A2-A0EX	2	0
					CDC6	Missense_Mutation	TCGA-A1-A0SN-01A-11D-A142-09				ASH2L	TCGA-A2-A0EY	2	1		CDH1	TCGA-A2-A0EX	2	0
					CDS2	Silent	TCGA-A1-A0SN-01A-11D-A142-09				BAIAP2L2	TCGA-A2-A0EY	2	1		CRYGA	TCGA-A2-A0EX	2	0
					CLECL1	Missense_Mutation	TCGA-A1-A0SN-01A-11D-A142-09				BBS5	TCGA-A2-A0EY	2	1		CSAD	TCGA-A2-A0EX	2	0
					DNAAF3	Missense_Mutation	TCGA-A1-A0SN-01A-11D-A142-09				C5	TCGA-A2-A0EY	2	1		CYHR1	TCGA-A2-A0EX	2	0
					DNAH12	Silent	TCGA-A1-A0SN-01A-11D-A142-09				C9orf117	TCGA-A2-A0EY	2	1		EPB41L4A	TCGA-A2-A0EX	2	0
					DNAH5	Missense_Mutation	TCGA-A1-A0SN-01A-11D-A142-09				C9orf131	TCGA-A2-A0EY	2	1		ESPL1	TCGA-A2-A0EX	2	0
					DNM3	Missense_Mutation	TCGA-A1-A0SN-01A-11D-A142-09				CACNA1G	TCGA-A2-A0EY	2	1		FTSJ3	TCGA-A2-A0EX	2	0
					DPCR1	Missense_Mutation	TCGA-A1-A0SN-01A-11D-A142-09				CALD1	TCGA-A2-A0EY	2	1		FXYD5	TCGA-A2-A0EX	2	0
					DZANK1	Missense_Mutation	TCGA-A1-A0SN-01A-11D-A142-09				CAPN3	TCGA-A2-A0EY	2	1		GPR56	TCGA-A2-A0EX	2	0
					ELFN2	Missense_Mutation	TCGA-A1-A0SN-01A-11D-A142-09				CCDC14	TCGA-A2-A0EY	2	1		GRM1	TCGA-A2-A0EX	2	0
					EPS15L1	Missense_Mutation	TCGA-A1-A0SN-01A-11D-A142-09				CDC42BPA	TCGA-A2-A0EY	2	1		HK1	TCGA-A2-A0EX	2	0
					GRM8	Missense_Mutation	TCGA-A1-A0SN-01A-11D-A142-09				CDC42BPB	TCGA-A2-A0EY	2	1		HSPA12B	TCGA-A2-A0EX	2	0
					HS6ST2	Missense_Mutation	TCGA-A1-A0SN-01A-11D-A142-09				CEP170	TCGA-A2-A0EY	2	1		KIAA2013	TCGA-A2-A0EX	2	0
					INTS1	Silent	TCGA-A1-A0SN-01A-11D-A142-09				CHD5	TCGA-A2-A0EY	2	1		KRTAP3-2	TCGA-A2-A0EX	2	0
					IPP	Frame_Shift_Del	TCGA-A1-A0SN-01A-11D-A142-09				CHN1	TCGA-A2-A0EY	2	1		NAV2	TCGA-A2-A0EX	2	0
					IQSEC2	Missense_Mutation	TCGA-A1-A0SN-01A-11D-A142-09				CLEC14A	TCGA-A2-A0EY	2	1		ONECUT2	TCGA-A2-A0EX	2	0
					IRS4	Silent	TCGA-A1-A0SN-01A-11D-A142-09				COL4A5	TCGA-A2-A0EY	2	1		PIK3CA	TCGA-A2-A0EX	2	0
					KIAA0232	Missense_Mutation	TCGA-A1-A0SN-01A-11D-A142-09				CROT	TCGA-A2-A0EY	2	1		PRDM16	TCGA-A2-A0EX	2	0
					KIF26B	Silent	TCGA-A1-A0SN-01A-11D-A142-09				CYP3A7	TCGA-A2-A0EY	2	1		PRND	TCGA-A2-A0EX	2	0
					KNTC1	Silent	TCGA-A1-A0SN-01A-11D-A142-09				DCAF8L1	TCGA-A2-A0EY	2	1		PWP2	TCGA-A2-A0EX	2	0
					KRT24	Silent	TCGA-A1-A0SN-01A-11D-A142-09				DCLRE1C	TCGA-A2-A0EY	2	1		RNF19A	TCGA-A2-A0EX	2	0
					MCHR2	Missense_Mutation	TCGA-A1-A0SN-01A-11D-A142-09				DDX4	TCGA-A2-A0EY	2	1		SHE	TCGA-A2-A0EX	2	0
					MUC5B	Missense_Mutation	TCGA-A1-A0SN-01A-11D-A142-09				DENND1A	TCGA-A2-A0EY	2	1		SNX3	TCGA-A2-A0EX	2	0
					NBEAL1	Missense_Mutation	TCGA-A1-A0SN-01A-11D-A142-09				DHPS	TCGA-A2-A0EY	2	1		UBR4	TCGA-A2-A0EX	2	0
					NCOR1	Missense_Mutation	TCGA-A1-A0SN-01A-11D-A142-09				DIP2A	TCGA-A2-A0EY	2	1		WHSC1	TCGA-A2-A0EX	2	0
					NEK8	Missense_Mutation	TCGA-A1-A0SN-01A-11D-A142-09				DIP2B	TCGA-A2-A0EY	2	1		ACACA	TCGA-A2-A0SU	2	0
					NGB	Silent	TCGA-A1-A0SN-01A-11D-A142-09				DNAJC3	TCGA-A2-A0EY	2	1		ACLY	TCGA-A2-A0SU	2	0
					NPR1	Missense_Mutation	TCGA-A1-A0SN-01A-11D-A142-09				DOCK9	TCGA-A2-A0EY	2	1		ACTG1	TCGA-A2-A0SU	2	0
					OR5T3	Missense_Mutation	TCGA-A1-A0SN-01A-11D-A142-09				DPY19L4	TCGA-A2-A0EY	2	1		AZI1	TCGA-A2-A0SU	2	0
					PHKG2	Missense_Mutation	TCGA-A1-A0SN-01A-11D-A142-09				EFHC2	TCGA-A2-A0EY	2	1		CACNA1H	TCGA-A2-A0SU	2	0
					PLCE1	Missense_Mutation	TCGA-A1-A0SN-01A-11D-A142-09				ERCC6L	TCGA-A2-A0EY	2	1		FNDC7	TCGA-A2-A0SU	2	0
					RBM39	Nonsense_Mutation	TCGA-A1-A0SN-01A-11D-A142-09				F9	TCGA-A2-A0EY	2	1		GATA3	TCGA-A2-A0SU	2	0
					SPAM1	Nonsense_Mutation	TCGA-A1-A0SN-01A-11D-A142-09				FAM13A	TCGA-A2-A0EY	2	1		GCC1	TCGA-A2-A0SU	2	0
					SPANXN2	Missense_Mutation	TCGA-A1-A0SN-01A-11D-A142-09				FAM157B	TCGA-A2-A0EY	2	1		GIMAP7	TCGA-A2-A0SU	2	0
					TICRR	Missense_Mutation	TCGA-A1-A0SN-01A-11D-A142-09				FBXW2	TCGA-A2-A0EY	2	1		IFT122	TCGA-A2-A0SU	2	0
					TRIM39	Missense_Mutation	TCGA-A1-A0SN-01A-11D-A142-09				FERMT3	TCGA-A2-A0EY	2	1		KIAA1147	TCGA-A2-A0SU	2	0
					WDR47	Missense_Mutation	TCGA-A1-A0SN-01A-11D-A142-09				GCM2	TCGA-A2-A0EY	2	1		MOCOS	TCGA-A2-A0SU	2	0
					XKR4	Missense_Mutation	TCGA-A1-A0SN-01A-11D-A142-09				GLI2	TCGA-A2-A0EY	2	1		REG3A	TCGA-A2-A0SU	2	0
					ZNF677	Missense_Mutation	TCGA-A1-A0SN-01A-11D-A142-09				GRIA3	TCGA-A2-A0EY	2	1		RGS12	TCGA-A2-A0SU	2	0
					ZNF682	Missense_Mutation	TCGA-A1-A0SN-01A-11D-A142-09				GRID1	TCGA-A2-A0EY	2	1		SLC38A10	TCGA-A2-A0SU	2	0
					ABCG4	Silent	TCGA-A1-A0SP-01A-11D-A099-09				GRIN2C	TCGA-A2-A0EY	2	1		TAS2R5	TCGA-A2-A0SU	2	0
					ALDH18A1	Missense_Mutation	TCGA-A1-A0SP-01A-11D-A099-09				GTF2E2	TCGA-A2-A0EY	2	1		TRAPPC9	TCGA-A2-A0SU	2	0
					ALG13	Missense_Mutation	TCGA-A1-A0SP-01A-11D-A099-09				GYG1	TCGA-A2-A0EY	2	1		UBC	TCGA-A2-A0SU	2	0
					ARID1A	Missense_Mutation	TCGA-A1-A0SP-01A-11D-A099-09				HDLBP	TCGA-A2-A0EY	2	1		ABCA4	TCGA-A2-A0SY	3	0
					ASPM	Frame_Shift_Del	TCGA-A1-A0SP-01A-11D-A099-09				HIST1H1B	TCGA-A2-A0EY	2	1		ADAMTS2	TCGA-A2-A0SY	3	0
					ATG2A	Missense_Mutation	TCGA-A1-A0SP-01A-11D-A099-09				HIST1H2BF	TCGA-A2-A0EY	2	1		ADD1	TCGA-A2-A0SY	3	0
					BATF2	Nonsense_Mutation	TCGA-A1-A0SP-01A-11D-A099-09				HNRNPL	TCGA-A2-A0EY	2	1		AGPAT6	TCGA-A2-A0SY	3	0
					BSG	Missense_Mutation	TCGA-A1-A0SP-01A-11D-A099-09				HTT	TCGA-A2-A0EY	2	1		ARG1	TCGA-A2-A0SY	3	0
					CCDC172	Frame_Shift_Del	TCGA-A1-A0SP-01A-11D-A099-09				IARS	TCGA-A2-A0EY	2	1		ARHGEF10	TCGA-A2-A0SY	3	0
					COPS7B	Missense_Mutation	TCGA-A1-A0SP-01A-11D-A099-09				IL6	TCGA-A2-A0EY	2	1		ATG5	TCGA-A2-A0SY	3	0
					CROCC	Missense_Mutation	TCGA-A1-A0SP-01A-11D-A099-09				IPO5	TCGA-A2-A0EY	2	1		ATP2B1	TCGA-A2-A0SY	3	0
					CYFIP1	Missense_Mutation	TCGA-A1-A0SP-01A-11D-A099-09				ITIH4	TCGA-A2-A0EY	2	1		ATP6V0A2	TCGA-A2-A0SY	3	0
					DNAH17	Missense_Mutation	TCGA-A1-A0SP-01A-11D-A099-09				KATNA1	TCGA-A2-A0EY	2	1		C3	TCGA-A2-A0SY	3	0
					DSPP	Silent	TCGA-A1-A0SP-01A-11D-A099-09				KIAA1383	TCGA-A2-A0EY	2	1		CACNA1C	TCGA-A2-A0SY	3	0
					ENSG00000211459	RNA	TCGA-A1-A0SP-01A-11D-A099-09				KIAA1432	TCGA-A2-A0EY	2	1		CACNA1D	TCGA-A2-A0SY	3	0
					EPPK1	Silent	TCGA-A1-A0SP-01A-11D-A099-09				KIF6	TCGA-A2-A0EY	2	1		CACNG4	TCGA-A2-A0SY	3	0
					FBXW7	Frame_Shift_Del	TCGA-A1-A0SP-01A-11D-A099-09				KNTC1	TCGA-A2-A0EY	2	1		CDH1	TCGA-A2-A0SY	3	0
					GPATCH8	Silent	TCGA-A1-A0SP-01A-11D-A099-09				KRTAP6-1	TCGA-A2-A0EY	2	1		CHST2	TCGA-A2-A0SY	3	0
					HRNR	Frame_Shift_Del	TCGA-A1-A0SP-01A-11D-A099-09				LGALS14	TCGA-A2-A0EY	2	1		CMYA5	TCGA-A2-A0SY	3	0
					KCNG4	Silent	TCGA-A1-A0SP-01A-11D-A099-09				LMAN1L	TCGA-A2-A0EY	2	1		CTCFL	TCGA-A2-A0SY	3	0
					KCNQ2	Missense_Mutation	TCGA-A1-A0SP-01A-11D-A099-09				LONRF3	TCGA-A2-A0EY	2	1		CWH43	TCGA-A2-A0SY	3	0
					KCTD3	Missense_Mutation	TCGA-A1-A0SP-01A-11D-A099-09				LTBP1	TCGA-A2-A0EY	2	1		DMRT1	TCGA-A2-A0SY	3	0
					KIF20B	Frame_Shift_Del	TCGA-A1-A0SP-01A-11D-A099-09				MAGIX	TCGA-A2-A0EY	2	1		DNAH5	TCGA-A2-A0SY	3	0
					LRIT3	Silent	TCGA-A1-A0SP-01A-11D-A099-09				MALT1	TCGA-A2-A0EY	2	1		DNAH6	TCGA-A2-A0SY	3	0
					LRRC4B	Missense_Mutation	TCGA-A1-A0SP-01A-11D-A099-09				MARK1	TCGA-A2-A0EY	2	1		EIF2C2	TCGA-A2-A0SY	3	0
					MT-ATP6	Nonsense_Mutation	TCGA-A1-A0SP-01A-11D-A099-09				MFSD11	TCGA-A2-A0EY	2	1		EMR2	TCGA-A2-A0SY	3	0
					MT-CO2	Silent	TCGA-A1-A0SP-01A-11D-A099-09				MIR124-1	TCGA-A2-A0EY	2	1		ENSG00000183470	TCGA-A2-A0SY	3	0
					MT-ND6	Silent	TCGA-A1-A0SP-01A-11D-A099-09				MLL	TCGA-A2-A0EY	2	1		ENSG00000210194	TCGA-A2-A0SY	3	0
					MUC12	Missense_Mutation	TCGA-A1-A0SP-01A-11D-A099-09				MOGS	TCGA-A2-A0EY	2	1		ENSG00000265489	TCGA-A2-A0SY	3	0
					MUC12	Frame_Shift_Ins	TCGA-A1-A0SP-01A-11D-A099-09				MUC17	TCGA-A2-A0EY	2	1		EYS	TCGA-A2-A0SY	3	0
					MUC12	Frame_Shift_Del	TCGA-A1-A0SP-01A-11D-A099-09				MYLK	TCGA-A2-A0EY	2	1		FAM188A	TCGA-A2-A0SY	3	0
					NUSAP1	Frame_Shift_Del	TCGA-A1-A0SP-01A-11D-A099-09				MYO9A	TCGA-A2-A0EY	2	1		FAM60A	TCGA-A2-A0SY	3	0
					PDE6C	Missense_Mutation	TCGA-A1-A0SP-01A-11D-A099-09				N4BP2	TCGA-A2-A0EY	2	1		FKBP10	TCGA-A2-A0SY	3	0
					POU2F2	Missense_Mutation	TCGA-A1-A0SP-01A-11D-A099-09				NDNF	TCGA-A2-A0EY	2	1		FOXA1	TCGA-A2-A0SY	3	0
					SLC4A10	Missense_Mutation	TCGA-A1-A0SP-01A-11D-A099-09				NEB	TCGA-A2-A0EY	2	1		FSTL5	TCGA-A2-A0SY	3	0
					SVEP1	Missense_Mutation	TCGA-A1-A0SP-01A-11D-A099-09				NLRC5	TCGA-A2-A0EY	2	1		GDF9	TCGA-A2-A0SY	3	0
					TBC1D3P5	RNA	TCGA-A1-A0SP-01A-11D-A099-09				NLRP7	TCGA-A2-A0EY	2	1		GPS2	TCGA-A2-A0SY	3	0
					THAP7	Missense_Mutation	TCGA-A1-A0SP-01A-11D-A099-09				NRCAM	TCGA-A2-A0EY	2	1		HPS1	TCGA-A2-A0SY	3	0
					THBS4	Silent	TCGA-A1-A0SP-01A-11D-A099-09				OR4D11	TCGA-A2-A0EY	2	1		HRC	TCGA-A2-A0SY	3	0
					TP53	Nonsense_Mutation	TCGA-A1-A0SP-01A-11D-A099-09				PABPC3	TCGA-A2-A0EY	2	1		HSF1	TCGA-A2-A0SY	3	0
					TXNDC16	Nonsense_Mutation	TCGA-A1-A0SP-01A-11D-A099-09				PAG1	TCGA-A2-A0EY	2	1		IGHV1-45	TCGA-A2-A0SY	3	0
					TXNIP	Missense_Mutation	TCGA-A1-A0SP-01A-11D-A099-09				PARP4	TCGA-A2-A0EY	2	1		IL3RA	TCGA-A2-A0SY	3	0
					YEATS4	Frame_Shift_Ins	TCGA-A1-A0SP-01A-11D-A099-09				PARPBP	TCGA-A2-A0EY	2	1		KCND2	TCGA-A2-A0SY	3	0
					ZC3H11A	Missense_Mutation	TCGA-A1-A0SP-01A-11D-A099-09				PATL2	TCGA-A2-A0EY	2	1		KIF1A	TCGA-A2-A0SY	3	0
					ZMYM3	Missense_Mutation	TCGA-A1-A0SP-01A-11D-A099-09				PCF11	TCGA-A2-A0EY	2	1		KLHL11	TCGA-A2-A0SY	3	0
					ZNF687	Missense_Mutation	TCGA-A1-A0SP-01A-11D-A099-09				PCNXL2	TCGA-A2-A0EY	2	1		LAMA2	TCGA-A2-A0SY	3	0
					ANK1	Missense_Mutation	TCGA-A1-A0SQ-01A-21D-A142-09				PDCD11	TCGA-A2-A0EY	2	1		LARP7	TCGA-A2-A0SY	3	0
					BCKDHA	Silent	TCGA-A1-A0SQ-01A-21D-A142-09				PDCD6	TCGA-A2-A0EY	2	1		LRCH1	TCGA-A2-A0SY	3	0
					BMX	Missense_Mutation	TCGA-A1-A0SQ-01A-21D-A142-09				PDHA1	TCGA-A2-A0EY	2	1		LRCH2	TCGA-A2-A0SY	3	0
					CCDC106	Silent	TCGA-A1-A0SQ-01A-21D-A142-09				PELI1	TCGA-A2-A0EY	2	1		LRRIQ1	TCGA-A2-A0SY	3	0
					CGNL1	Silent	TCGA-A1-A0SQ-01A-21D-A142-09				PIK3CA	TCGA-A2-A0EY	2	1		MAST4	TCGA-A2-A0SY	3	0
					CROCCP2	RNA	TCGA-A1-A0SQ-01A-21D-A142-09				PLAGL2	TCGA-A2-A0EY	2	1		MCF2L2	TCGA-A2-A0SY	3	0
					DCAF8L1	Missense_Mutation	TCGA-A1-A0SQ-01A-21D-A142-09				PPP1R7	TCGA-A2-A0EY	2	1		MEGF6	TCGA-A2-A0SY	3	0
					ENAM	Frame_Shift_Del	TCGA-A1-A0SQ-01A-21D-A142-09				PRR14L	TCGA-A2-A0EY	2	1		METTL23	TCGA-A2-A0SY	3	0
					ESF1	Splice_Site	TCGA-A1-A0SQ-01A-21D-A142-09				PTGFRN	TCGA-A2-A0EY	2	1		MYB	TCGA-A2-A0SY	3	0
					FAM71A	Missense_Mutation	TCGA-A1-A0SQ-01A-21D-A142-09				QSER1	TCGA-A2-A0EY	2	1		NAT14	TCGA-A2-A0SY	3	0
					GANC	Missense_Mutation	TCGA-A1-A0SQ-01A-21D-A142-09				RBM25	TCGA-A2-A0EY	2	1		NBPF10	TCGA-A2-A0SY	3	0
					GATA3	Frame_Shift_Ins	TCGA-A1-A0SQ-01A-21D-A142-09				RCBTB2	TCGA-A2-A0EY	2	1		NCF2	TCGA-A2-A0SY	3	0
					HYOU1	Missense_Mutation	TCGA-A1-A0SQ-01A-21D-A142-09				RFFL	TCGA-A2-A0EY	2	1		NHS	TCGA-A2-A0SY	3	0
					KIF1A	Missense_Mutation	TCGA-A1-A0SQ-01A-21D-A142-09				RGAG1	TCGA-A2-A0EY	2	1		NOX4	TCGA-A2-A0SY	3	0
					MAP4K1	Missense_Mutation	TCGA-A1-A0SQ-01A-21D-A142-09				RIN2	TCGA-A2-A0EY	2	1		NPEPPS	TCGA-A2-A0SY	3	0
					MCCC1	Frame_Shift_Ins	TCGA-A1-A0SQ-01A-21D-A142-09				ROPN1	TCGA-A2-A0EY	2	1		NQO2	TCGA-A2-A0SY	3	0
					MTOR	Silent	TCGA-A1-A0SQ-01A-21D-A142-09				SETX	TCGA-A2-A0EY	2	1		NRP1	TCGA-A2-A0SY	3	0
					NTRK2	Silent	TCGA-A1-A0SQ-01A-21D-A142-09				SFTPB	TCGA-A2-A0EY	2	1		OPRL1	TCGA-A2-A0SY	3	0
					PLCE1	Missense_Mutation	TCGA-A1-A0SQ-01A-21D-A142-09				SGSM1	TCGA-A2-A0EY	2	1		OR14I1	TCGA-A2-A0SY	3	0
					PTPRH	Missense_Mutation	TCGA-A1-A0SQ-01A-21D-A142-09				SH3BP1	TCGA-A2-A0EY	2	1		OR2B11	TCGA-A2-A0SY	3	0
					RASGRP4	Silent	TCGA-A1-A0SQ-01A-21D-A142-09				SHANK1	TCGA-A2-A0EY	2	1		OTUD6A	TCGA-A2-A0SY	3	0
					RFNG	Missense_Mutation	TCGA-A1-A0SQ-01A-21D-A142-09				SI	TCGA-A2-A0EY	2	1		PCDHGA11	TCGA-A2-A0SY	3	0
					RP1L1	Nonsense_Mutation	TCGA-A1-A0SQ-01A-21D-A142-09				SIPA1	TCGA-A2-A0EY	2	1		PIK3CA	TCGA-A2-A0SY	3	0
					THUMPD2	Frame_Shift_Del	TCGA-A1-A0SQ-01A-21D-A142-09				SLC12A3	TCGA-A2-A0EY	2	1		PIK3CB	TCGA-A2-A0SY	3	0
					TTC7B	Missense_Mutation	TCGA-A1-A0SQ-01A-21D-A142-09				SLC13A4	TCGA-A2-A0EY	2	1		PIM2	TCGA-A2-A0SY	3	0
					WNT4	Missense_Mutation	TCGA-A1-A0SQ-01A-21D-A142-09				SLC38A1	TCGA-A2-A0EY	2	1		PLXDC1	TCGA-A2-A0SY	3	0
					XRCC2	Missense_Mutation	TCGA-A1-A0SQ-01A-21D-A142-09				SMC6	TCGA-A2-A0EY	2	1		PPP1R27	TCGA-A2-A0SY	3	0
					ANKRD34C	Missense_Mutation	TCGA-A2-A04N-01A-11D-A10Y-09				SPEN	TCGA-A2-A0EY	2	1		PPP1R3A	TCGA-A2-A0SY	3	0
					ASXL1	Nonsense_Mutation	TCGA-A2-A04N-01A-11D-A10Y-09				STARD13	TCGA-A2-A0EY	2	1		PRMT10	TCGA-A2-A0SY	3	0
					CD55	Frame_Shift_Del	TCGA-A2-A04N-01A-11D-A10Y-09				STRN	TCGA-A2-A0EY	2	1		PRRC2C	TCGA-A2-A0SY	3	0
					CHN2	Missense_Mutation	TCGA-A2-A04N-01A-11D-A10Y-09				SUN1	TCGA-A2-A0EY	2	1		RAB37	TCGA-A2-A0SY	3	0
					COL6A6	Missense_Mutation	TCGA-A2-A04N-01A-11D-A10Y-09				TCF3	TCGA-A2-A0EY	2	1		RARB	TCGA-A2-A0SY	3	0
					DHX32	Silent	TCGA-A2-A04N-01A-11D-A10Y-09				TMEM169	TCGA-A2-A0EY	2	1		RNF121	TCGA-A2-A0SY	3	0
					ELP6	Missense_Mutation	TCGA-A2-A04N-01A-11D-A10Y-09				TMEM47	TCGA-A2-A0EY	2	1		SCAF4	TCGA-A2-A0SY	3	0
					EML5	Missense_Mutation	TCGA-A2-A04N-01A-11D-A10Y-09				TP53	TCGA-A2-A0EY	2	1		SLK	TCGA-A2-A0SY	3	0
					FAM13A	Silent	TCGA-A2-A04N-01A-11D-A10Y-09				TRBV19	TCGA-A2-A0EY	2	1		SMARCA1	TCGA-A2-A0SY	3	0
					GDPD1	Missense_Mutation	TCGA-A2-A04N-01A-11D-A10Y-09				TRBV6-4	TCGA-A2-A0EY	2	1		SNX13	TCGA-A2-A0SY	3	0
					KANSL1L	Silent	TCGA-A2-A04N-01A-11D-A10Y-09				TRMT2B	TCGA-A2-A0EY	2	1		SPICE1	TCGA-A2-A0SY	3	0
					KIF16B	Splice_Site	TCGA-A2-A04N-01A-11D-A10Y-09				TRPC5	TCGA-A2-A0EY	2	1		TAB3	TCGA-A2-A0SY	3	0
					KIRREL3	Silent	TCGA-A2-A04N-01A-11D-A10Y-09				TRPS1	TCGA-A2-A0EY	2	1		TAF1L	TCGA-A2-A0SY	3	0
					LAMA1	Silent	TCGA-A2-A04N-01A-11D-A10Y-09				TTN	TCGA-A2-A0EY	2	1		TCP11L2	TCGA-A2-A0SY	3	0
					MAGEE2	Missense_Mutation	TCGA-A2-A04N-01A-11D-A10Y-09				UMODL1	TCGA-A2-A0EY	2	1		TGDS	TCGA-A2-A0SY	3	0
					MAP3K1	Frame_Shift_Del	TCGA-A2-A04N-01A-11D-A10Y-09				WDR66	TCGA-A2-A0EY	2	1		TGM4	TCGA-A2-A0SY	3	0
					MAP3K1	In_Frame_Del	TCGA-A2-A04N-01A-11D-A10Y-09				WRN	TCGA-A2-A0EY	2	1		THAP7	TCGA-A2-A0SY	3	0
					MAP3K1	Missense_Mutation	TCGA-A2-A04N-01A-11D-A10Y-09				ZACN	TCGA-A2-A0EY	2	1		TINAG	TCGA-A2-A0SY	3	0
					MAP3K1	Missense_Mutation	TCGA-A2-A04N-01A-11D-A10Y-09				ZAP70	TCGA-A2-A0EY	2	1		TOMM20L	TCGA-A2-A0SY	3	0
					MST1P9	Silent	TCGA-A2-A04N-01A-11D-A10Y-09				ZDBF2	TCGA-A2-A0EY	2	1		TPCN1	TCGA-A2-A0SY	3	0
					MUC16	Missense_Mutation	TCGA-A2-A04N-01A-11D-A10Y-09				ZIC1	TCGA-A2-A0EY	2	1		TRAF3IP3	TCGA-A2-A0SY	3	0
					MYO3A	Missense_Mutation	TCGA-A2-A04N-01A-11D-A10Y-09				ZNF211	TCGA-A2-A0EY	2	1		TRANK1	TCGA-A2-A0SY	3	0
					MYO5B	Missense_Mutation	TCGA-A2-A04N-01A-11D-A10Y-09				ZNF467	TCGA-A2-A0EY	2	1		TTN	TCGA-A2-A0SY	3	0
					PCNT	Missense_Mutation	TCGA-A2-A04N-01A-11D-A10Y-09				ZNF473	TCGA-A2-A0EY	2	1		UBE4B	TCGA-A2-A0SY	3	0
					PIK3C3	Missense_Mutation	TCGA-A2-A04N-01A-11D-A10Y-09				ZNF527	TCGA-A2-A0EY	2	1		UMPS	TCGA-A2-A0SY	3	0
					PIK3CA	Missense_Mutation	TCGA-A2-A04N-01A-11D-A10Y-09				ZNF587	TCGA-A2-A0EY	2	1		WDR33	TCGA-A2-A0SY	3	0
					PRKAG3	Missense_Mutation	TCGA-A2-A04N-01A-11D-A10Y-09				ZNF625	TCGA-A2-A0EY	2	1		ZNF567	TCGA-A2-A0SY	3	0
					REG1B	Missense_Mutation	TCGA-A2-A04N-01A-11D-A10Y-09				ZNF626	TCGA-A2-A0EY	2	1		AASS	TCGA-A2-A0T5	2	0
					RNFT2	Missense_Mutation	TCGA-A2-A04N-01A-11D-A10Y-09				ACLY	TCGA-A2-A0SV	4	1		AATF	TCGA-A2-A0T5	2	0
					SCLT1	Missense_Mutation	TCGA-A2-A04N-01A-11D-A10Y-09				ATP9A	TCGA-A2-A0SV	4	1		ABCA1	TCGA-A2-A0T5	2	0
					SCN2A	Missense_Mutation	TCGA-A2-A04N-01A-11D-A10Y-09				BRDT	TCGA-A2-A0SV	4	1		ABCA7	TCGA-A2-A0T5	2	0
					SLC7A8	Missense_Mutation	TCGA-A2-A04N-01A-11D-A10Y-09				BTN2A1	TCGA-A2-A0SV	4	1		ABCA8	TCGA-A2-A0T5	2	0
					TCF12	Missense_Mutation	TCGA-A2-A04N-01A-11D-A10Y-09				C19orf44	TCGA-A2-A0SV	4	1		ABCC1	TCGA-A2-A0T5	2	0
					TOX2	Missense_Mutation	TCGA-A2-A04N-01A-11D-A10Y-09				CEP76	TCGA-A2-A0SV	4	1		ABCC11	TCGA-A2-A0T5	2	0
					TSNARE1	Missense_Mutation	TCGA-A2-A04N-01A-11D-A10Y-09				CFTR	TCGA-A2-A0SV	4	1		ABCC4	TCGA-A2-A0T5	2	0
					TTN	Silent	TCGA-A2-A04N-01A-11D-A10Y-09				CIT	TCGA-A2-A0SV	4	1		ABCC5	TCGA-A2-A0T5	2	0
					UNC45B	Missense_Mutation	TCGA-A2-A04N-01A-11D-A10Y-09				CSMD1	TCGA-A2-A0SV	4	1		ABCG4	TCGA-A2-A0T5	2	0
					VRTN	Missense_Mutation	TCGA-A2-A04N-01A-11D-A10Y-09				DYNC2H1	TCGA-A2-A0SV	4	1		ABHD1	TCGA-A2-A0T5	2	0
					WRN	In_Frame_Del	TCGA-A2-A04N-01A-11D-A10Y-09				DYRK2	TCGA-A2-A0SV	4	1		ABHD11	TCGA-A2-A0T5	2	0
					ZNF461	Silent	TCGA-A2-A04N-01A-11D-A10Y-09				FAT2	TCGA-A2-A0SV	4	1		ABR	TCGA-A2-A0T5	2	0
					ZNF791	Missense_Mutation	TCGA-A2-A04N-01A-11D-A10Y-09				FAT3	TCGA-A2-A0SV	4	1		ACACB	TCGA-A2-A0T5	2	0
					ZSCAN12	Missense_Mutation	TCGA-A2-A04N-01A-11D-A10Y-09				FBN2	TCGA-A2-A0SV	4	1		ACADS	TCGA-A2-A0T5	2	0
					ABHD4	Silent	TCGA-A2-A04P-01A-31D-A128-09				HDAC9	TCGA-A2-A0SV	4	1		ACCS	TCGA-A2-A0T5	2	0
					ACVR2A	Frame_Shift_Del	TCGA-A2-A04P-01A-31D-A128-09				ITGA2B	TCGA-A2-A0SV	4	1		ACCSL	TCGA-A2-A0T5	2	0
					ADAD1	Silent	TCGA-A2-A04P-01A-31D-A128-09				MLL3	TCGA-A2-A0SV	4	1		ACE2	TCGA-A2-A0T5	2	0
					AKAP4	Missense_Mutation	TCGA-A2-A04P-01A-31D-A128-09				MOV10L1	TCGA-A2-A0SV	4	1		ACOT1	TCGA-A2-A0T5	2	0
					AKAP9	Missense_Mutation	TCGA-A2-A04P-01A-31D-A128-09				MYL1	TCGA-A2-A0SV	4	1		ACOT2	TCGA-A2-A0T5	2	0
					ANKRD20A4	Silent	TCGA-A2-A04P-01A-31D-A128-09				PHACTR1	TCGA-A2-A0SV	4	1		ACSF2	TCGA-A2-A0T5	2	0
					ASB9	Missense_Mutation	TCGA-A2-A04P-01A-31D-A128-09				PPM1H	TCGA-A2-A0SV	4	1		ACSM1	TCGA-A2-A0T5	2	0
					ATF4	Missense_Mutation	TCGA-A2-A04P-01A-31D-A128-09				PTEN	TCGA-A2-A0SV	4	1		ACTN1	TCGA-A2-A0T5	2	0
					BIN2	Missense_Mutation	TCGA-A2-A04P-01A-31D-A128-09				SLC6A4	TCGA-A2-A0SV	4	1		ACVR1B	TCGA-A2-A0T5	2	0
					BVES	Missense_Mutation	TCGA-A2-A04P-01A-31D-A128-09				SORBS2	TCGA-A2-A0SV	4	1		ADAD1	TCGA-A2-A0T5	2	0
					C10orf71	Missense_Mutation	TCGA-A2-A04P-01A-31D-A128-09				TP53	TCGA-A2-A0SV	4	1		ADAM11	TCGA-A2-A0T5	2	0
					C20orf132	Missense_Mutation	TCGA-A2-A04P-01A-31D-A128-09				VKORC1	TCGA-A2-A0SV	4	1		ADAM15	TCGA-A2-A0T5	2	0
					C2orf18	Silent	TCGA-A2-A04P-01A-31D-A128-09				ABCA10	TCGA-A2-A0SW	4	1		ADAM33	TCGA-A2-A0T5	2	0
					CCRL1	Missense_Mutation	TCGA-A2-A04P-01A-31D-A128-09				CDH6	TCGA-A2-A0SW	4	1		ADAMTS12	TCGA-A2-A0T5	2	0
					CEP95	Missense_Mutation	TCGA-A2-A04P-01A-31D-A128-09				CNOT2	TCGA-A2-A0SW	4	1		ADAMTS16	TCGA-A2-A0T5	2	0
					CNGB3	Missense_Mutation	TCGA-A2-A04P-01A-31D-A128-09				CPED1	TCGA-A2-A0SW	4	1		ADAMTSL4	TCGA-A2-A0T5	2	0
					CXADR	Silent	TCGA-A2-A04P-01A-31D-A128-09				DDX50	TCGA-A2-A0SW	4	1		ADCK2	TCGA-A2-A0T5	2	0
					CYB5R1	Missense_Mutation	TCGA-A2-A04P-01A-31D-A128-09				EFHA2	TCGA-A2-A0SW	4	1		ADCY4	TCGA-A2-A0T5	2	0
					DHX58	Missense_Mutation	TCGA-A2-A04P-01A-31D-A128-09				FGA	TCGA-A2-A0SW	4	1		ADRA1A	TCGA-A2-A0T5	2	0
					DNAH6	Silent	TCGA-A2-A04P-01A-31D-A128-09				FOXJ1	TCGA-A2-A0SW	4	1		ADRA2C	TCGA-A2-A0T5	2	0
					DPP8	Splice_Site	TCGA-A2-A04P-01A-31D-A128-09				GNB2L1	TCGA-A2-A0SW	4	1		AEBP1	TCGA-A2-A0T5	2	0
					DYNC2H1	Silent	TCGA-A2-A04P-01A-31D-A128-09				GPRIN3	TCGA-A2-A0SW	4	1		AFG3L2	TCGA-A2-A0T5	2	0
					DYNC2H1	Missense_Mutation	TCGA-A2-A04P-01A-31D-A128-09				KANSL3	TCGA-A2-A0SW	4	1		AFMID	TCGA-A2-A0T5	2	0
					EIF2C4	Missense_Mutation	TCGA-A2-A04P-01A-31D-A128-09				LOC220729	TCGA-A2-A0SW	4	1		AGAP2	TCGA-A2-A0T5	2	0
					EMILIN2	Missense_Mutation	TCGA-A2-A04P-01A-31D-A128-09				LRBA	TCGA-A2-A0SW	4	1		AGRN	TCGA-A2-A0T5	2	0
					ERCC6	Silent	TCGA-A2-A04P-01A-31D-A128-09				LRRC8B	TCGA-A2-A0SW	4	1		AHNAK	TCGA-A2-A0T5	2	0
					ERVFRD-1	Silent	TCGA-A2-A04P-01A-31D-A128-09				MCTP2	TCGA-A2-A0SW	4	1		AHNAK2	TCGA-A2-A0T5	2	0
					FAM135B	Missense_Mutation	TCGA-A2-A04P-01A-31D-A128-09				MERTK	TCGA-A2-A0SW	4	1		AHRR	TCGA-A2-A0T5	2	0
					FAM5C	Missense_Mutation	TCGA-A2-A04P-01A-31D-A128-09				METTL7B	TCGA-A2-A0SW	4	1		AK1	TCGA-A2-A0T5	2	0
					FARS2	Missense_Mutation	TCGA-A2-A04P-01A-31D-A128-09				MT-CO1	TCGA-A2-A0SW	4	1		AKAP13	TCGA-A2-A0T5	2	0
					FASLG	Missense_Mutation	TCGA-A2-A04P-01A-31D-A128-09				MT-ND5	TCGA-A2-A0SW	4	1		AKNA	TCGA-A2-A0T5	2	0
					GJA4	Missense_Mutation	TCGA-A2-A04P-01A-31D-A128-09				MYEOV2	TCGA-A2-A0SW	4	1		AKR7A2	TCGA-A2-A0T5	2	0
					GOLGA6L2	In_Frame_Del	TCGA-A2-A04P-01A-31D-A128-09				NCKAP5	TCGA-A2-A0SW	4	1		AKR7L	TCGA-A2-A0T5	2	0
					GRIN3B	Missense_Mutation	TCGA-A2-A04P-01A-31D-A128-09				NID2	TCGA-A2-A0SW	4	1		AKT2	TCGA-A2-A0T5	2	0
					GRM3	Missense_Mutation	TCGA-A2-A04P-01A-31D-A128-09				PAK7	TCGA-A2-A0SW	4	1		ALAS2	TCGA-A2-A0T5	2	0
					GSTP1	Silent	TCGA-A2-A04P-01A-31D-A128-09				PDE6C	TCGA-A2-A0SW	4	1		ALDH3A1	TCGA-A2-A0T5	2	0
					HEYL	Nonsense_Mutation	TCGA-A2-A04P-01A-31D-A128-09				PIK3R1	TCGA-A2-A0SW	4	1		ALDH3B1	TCGA-A2-A0T5	2	0
					HGSNAT	Missense_Mutation	TCGA-A2-A04P-01A-31D-A128-09				PLXNA4	TCGA-A2-A0SW	4	1		ALDOB	TCGA-A2-A0T5	2	0
					HIPK1	Missense_Mutation	TCGA-A2-A04P-01A-31D-A128-09				PPP4R4	TCGA-A2-A0SW	4	1		ALG12	TCGA-A2-A0T5	2	0
					HOOK3	Missense_Mutation	TCGA-A2-A04P-01A-31D-A128-09				PTPRB	TCGA-A2-A0SW	4	1		ALPK3	TCGA-A2-A0T5	2	0
					HS1BP3	Missense_Mutation	TCGA-A2-A04P-01A-31D-A128-09				RPL18A	TCGA-A2-A0SW	4	1		AMBRA1	TCGA-A2-A0T5	2	0
					HTR1A	Frame_Shift_Del	TCGA-A2-A04P-01A-31D-A128-09				SERPINA4	TCGA-A2-A0SW	4	1		AMHR2	TCGA-A2-A0T5	2	0
					IL10RB	Missense_Mutation	TCGA-A2-A04P-01A-31D-A128-09				SERPINB12	TCGA-A2-A0SW	4	1		AMIGO1	TCGA-A2-A0T5	2	0
					IL1RAPL1	Missense_Mutation	TCGA-A2-A04P-01A-31D-A128-09				SLC29A4	TCGA-A2-A0SW	4	1		AMOT	TCGA-A2-A0T5	2	0
					ILKAP	Frame_Shift_Del	TCGA-A2-A04P-01A-31D-A128-09				SRSF11	TCGA-A2-A0SW	4	1		AMOTL1	TCGA-A2-A0T5	2	0
					INTS1	Missense_Mutation	TCGA-A2-A04P-01A-31D-A128-09				STARD4	TCGA-A2-A0SW	4	1		ANKFY1	TCGA-A2-A0T5	2	0
					IQCF1	Missense_Mutation	TCGA-A2-A04P-01A-31D-A128-09				SUCLA2	TCGA-A2-A0SW	4	1		ANKHD1	TCGA-A2-A0T5	2	0
					ITGA11	Splice_Site	TCGA-A2-A04P-01A-31D-A128-09				TCHH	TCGA-A2-A0SW	4	1		ANKRD2	TCGA-A2-A0T5	2	0
					KCNAB1	Missense_Mutation	TCGA-A2-A04P-01A-31D-A128-09				TP53	TCGA-A2-A0SW	4	1		ANPEP	TCGA-A2-A0T5	2	0
					KCNJ4	Missense_Mutation	TCGA-A2-A04P-01A-31D-A128-09				TTN	TCGA-A2-A0SW	4	1		AP2B1	TCGA-A2-A0T5	2	0
					KLHL32	Missense_Mutation	TCGA-A2-A04P-01A-31D-A128-09				USP15	TCGA-A2-A0SW	4	1		AP2M1	TCGA-A2-A0T5	2	0
					LIPE	Silent	TCGA-A2-A04P-01A-31D-A128-09				XRCC1	TCGA-A2-A0SW	4	1		APBB2	TCGA-A2-A0T5	2	0
					LOXHD1	Missense_Mutation	TCGA-A2-A04P-01A-31D-A128-09				ZC3H6	TCGA-A2-A0SW	4	1		APOB	TCGA-A2-A0T5	2	0
					LRRC37A4P	RNA	TCGA-A2-A04P-01A-31D-A128-09				ZNF107	TCGA-A2-A0SW	4	1		APOC4	TCGA-A2-A0T5	2	0
					MAB21L1	Silent	TCGA-A2-A04P-01A-31D-A128-09				ZNF160	TCGA-A2-A0SW	4	1		AQP10	TCGA-A2-A0T5	2	0
					MAGEA1	Missense_Mutation	TCGA-A2-A04P-01A-31D-A128-09				ANKRD30BL	TCGA-A2-A0T3	1	1		ARFGEF2	TCGA-A2-A0T5	2	0
					MTHFD1	Missense_Mutation	TCGA-A2-A04P-01A-31D-A128-09				ARMCX2	TCGA-A2-A0T3	1	1		ARHGAP17	TCGA-A2-A0T5	2	0
					MUC12	Missense_Mutation	TCGA-A2-A04P-01A-31D-A128-09				BPHL	TCGA-A2-A0T3	1	1		ARHGAP25	TCGA-A2-A0T5	2	0
					MYO18A	Missense_Mutation	TCGA-A2-A04P-01A-31D-A128-09				C7orf71	TCGA-A2-A0T3	1	1		ARHGAP33	TCGA-A2-A0T5	2	0
					N4BP2L2	Silent	TCGA-A2-A04P-01A-31D-A128-09				CELSR2	TCGA-A2-A0T3	1	1		ARHGEF12	TCGA-A2-A0T5	2	0
					NOL9	Silent	TCGA-A2-A04P-01A-31D-A128-09				CFHR4	TCGA-A2-A0T3	1	1		ARHGEF15	TCGA-A2-A0T5	2	0
					NPHP4	Silent	TCGA-A2-A04P-01A-31D-A128-09				COL6A3	TCGA-A2-A0T3	1	1		ARHGEF7	TCGA-A2-A0T5	2	0
					OGDH	Missense_Mutation	TCGA-A2-A04P-01A-31D-A128-09				CROCCP2	TCGA-A2-A0T3	1	1		ARID1A	TCGA-A2-A0T5	2	0
					OR4L1	Silent	TCGA-A2-A04P-01A-31D-A128-09				DGKI	TCGA-A2-A0T3	1	1		ARIH2	TCGA-A2-A0T5	2	0
					OR9A2	Missense_Mutation	TCGA-A2-A04P-01A-31D-A128-09				ELTD1	TCGA-A2-A0T3	1	1		ARMC10	TCGA-A2-A0T5	2	0
					OTOGL	Missense_Mutation	TCGA-A2-A04P-01A-31D-A128-09				FAM22A	TCGA-A2-A0T3	1	1		ARPC2	TCGA-A2-A0T5	2	0
					PACSIN2	Missense_Mutation	TCGA-A2-A04P-01A-31D-A128-09				FAM9B	TCGA-A2-A0T3	1	1		ASGR1	TCGA-A2-A0T5	2	0
					PAK3	Missense_Mutation	TCGA-A2-A04P-01A-31D-A128-09				GRIN3A	TCGA-A2-A0T3	1	1		ASIC1	TCGA-A2-A0T5	2	0
					PCDHA13	Missense_Mutation	TCGA-A2-A04P-01A-31D-A128-09				KIAA1045	TCGA-A2-A0T3	1	1		ASMTL	TCGA-A2-A0T5	2	0
					PCDHGB4	Missense_Mutation	TCGA-A2-A04P-01A-31D-A128-09				KLHL22	TCGA-A2-A0T3	1	1		ASPH	TCGA-A2-A0T5	2	0
					PDE1C	Silent	TCGA-A2-A04P-01A-31D-A128-09				LHFPL4	TCGA-A2-A0T3	1	1		ASPHD2	TCGA-A2-A0T5	2	0
					PDLIM4	Missense_Mutation	TCGA-A2-A04P-01A-31D-A128-09				MUC16	TCGA-A2-A0T3	1	1		ASTN1	TCGA-A2-A0T5	2	0
					PGLS	Splice_Site	TCGA-A2-A04P-01A-31D-A128-09				NRXN2	TCGA-A2-A0T3	1	1		ATF7IP	TCGA-A2-A0T5	2	0
					PHEX	Missense_Mutation	TCGA-A2-A04P-01A-31D-A128-09				ODZ1	TCGA-A2-A0T3	1	1		ATN1	TCGA-A2-A0T5	2	0
					PIK3CA	Missense_Mutation	TCGA-A2-A04P-01A-31D-A128-09				OR8H2	TCGA-A2-A0T3	1	1		ATP1A1	TCGA-A2-A0T5	2	0
					PLEKHA8P1	RNA	TCGA-A2-A04P-01A-31D-A128-09				PARPBP	TCGA-A2-A0T3	1	1		ATP2B2	TCGA-A2-A0T5	2	0
					PLEKHB2	Missense_Mutation	TCGA-A2-A04P-01A-31D-A128-09				POU4F3	TCGA-A2-A0T3	1	1		ATP8B2	TCGA-A2-A0T5	2	0
					PPRC1	Missense_Mutation	TCGA-A2-A04P-01A-31D-A128-09				PPM1E	TCGA-A2-A0T3	1	1		ATRIP	TCGA-A2-A0T5	2	0
					PSMD1	Missense_Mutation	TCGA-A2-A04P-01A-31D-A128-09				PRRC2C	TCGA-A2-A0T3	1	1		ATXN2L	TCGA-A2-A0T5	2	0
					PTPRO	Missense_Mutation	TCGA-A2-A04P-01A-31D-A128-09				SIM1	TCGA-A2-A0T3	1	1		AUTS2	TCGA-A2-A0T5	2	0
					PYROXD1	Missense_Mutation	TCGA-A2-A04P-01A-31D-A128-09				SIRPB1	TCGA-A2-A0T3	1	1		AXIN2	TCGA-A2-A0T5	2	0
					RBM19	Missense_Mutation	TCGA-A2-A04P-01A-31D-A128-09				SOD2	TCGA-A2-A0T3	1	1		AZI1	TCGA-A2-A0T5	2	0
					RBM27	Missense_Mutation	TCGA-A2-A04P-01A-31D-A128-09				YEATS2	TCGA-A2-A0T3	1	1		BAHD1	TCGA-A2-A0T5	2	0
					RBM44	Missense_Mutation	TCGA-A2-A04P-01A-31D-A128-09				ZFYVE9	TCGA-A2-A0T3	1	1		BAIAP3	TCGA-A2-A0T5	2	0
					ROBO2	Missense_Mutation	TCGA-A2-A04P-01A-31D-A128-09				CCR2	TCGA-A2-A0T4	2	1		BCAP31	TCGA-A2-A0T5	2	0
					RPP38	Missense_Mutation	TCGA-A2-A04P-01A-31D-A128-09				CDH1	TCGA-A2-A0T4	2	1		BCKDHA	TCGA-A2-A0T5	2	0
					RPTOR	Missense_Mutation	TCGA-A2-A04P-01A-31D-A128-09				CNNM1	TCGA-A2-A0T4	2	1		BCL11A	TCGA-A2-A0T5	2	0
					RYR2	Silent	TCGA-A2-A04P-01A-31D-A128-09				CPT1A	TCGA-A2-A0T4	2	1		BCL9L	TCGA-A2-A0T5	2	0
					SAAL1	Missense_Mutation	TCGA-A2-A04P-01A-31D-A128-09				CTPS2	TCGA-A2-A0T4	2	1		BEND6	TCGA-A2-A0T5	2	0
					SALL1	Missense_Mutation	TCGA-A2-A04P-01A-31D-A128-09				CXorf26	TCGA-A2-A0T4	2	1		BFSP1	TCGA-A2-A0T5	2	0
					SEMA4D	Nonsense_Mutation	TCGA-A2-A04P-01A-31D-A128-09				DOCK2	TCGA-A2-A0T4	2	1		BGN	TCGA-A2-A0T5	2	0
					SERPINA7	Silent	TCGA-A2-A04P-01A-31D-A128-09				FAM111B	TCGA-A2-A0T4	2	1		BMPR2	TCGA-A2-A0T5	2	0
					SETDB1	Missense_Mutation	TCGA-A2-A04P-01A-31D-A128-09				FAM193A	TCGA-A2-A0T4	2	1		BOD1L1	TCGA-A2-A0T5	2	0
					SHROOM4	Silent	TCGA-A2-A04P-01A-31D-A128-09				GPR37	TCGA-A2-A0T4	2	1		BRD3	TCGA-A2-A0T5	2	0
					SLCO1C1	Missense_Mutation	TCGA-A2-A04P-01A-31D-A128-09				HCFC1R1	TCGA-A2-A0T4	2	1		BST2	TCGA-A2-A0T5	2	0
					SOS1	Nonsense_Mutation	TCGA-A2-A04P-01A-31D-A128-09				HMGCLL1	TCGA-A2-A0T4	2	1		BTBD16	TCGA-A2-A0T5	2	0
					SPTBN5	Missense_Mutation	TCGA-A2-A04P-01A-31D-A128-09				HS6ST1	TCGA-A2-A0T4	2	1		BTBD19	TCGA-A2-A0T5	2	0
					SRPK1	Missense_Mutation	TCGA-A2-A04P-01A-31D-A128-09				IL1R2	TCGA-A2-A0T4	2	1		BTN2A1	TCGA-A2-A0T5	2	0
					TANC1	Missense_Mutation	TCGA-A2-A04P-01A-31D-A128-09				KDM6A	TCGA-A2-A0T4	2	1		BTN2A2	TCGA-A2-A0T5	2	0
					TAS2R31	Missense_Mutation	TCGA-A2-A04P-01A-31D-A128-09				LRP2	TCGA-A2-A0T4	2	1		C13orf35	TCGA-A2-A0T5	2	0
					TDRD1	Missense_Mutation	TCGA-A2-A04P-01A-31D-A128-09				MFSD11	TCGA-A2-A0T4	2	1		C14orf101	TCGA-A2-A0T5	2	0
					TEX10	Silent	TCGA-A2-A04P-01A-31D-A128-09				NLRC4	TCGA-A2-A0T4	2	1		C14orf37	TCGA-A2-A0T5	2	0
					TEX15	Missense_Mutation	TCGA-A2-A04P-01A-31D-A128-09				PIK3CA	TCGA-A2-A0T4	2	1		C15orf52	TCGA-A2-A0T5	2	0
					TNRC6B	Nonsense_Mutation	TCGA-A2-A04P-01A-31D-A128-09				SF3B2	TCGA-A2-A0T4	2	1		C15orf62	TCGA-A2-A0T5	2	0
					TP53	Frame_Shift_Del	TCGA-A2-A04P-01A-31D-A128-09				SPEG	TCGA-A2-A0T4	2	1		C16orf90	TCGA-A2-A0T5	2	0
					TTBK2	Silent	TCGA-A2-A04P-01A-31D-A128-09				THSD7A	TCGA-A2-A0T4	2	1		C16orf92	TCGA-A2-A0T5	2	0
					UBE2J2	Missense_Mutation	TCGA-A2-A04P-01A-31D-A128-09				VWDE	TCGA-A2-A0T4	2	1		C17orf108	TCGA-A2-A0T5	2	0
					UFL1	Missense_Mutation	TCGA-A2-A04P-01A-31D-A128-09				ZFP36L1	TCGA-A2-A0T4	2	1		C17orf72	TCGA-A2-A0T5	2	0
					UNC5C	Missense_Mutation	TCGA-A2-A04P-01A-31D-A128-09				ZIC4	TCGA-A2-A0T4	2	1		C19orf57	TCGA-A2-A0T5	2	0
					USP37	Missense_Mutation	TCGA-A2-A04P-01A-31D-A128-09				ZMIZ2	TCGA-A2-A0T4	2	1		C1orf106	TCGA-A2-A0T5	2	0
					VAC14	Missense_Mutation	TCGA-A2-A04P-01A-31D-A128-09				ZNF618	TCGA-A2-A0T4	2	1		C1orf85	TCGA-A2-A0T5	2	0
					WTAP	Missense_Mutation	TCGA-A2-A04P-01A-31D-A128-09				BAIAP3	TCGA-A2-A0YF	1	1		C20orf79	TCGA-A2-A0T5	2	0
					ZNF595	RNA	TCGA-A2-A04P-01A-31D-A128-09				CALD1	TCGA-A2-A0YF	1	1		C21orf59	TCGA-A2-A0T5	2	0
					ARHGEF1	Missense_Mutation	TCGA-A2-A04Q-01A-21W-A050-09				CTCF	TCGA-A2-A0YF	1	1		C22orf28	TCGA-A2-A0T5	2	0
					ARHGEF10L	Silent	TCGA-A2-A04Q-01A-21W-A050-09				CYP27A1	TCGA-A2-A0YF	1	1		C2orf56	TCGA-A2-A0T5	2	0
					ARID2	Missense_Mutation	TCGA-A2-A04Q-01A-21W-A050-09				CYTH4	TCGA-A2-A0YF	1	1		C2orf65	TCGA-A2-A0T5	2	0
					CHADL	Frame_Shift_Ins	TCGA-A2-A04Q-01A-21W-A050-09				DNM1P46	TCGA-A2-A0YF	1	1		C3orf20	TCGA-A2-A0T5	2	0
					CHAF1A	Missense_Mutation	TCGA-A2-A04Q-01A-21W-A050-09				FAM157B	TCGA-A2-A0YF	1	1		C3orf78	TCGA-A2-A0T5	2	0
					CLSTN2	Silent	TCGA-A2-A04Q-01A-21W-A050-09				GPR160	TCGA-A2-A0YF	1	1		C5orf25	TCGA-A2-A0T5	2	0
					GPI	Frame_Shift_Ins	TCGA-A2-A04Q-01A-21W-A050-09				HDAC8	TCGA-A2-A0YF	1	1		C5orf4	TCGA-A2-A0T5	2	0
					HECW1	Silent	TCGA-A2-A04Q-01A-21W-A050-09				IMPG1	TCGA-A2-A0YF	1	1		C5orf56	TCGA-A2-A0T5	2	0
					KCNQ5	Missense_Mutation	TCGA-A2-A04Q-01A-21W-A050-09				LRRC37A4P	TCGA-A2-A0YF	1	1		C6orf89	TCGA-A2-A0T5	2	0
					NF1	Nonsense_Mutation	TCGA-A2-A04Q-01A-21W-A050-09				MAP3K1	TCGA-A2-A0YF	1	1		C7orf34	TCGA-A2-A0T5	2	0
					PCLO	Frame_Shift_Ins	TCGA-A2-A04Q-01A-21W-A050-09				MNDA	TCGA-A2-A0YF	1	1		C9orf142	TCGA-A2-A0T5	2	0
					SH3PXD2A	Frame_Shift_Ins	TCGA-A2-A04Q-01A-21W-A050-09				NBPF10	TCGA-A2-A0YF	1	1		C9orf3	TCGA-A2-A0T5	2	0
					SVEP1	Missense_Mutation	TCGA-A2-A04Q-01A-21W-A050-09				PIP5K1C	TCGA-A2-A0YF	1	1		C9orf91	TCGA-A2-A0T5	2	0
					TEKT1	Silent	TCGA-A2-A04Q-01A-21W-A050-09				RIOK2	TCGA-A2-A0YF	1	1		C9orf96	TCGA-A2-A0T5	2	0
					ACVR1B	Missense_Mutation	TCGA-A2-A04R-01A-41D-A117-09				TIMM21	TCGA-A2-A0YF	1	1		CACNA1I	TCGA-A2-A0T5	2	0
					ADAMTSL1	Missense_Mutation	TCGA-A2-A04R-01A-41D-A117-09				TPR	TCGA-A2-A0YF	1	1		CACNA2D2	TCGA-A2-A0T5	2	0
					ADAMTSL1	Nonsense_Mutation	TCGA-A2-A04R-01A-41D-A117-09				ZNF486	TCGA-A2-A0YF	1	1		CACNA2D4	TCGA-A2-A0T5	2	0
					B4GALT6	Silent	TCGA-A2-A04R-01A-41D-A117-09				ZNF627	TCGA-A2-A0YF	1	1		CACNB1	TCGA-A2-A0T5	2	0
					C10orf88	Missense_Mutation	TCGA-A2-A04R-01A-41D-A117-09				ARHGEF25	TCGA-A2-A0YG	3	1		CACNB3	TCGA-A2-A0T5	2	0
					CACNA1D	Missense_Mutation	TCGA-A2-A04R-01A-41D-A117-09				ATP2B3	TCGA-A2-A0YG	3	1		CAD	TCGA-A2-A0T5	2	0
					CACNA2D3	Silent	TCGA-A2-A04R-01A-41D-A117-09				BIRC8	TCGA-A2-A0YG	3	1		CADM2	TCGA-A2-A0T5	2	0
					CAMTA2	Frame_Shift_Ins	TCGA-A2-A04R-01A-41D-A117-09				BMPR1B	TCGA-A2-A0YG	3	1		CALB1	TCGA-A2-A0T5	2	0
					CASK	Missense_Mutation	TCGA-A2-A04R-01A-41D-A117-09				C8orf86	TCGA-A2-A0YG	3	1		CALU	TCGA-A2-A0T5	2	0
					COL5A3	Missense_Mutation	TCGA-A2-A04R-01A-41D-A117-09				DBC1	TCGA-A2-A0YG	3	1		CAPG	TCGA-A2-A0T5	2	0
					COMP	Silent	TCGA-A2-A04R-01A-41D-A117-09				DIDO1	TCGA-A2-A0YG	3	1		CAPN10	TCGA-A2-A0T5	2	0
					CSMD2	Missense_Mutation	TCGA-A2-A04R-01A-41D-A117-09				DSE	TCGA-A2-A0YG	3	1		CAPN2	TCGA-A2-A0T5	2	0
					DNAH12	Missense_Mutation	TCGA-A2-A04R-01A-41D-A117-09				EPPK1	TCGA-A2-A0YG	3	1		CARS	TCGA-A2-A0T5	2	0
					DOK3	Missense_Mutation	TCGA-A2-A04R-01A-41D-A117-09				FBXO3	TCGA-A2-A0YG	3	1		CASC4	TCGA-A2-A0T5	2	0
					DUSP9	Missense_Mutation	TCGA-A2-A04R-01A-41D-A117-09				GATM	TCGA-A2-A0YG	3	1		CASKIN1	TCGA-A2-A0T5	2	0
					E2F1	Missense_Mutation	TCGA-A2-A04R-01A-41D-A117-09				GPR32	TCGA-A2-A0YG	3	1		CASP8	TCGA-A2-A0T5	2	0
					ECM1	Missense_Mutation	TCGA-A2-A04R-01A-41D-A117-09				KDM2B	TCGA-A2-A0YG	3	1		CASP8AP2	TCGA-A2-A0T5	2	0
					EDA	Missense_Mutation	TCGA-A2-A04R-01A-41D-A117-09				MBD6	TCGA-A2-A0YG	3	1		CATSPER1	TCGA-A2-A0T5	2	0
					EFNB1	Missense_Mutation	TCGA-A2-A04R-01A-41D-A117-09				MUC4	TCGA-A2-A0YG	3	1		CBFB	TCGA-A2-A0T5	2	0
					EXPH5	Missense_Mutation	TCGA-A2-A04R-01A-41D-A117-09				NALCN	TCGA-A2-A0YG	3	1		CBLC	TCGA-A2-A0T5	2	0
					FAM107B	Missense_Mutation	TCGA-A2-A04R-01A-41D-A117-09				NBPF1	TCGA-A2-A0YG	3	1		CBR1	TCGA-A2-A0T5	2	0
					FAM114A2	Missense_Mutation	TCGA-A2-A04R-01A-41D-A117-09				NUP153	TCGA-A2-A0YG	3	1		CBX8	TCGA-A2-A0T5	2	0
					FAM155A	Silent	TCGA-A2-A04R-01A-41D-A117-09				PAX8	TCGA-A2-A0YG	3	1		CC2D1A	TCGA-A2-A0T5	2	0
					FAM167A	Missense_Mutation	TCGA-A2-A04R-01A-41D-A117-09				PPWD1	TCGA-A2-A0YG	3	1		CCDC114	TCGA-A2-A0T5	2	0
					FBN3	Missense_Mutation	TCGA-A2-A04R-01A-41D-A117-09				RELN	TCGA-A2-A0YG	3	1		CCDC155	TCGA-A2-A0T5	2	0
					FMN1	Missense_Mutation	TCGA-A2-A04R-01A-41D-A117-09				SIN3A	TCGA-A2-A0YG	3	1		CCDC28A	TCGA-A2-A0T5	2	0
					FRMD6	Missense_Mutation	TCGA-A2-A04R-01A-41D-A117-09				SP110	TCGA-A2-A0YG	3	1		CCDC37	TCGA-A2-A0T5	2	0
					FUT11	Missense_Mutation	TCGA-A2-A04R-01A-41D-A117-09				STRA8	TCGA-A2-A0YG	3	1		CCDC42B	TCGA-A2-A0T5	2	0
					GCC2	Missense_Mutation	TCGA-A2-A04R-01A-41D-A117-09				TEX35	TCGA-A2-A0YG	3	1		CCDC57	TCGA-A2-A0T5	2	0
					GPR179	Nonsense_Mutation	TCGA-A2-A04R-01A-41D-A117-09				THADA	TCGA-A2-A0YG	3	1		CCDC88C	TCGA-A2-A0T5	2	0
					GRM3	Missense_Mutation	TCGA-A2-A04R-01A-41D-A117-09				TNFAIP3	TCGA-A2-A0YG	3	1		CCDC9	TCGA-A2-A0T5	2	0
					GTPBP5	Missense_Mutation	TCGA-A2-A04R-01A-41D-A117-09				TP53	TCGA-A2-A0YG	3	1		CCER1	TCGA-A2-A0T5	2	0
					HECW2	Missense_Mutation	TCGA-A2-A04R-01A-41D-A117-09				TRIM64B	TCGA-A2-A0YG	3	1		CCNL2	TCGA-A2-A0T5	2	0
					HIST1H2AL	Missense_Mutation	TCGA-A2-A04R-01A-41D-A117-09				TRIP4	TCGA-A2-A0YG	3	1		CCR3	TCGA-A2-A0T5	2	0
					HNRNPA3	Nonsense_Mutation	TCGA-A2-A04R-01A-41D-A117-09				VCAN	TCGA-A2-A0YG	3	1		CCS	TCGA-A2-A0T5	2	0
					IFLTD1	Missense_Mutation	TCGA-A2-A04R-01A-41D-A117-09				VPS37B	TCGA-A2-A0YG	3	1		CCT8	TCGA-A2-A0T5	2	0
					IL1RAPL1	Missense_Mutation	TCGA-A2-A04R-01A-41D-A117-09				ZCCHC14	TCGA-A2-A0YG	3	1		CD101	TCGA-A2-A0T5	2	0
					KCND2	Missense_Mutation	TCGA-A2-A04R-01A-41D-A117-09				ZFHX4	TCGA-A2-A0YG	3	1		CD163L1	TCGA-A2-A0T5	2	0
					KRTAP11-1	Silent	TCGA-A2-A04R-01A-41D-A117-09				ZNF268	TCGA-A2-A0YG	3	1		CD244	TCGA-A2-A0T5	2	0
					LCE2A	Frame_Shift_Del	TCGA-A2-A04R-01A-41D-A117-09				ZNF469	TCGA-A2-A0YG	3	1		CD248	TCGA-A2-A0T5	2	0
					LRIT1	Silent	TCGA-A2-A04R-01A-41D-A117-09				ZNF585A	TCGA-A2-A0YG	3	1		CD27-AS1	TCGA-A2-A0T5	2	0
					LRP2	Silent	TCGA-A2-A04R-01A-41D-A117-09				ZNF91	TCGA-A2-A0YG	3	1		CD300E	TCGA-A2-A0T5	2	0
					MAL	RNA	TCGA-A2-A04R-01A-41D-A117-09				ABCC2	TCGA-A2-A0YH	3	1		CD72	TCGA-A2-A0T5	2	0
					MASTL	Missense_Mutation	TCGA-A2-A04R-01A-41D-A117-09				BTAF1	TCGA-A2-A0YH	3	1		CD79B	TCGA-A2-A0T5	2	0
					MEGF8	Missense_Mutation	TCGA-A2-A04R-01A-41D-A117-09				C2orf62	TCGA-A2-A0YH	3	1		CD99	TCGA-A2-A0T5	2	0
					MPO	Missense_Mutation	TCGA-A2-A04R-01A-41D-A117-09				C4orf21	TCGA-A2-A0YH	3	1		CDC23	TCGA-A2-A0T5	2	0
					NALCN	Silent	TCGA-A2-A04R-01A-41D-A117-09				CCNA2	TCGA-A2-A0YH	3	1		CDC45	TCGA-A2-A0T5	2	0
					NOD1	Missense_Mutation	TCGA-A2-A04R-01A-41D-A117-09				CDC25B	TCGA-A2-A0YH	3	1		CDH23	TCGA-A2-A0T5	2	0
					NOS3	Missense_Mutation	TCGA-A2-A04R-01A-41D-A117-09				CLTCL1	TCGA-A2-A0YH	3	1		CDHR2	TCGA-A2-A0T5	2	0
					NPAS3	Missense_Mutation	TCGA-A2-A04R-01A-41D-A117-09				COL12A1	TCGA-A2-A0YH	3	1		CDHR5	TCGA-A2-A0T5	2	0
					NPAS4	Missense_Mutation	TCGA-A2-A04R-01A-41D-A117-09				COX19	TCGA-A2-A0YH	3	1		CELA2B	TCGA-A2-A0T5	2	0
					NR6A1	Missense_Mutation	TCGA-A2-A04R-01A-41D-A117-09				CR1	TCGA-A2-A0YH	3	1		CELA3B	TCGA-A2-A0T5	2	0
					NRK	Missense_Mutation	TCGA-A2-A04R-01A-41D-A117-09				DLG5	TCGA-A2-A0YH	3	1		CELSR1	TCGA-A2-A0T5	2	0
					NRK	Missense_Mutation	TCGA-A2-A04R-01A-41D-A117-09				DOT1L	TCGA-A2-A0YH	3	1		CELSR2	TCGA-A2-A0T5	2	0
					ODZ3	Silent	TCGA-A2-A04R-01A-41D-A117-09				DZANK1	TCGA-A2-A0YH	3	1		CEP250	TCGA-A2-A0T5	2	0
					OR10G2	Missense_Mutation	TCGA-A2-A04R-01A-41D-A117-09				FAM75A2	TCGA-A2-A0YH	3	1		CERCAM	TCGA-A2-A0T5	2	0
					OR11H4	Missense_Mutation	TCGA-A2-A04R-01A-41D-A117-09				FLNA	TCGA-A2-A0YH	3	1		CES1	TCGA-A2-A0T5	2	0
					OSBPL2	Missense_Mutation	TCGA-A2-A04R-01A-41D-A117-09				FSHR	TCGA-A2-A0YH	3	1		CES2	TCGA-A2-A0T5	2	0
					PEX26	Missense_Mutation	TCGA-A2-A04R-01A-41D-A117-09				GNB3	TCGA-A2-A0YH	3	1		CES3	TCGA-A2-A0T5	2	0
					PLAT	Missense_Mutation	TCGA-A2-A04R-01A-41D-A117-09				GPR87	TCGA-A2-A0YH	3	1		CETP	TCGA-A2-A0T5	2	0
					POLH	Splice_Site	TCGA-A2-A04R-01A-41D-A117-09				HNRNPCL1	TCGA-A2-A0YH	3	1		CFL1	TCGA-A2-A0T5	2	0
					POLR2B	Silent	TCGA-A2-A04R-01A-41D-A117-09				MTSS1	TCGA-A2-A0YH	3	1		CHAF1B	TCGA-A2-A0T5	2	0
					PTCHD1	Missense_Mutation	TCGA-A2-A04R-01A-41D-A117-09				NFKB1	TCGA-A2-A0YH	3	1		CHD3	TCGA-A2-A0T5	2	0
					PTTG2	Silent	TCGA-A2-A04R-01A-41D-A117-09				NR4A1	TCGA-A2-A0YH	3	1		CHD5	TCGA-A2-A0T5	2	0
					RAPGEF6	Missense_Mutation	TCGA-A2-A04R-01A-41D-A117-09				PBX1	TCGA-A2-A0YH	3	1		CHD6	TCGA-A2-A0T5	2	0
					RTTN	Missense_Mutation	TCGA-A2-A04R-01A-41D-A117-09				PDZRN3	TCGA-A2-A0YH	3	1		CHD8	TCGA-A2-A0T5	2	0
					SCN11A	Missense_Mutation	TCGA-A2-A04R-01A-41D-A117-09				PHF3	TCGA-A2-A0YH	3	1		CHFR	TCGA-A2-A0T5	2	0
					SIGLEC12	Silent	TCGA-A2-A04R-01A-41D-A117-09				PIK3CA	TCGA-A2-A0YH	3	1		CHI3L1	TCGA-A2-A0T5	2	0
					SIGLEC5	Missense_Mutation	TCGA-A2-A04R-01A-41D-A117-09				PLEKHA1	TCGA-A2-A0YH	3	1		CHRD	TCGA-A2-A0T5	2	0
					SPRY4	Silent	TCGA-A2-A04R-01A-41D-A117-09				POLR2H	TCGA-A2-A0YH	3	1		CHRM1	TCGA-A2-A0T5	2	0
					TM7SF3	Nonsense_Mutation	TCGA-A2-A04R-01A-41D-A117-09				PSMA3	TCGA-A2-A0YH	3	1		CHRNA1	TCGA-A2-A0T5	2	0
					TRAF3	Splice_Site	TCGA-A2-A04R-01A-41D-A117-09				PTPRG	TCGA-A2-A0YH	3	1		CHRNA4	TCGA-A2-A0T5	2	0
					TTN	Missense_Mutation	TCGA-A2-A04R-01A-41D-A117-09				PYGB	TCGA-A2-A0YH	3	1		CHRNB1	TCGA-A2-A0T5	2	0
					TUBGCP2	Missense_Mutation	TCGA-A2-A04R-01A-41D-A117-09				RTN4R	TCGA-A2-A0YH	3	1		CHRNB4	TCGA-A2-A0T5	2	0
					USE1	Missense_Mutation	TCGA-A2-A04R-01A-41D-A117-09				RXFP1	TCGA-A2-A0YH	3	1		CHRND	TCGA-A2-A0T5	2	0
					USP46	Silent	TCGA-A2-A04R-01A-41D-A117-09				SCN9A	TCGA-A2-A0YH	3	1		CHRNG	TCGA-A2-A0T5	2	0
					VSTM2B	Missense_Mutation	TCGA-A2-A04R-01A-41D-A117-09				SENP6	TCGA-A2-A0YH	3	1		CHST15	TCGA-A2-A0T5	2	0
					ZFPM2	Missense_Mutation	TCGA-A2-A04R-01A-41D-A117-09				2020-09-14	TCGA-A2-A0YH	3	1		CISD3	TCGA-A2-A0T5	2	0
					ZNF238	Silent	TCGA-A2-A04R-01A-41D-A117-09				SLITRK5	TCGA-A2-A0YH	3	1		CIT	TCGA-A2-A0T5	2	0
					ZNF562	Missense_Mutation	TCGA-A2-A04R-01A-41D-A117-09				STAP1	TCGA-A2-A0YH	3	1		CIZ1	TCGA-A2-A0T5	2	0
					ZNF571	Missense_Mutation	TCGA-A2-A04R-01A-41D-A117-09				STAU2	TCGA-A2-A0YH	3	1		CLASRP	TCGA-A2-A0T5	2	0
					ZNF592	Missense_Mutation	TCGA-A2-A04R-01A-41D-A117-09				SUZ12	TCGA-A2-A0YH	3	1		CLCN2	TCGA-A2-A0T5	2	0
					AEBP2	Missense_Mutation	TCGA-A2-A04T-01A-21W-A050-09				SYNE1	TCGA-A2-A0YH	3	1		CLCN6	TCGA-A2-A0T5	2	0
					ALDH3A1	Missense_Mutation	TCGA-A2-A04T-01A-21W-A050-09				TBC1D8B	TCGA-A2-A0YH	3	1		CLDN19	TCGA-A2-A0T5	2	0
					ALPK1	Silent	TCGA-A2-A04T-01A-21W-A050-09				TMEM242	TCGA-A2-A0YH	3	1		CLDN6	TCGA-A2-A0T5	2	0
					AP5Z1	In_Frame_Del	TCGA-A2-A04T-01A-21W-A050-09				TP53	TCGA-A2-A0YH	3	1		CLDND2	TCGA-A2-A0T5	2	0
					ARL9	Missense_Mutation	TCGA-A2-A04T-01A-21W-A050-09				TRPV2	TCGA-A2-A0YH	3	1		CLINT1	TCGA-A2-A0T5	2	0
					B3GNT9	Silent	TCGA-A2-A04T-01A-21W-A050-09				TTN	TCGA-A2-A0YH	3	1		CLIP1	TCGA-A2-A0T5	2	0
					BICC1	Missense_Mutation	TCGA-A2-A04T-01A-21W-A050-09				USP25	TCGA-A2-A0YH	3	1		CLN3	TCGA-A2-A0T5	2	0
					BYSL	Nonsense_Mutation	TCGA-A2-A04T-01A-21W-A050-09				ZFHX4	TCGA-A2-A0YH	3	1		CLN6	TCGA-A2-A0T5	2	0
					C21orf119	Frame_Shift_Del	TCGA-A2-A04T-01A-21W-A050-09				ZNF532	TCGA-A2-A0YH	3	1		CNDP2	TCGA-A2-A0T5	2	0
					CCDC142	Splice_Site	TCGA-A2-A04T-01A-21W-A050-09				ABCF2	TCGA-A2-A0YJ	3	1		CNGB1	TCGA-A2-A0T5	2	0
					CD248	Missense_Mutation	TCGA-A2-A04T-01A-21W-A050-09				APCDD1	TCGA-A2-A0YJ	3	1		CNNM4	TCGA-A2-A0T5	2	0
					CDC27	Missense_Mutation	TCGA-A2-A04T-01A-21W-A050-09				ARHGEF10L	TCGA-A2-A0YJ	3	1		CNOT1	TCGA-A2-A0T5	2	0
					CDCA5	Silent	TCGA-A2-A04T-01A-21W-A050-09				ARHGEF15	TCGA-A2-A0YJ	3	1		CNTN3	TCGA-A2-A0T5	2	0
					CDCP1	Missense_Mutation	TCGA-A2-A04T-01A-21W-A050-09				CCDC141	TCGA-A2-A0YJ	3	1		CNTNAP2	TCGA-A2-A0T5	2	0
					CFH	Missense_Mutation	TCGA-A2-A04T-01A-21W-A050-09				CCR2	TCGA-A2-A0YJ	3	1		CNTRL	TCGA-A2-A0T5	2	0
					CHD2	Silent	TCGA-A2-A04T-01A-21W-A050-09				CELSR2	TCGA-A2-A0YJ	3	1		COL11A2	TCGA-A2-A0T5	2	0
					CLCN1	Silent	TCGA-A2-A04T-01A-21W-A050-09				COL6A6	TCGA-A2-A0YJ	3	1		COL16A1	TCGA-A2-A0T5	2	0
					CRISPLD1	Missense_Mutation	TCGA-A2-A04T-01A-21W-A050-09				DLGAP4	TCGA-A2-A0YJ	3	1		COL28A1	TCGA-A2-A0T5	2	0
					CSE1L	RNA	TCGA-A2-A04T-01A-21W-A050-09				DSCAML1	TCGA-A2-A0YJ	3	1		COL4A1	TCGA-A2-A0T5	2	0
					CXorf61	Missense_Mutation	TCGA-A2-A04T-01A-21W-A050-09				DYNC1H1	TCGA-A2-A0YJ	3	1		COL6A5	TCGA-A2-A0T5	2	0
					DCC	Missense_Mutation	TCGA-A2-A04T-01A-21W-A050-09				EIF4ENIF1	TCGA-A2-A0YJ	3	1		COL9A1	TCGA-A2-A0T5	2	0
					DHDDS	Missense_Mutation	TCGA-A2-A04T-01A-21W-A050-09				ERV3-1	TCGA-A2-A0YJ	3	1		CORO6	TCGA-A2-A0T5	2	0
					DMXL2	Missense_Mutation	TCGA-A2-A04T-01A-21W-A050-09				FAM155A	TCGA-A2-A0YJ	3	1		CORO7	TCGA-A2-A0T5	2	0
					DSCR3	Missense_Mutation	TCGA-A2-A04T-01A-21W-A050-09				FAM184A	TCGA-A2-A0YJ	3	1		CPAMD8	TCGA-A2-A0T5	2	0
					DST	Frame_Shift_Ins	TCGA-A2-A04T-01A-21W-A050-09				FAM69C	TCGA-A2-A0YJ	3	1		CPSF1	TCGA-A2-A0T5	2	0
					EGFR	Silent	TCGA-A2-A04T-01A-21W-A050-09				FBN3	TCGA-A2-A0YJ	3	1		CPT1C	TCGA-A2-A0T5	2	0
					EPAS1	Missense_Mutation	TCGA-A2-A04T-01A-21W-A050-09				GPR110	TCGA-A2-A0YJ	3	1		CREB5	TCGA-A2-A0T5	2	0
					ETHE1	Missense_Mutation	TCGA-A2-A04T-01A-21W-A050-09				HEATR5A	TCGA-A2-A0YJ	3	1		CRY1	TCGA-A2-A0T5	2	0
					FDXR	Missense_Mutation	TCGA-A2-A04T-01A-21W-A050-09				HIST1H2AD	TCGA-A2-A0YJ	3	1		CSAD	TCGA-A2-A0T5	2	0
					FRG1	Missense_Mutation	TCGA-A2-A04T-01A-21W-A050-09				HSPA2	TCGA-A2-A0YJ	3	1		CSAG1	TCGA-A2-A0T5	2	0
					GALNT1	Missense_Mutation	TCGA-A2-A04T-01A-21W-A050-09				HYAL2	TCGA-A2-A0YJ	3	1		CSE1L	TCGA-A2-A0T5	2	0
					GOLGA6L2	Missense_Mutation	TCGA-A2-A04T-01A-21W-A050-09				KRTAP10-1	TCGA-A2-A0YJ	3	1		CSF1R	TCGA-A2-A0T5	2	0
					GPR135	Frame_Shift_Del	TCGA-A2-A04T-01A-21W-A050-09				MAGI2	TCGA-A2-A0YJ	3	1		CSMD2	TCGA-A2-A0T5	2	0
					GPR20	Missense_Mutation	TCGA-A2-A04T-01A-21W-A050-09				MECOM	TCGA-A2-A0YJ	3	1		CSRP2BP	TCGA-A2-A0T5	2	0
					HTATSF1	Missense_Mutation	TCGA-A2-A04T-01A-21W-A050-09				MLL	TCGA-A2-A0YJ	3	1		CST11	TCGA-A2-A0T5	2	0
					JHDM1D	Missense_Mutation	TCGA-A2-A04T-01A-21W-A050-09				NARS2	TCGA-A2-A0YJ	3	1		CTSA	TCGA-A2-A0T5	2	0
					KANK2	Silent	TCGA-A2-A04T-01A-21W-A050-09				NDUFS2	TCGA-A2-A0YJ	3	1		CUEDC1	TCGA-A2-A0T5	2	0
					KCTD18	Missense_Mutation	TCGA-A2-A04T-01A-21W-A050-09				OR52N2	TCGA-A2-A0YJ	3	1		CXorf36	TCGA-A2-A0T5	2	0
					KIAA0020	Missense_Mutation	TCGA-A2-A04T-01A-21W-A050-09				PPP1R9A	TCGA-A2-A0YJ	3	1		CYFIP2	TCGA-A2-A0T5	2	0
					KIAA0368	Missense_Mutation	TCGA-A2-A04T-01A-21W-A050-09				PTCHD3	TCGA-A2-A0YJ	3	1		CYP17A1	TCGA-A2-A0T5	2	0
					KIAA1377	Missense_Mutation	TCGA-A2-A04T-01A-21W-A050-09				RAE1	TCGA-A2-A0YJ	3	1		CYP21A2	TCGA-A2-A0T5	2	0
					KRTAP10-7	Silent	TCGA-A2-A04T-01A-21W-A050-09				RBM33	TCGA-A2-A0YJ	3	1		CYP27B1	TCGA-A2-A0T5	2	0
					LINC00303	RNA	TCGA-A2-A04T-01A-21W-A050-09				RDH14	TCGA-A2-A0YJ	3	1		CYP2F1	TCGA-A2-A0T5	2	0
					LRRC32	Missense_Mutation	TCGA-A2-A04T-01A-21W-A050-09				RRP12	TCGA-A2-A0YJ	3	1		DAP	TCGA-A2-A0T5	2	0
					LYST	Missense_Mutation	TCGA-A2-A04T-01A-21W-A050-09				SNAP91	TCGA-A2-A0YJ	3	1		DBC1	TCGA-A2-A0T5	2	0
					MAGEA12	Silent	TCGA-A2-A04T-01A-21W-A050-09				SNX25	TCGA-A2-A0YJ	3	1		DCAF4L2	TCGA-A2-A0T5	2	0
					MAML1	Silent	TCGA-A2-A04T-01A-21W-A050-09				SUZ12	TCGA-A2-A0YJ	3	1		DCAF8L2	TCGA-A2-A0T5	2	0
					MAP4K2	Missense_Mutation	TCGA-A2-A04T-01A-21W-A050-09				TAF1L	TCGA-A2-A0YJ	3	1		DCST2	TCGA-A2-A0T5	2	0
					MDN1	Missense_Mutation	TCGA-A2-A04T-01A-21W-A050-09				TCHHL1	TCGA-A2-A0YJ	3	1		DCTN2	TCGA-A2-A0T5	2	0
					MIR1207	RNA	TCGA-A2-A04T-01A-21W-A050-09				TCTN2	TCGA-A2-A0YJ	3	1		DDC	TCGA-A2-A0T5	2	0
					MMADHC	Silent	TCGA-A2-A04T-01A-21W-A050-09				TP53	TCGA-A2-A0YJ	3	1		DDX11	TCGA-A2-A0T5	2	0
					MTHFD1	Missense_Mutation	TCGA-A2-A04T-01A-21W-A050-09				UHRF1BP1L	TCGA-A2-A0YJ	3	1		DENND1C	TCGA-A2-A0T5	2	0
					MUSK	Missense_Mutation	TCGA-A2-A04T-01A-21W-A050-09				UNC119	TCGA-A2-A0YJ	3	1		DENND2C	TCGA-A2-A0T5	2	0
					MYBPC2	Missense_Mutation	TCGA-A2-A04T-01A-21W-A050-09				VASH1	TCGA-A2-A0YJ	3	1		DEPDC5	TCGA-A2-A0T5	2	0
					MYO7B	Nonsense_Mutation	TCGA-A2-A04T-01A-21W-A050-09				ZNF430	TCGA-A2-A0YJ	3	1		DGCR6	TCGA-A2-A0T5	2	0
					NAV3	Missense_Mutation	TCGA-A2-A04T-01A-21W-A050-09				EIF5	TCGA-A2-A0YL	3	1		DGKA	TCGA-A2-A0T5	2	0
					NBN	Missense_Mutation	TCGA-A2-A04T-01A-21W-A050-09				ETNK2	TCGA-A2-A0YL	3	1		DLAT	TCGA-A2-A0T5	2	0
					NIN	Missense_Mutation	TCGA-A2-A04T-01A-21W-A050-09				HSD17B10	TCGA-A2-A0YL	3	1		DLEC1	TCGA-A2-A0T5	2	0
					OOEP	Silent	TCGA-A2-A04T-01A-21W-A050-09				ILK	TCGA-A2-A0YL	3	1		DLK1	TCGA-A2-A0T5	2	0
					P2RY10	Missense_Mutation	TCGA-A2-A04T-01A-21W-A050-09				MAP2	TCGA-A2-A0YL	3	1		DLX1	TCGA-A2-A0T5	2	0
					PAN3	Nonsense_Mutation	TCGA-A2-A04T-01A-21W-A050-09				MSX2	TCGA-A2-A0YL	3	1		DMBT1	TCGA-A2-A0T5	2	0
					PAPOLA	Frame_Shift_Ins	TCGA-A2-A04T-01A-21W-A050-09				PIK3CA	TCGA-A2-A0YL	3	1		DMKN	TCGA-A2-A0T5	2	0
					PIK3CA	Missense_Mutation	TCGA-A2-A04T-01A-21W-A050-09				TTLL1	TCGA-A2-A0YL	3	1		DNAH2	TCGA-A2-A0T5	2	0
					PLCE1	Frame_Shift_Ins	TCGA-A2-A04T-01A-21W-A050-09				ATP6V1A	TCGA-A2-A0YT	3	1		DNAJB2	TCGA-A2-A0T5	2	0
					POP1	Missense_Mutation	TCGA-A2-A04T-01A-21W-A050-09				BACE1	TCGA-A2-A0YT	3	1		DNAJB6	TCGA-A2-A0T5	2	0
					PPOX	Missense_Mutation	TCGA-A2-A04T-01A-21W-A050-09				BCL2L13	TCGA-A2-A0YT	3	1		DNAJC11	TCGA-A2-A0T5	2	0
					PRB2	Missense_Mutation	TCGA-A2-A04T-01A-21W-A050-09				C20orf132	TCGA-A2-A0YT	3	1		DNHD1	TCGA-A2-A0T5	2	0
					RUFY3	Missense_Mutation	TCGA-A2-A04T-01A-21W-A050-09				CASK	TCGA-A2-A0YT	3	1		DNMT3A	TCGA-A2-A0T5	2	0
					SCG5	Silent	TCGA-A2-A04T-01A-21W-A050-09				CECR5	TCGA-A2-A0YT	3	1		DOCK1	TCGA-A2-A0T5	2	0
					SFXN5	RNA	TCGA-A2-A04T-01A-21W-A050-09				DNAH10	TCGA-A2-A0YT	3	1		DOK4	TCGA-A2-A0T5	2	0
					SLC17A7	Missense_Mutation	TCGA-A2-A04T-01A-21W-A050-09				GAB1	TCGA-A2-A0YT	3	1		DPCD	TCGA-A2-A0T5	2	0
					SLC30A1	Missense_Mutation	TCGA-A2-A04T-01A-21W-A050-09				GET4	TCGA-A2-A0YT	3	1		DPCR1	TCGA-A2-A0T5	2	0
					SLC6A3	Nonsense_Mutation	TCGA-A2-A04T-01A-21W-A050-09				GPC6	TCGA-A2-A0YT	3	1		DPM2	TCGA-A2-A0T5	2	0
					SPATA5L1	Missense_Mutation	TCGA-A2-A04T-01A-21W-A050-09				GRIA3	TCGA-A2-A0YT	3	1		DPT	TCGA-A2-A0T5	2	0
					SYBU	Missense_Mutation	TCGA-A2-A04T-01A-21W-A050-09				GRM7	TCGA-A2-A0YT	3	1		DSCAM	TCGA-A2-A0T5	2	0
					TACR1	Silent	TCGA-A2-A04T-01A-21W-A050-09				GUCY1A2	TCGA-A2-A0YT	3	1		DSCAML1	TCGA-A2-A0T5	2	0
					TGM4	Missense_Mutation	TCGA-A2-A04T-01A-21W-A050-09				INPP4B	TCGA-A2-A0YT	3	1		DUOX1	TCGA-A2-A0T5	2	0
					THBS3	RNA	TCGA-A2-A04T-01A-21W-A050-09				LECT1	TCGA-A2-A0YT	3	1		DUSP10	TCGA-A2-A0T5	2	0
					TMEM160	Silent	TCGA-A2-A04T-01A-21W-A050-09				MAGEB16	TCGA-A2-A0YT	3	1		DUSP27	TCGA-A2-A0T5	2	0
					TP53	Missense_Mutation	TCGA-A2-A04T-01A-21W-A050-09				MAP7D2	TCGA-A2-A0YT	3	1		DYNC1H1	TCGA-A2-A0T5	2	0
					TP53	Missense_Mutation	TCGA-A2-A04T-01A-21W-A050-09				MAX	TCGA-A2-A0YT	3	1		DYSF	TCGA-A2-A0T5	2	0
					TP53BP1	Missense_Mutation	TCGA-A2-A04T-01A-21W-A050-09				MLL3	TCGA-A2-A0YT	3	1		E4F1	TCGA-A2-A0T5	2	0
					UBN2	Nonsense_Mutation	TCGA-A2-A04T-01A-21W-A050-09				MRTO4	TCGA-A2-A0YT	3	1		EARS2	TCGA-A2-A0T5	2	0
					UGT1A3	Missense_Mutation	TCGA-A2-A04T-01A-21W-A050-09				MSN	TCGA-A2-A0YT	3	1		EBF1	TCGA-A2-A0T5	2	0
					UHRF2	Missense_Mutation	TCGA-A2-A04T-01A-21W-A050-09				NLRP7	TCGA-A2-A0YT	3	1		ECE1	TCGA-A2-A0T5	2	0
					VCX3B	Missense_Mutation	TCGA-A2-A04T-01A-21W-A050-09				NLRP9	TCGA-A2-A0YT	3	1		EDC4	TCGA-A2-A0T5	2	0
					WIPF1	Silent	TCGA-A2-A04T-01A-21W-A050-09				NPAS4	TCGA-A2-A0YT	3	1		EEPD1	TCGA-A2-A0T5	2	0
					WNT1	Silent	TCGA-A2-A04T-01A-21W-A050-09				NUP160	TCGA-A2-A0YT	3	1		EFCAB6	TCGA-A2-A0T5	2	0
					ZKSCAN1	Missense_Mutation	TCGA-A2-A04T-01A-21W-A050-09				ODF2	TCGA-A2-A0YT	3	1		EFEMP2	TCGA-A2-A0T5	2	0
					ZNF20	Missense_Mutation	TCGA-A2-A04T-01A-21W-A050-09				OFD1	TCGA-A2-A0YT	3	1		EHBP1L1	TCGA-A2-A0T5	2	0
					ZNF230	Missense_Mutation	TCGA-A2-A04T-01A-21W-A050-09				OPLAH	TCGA-A2-A0YT	3	1		EHMT2-AS1	TCGA-A2-A0T5	2	0
					ZNRD1-AS1	RNA	TCGA-A2-A04T-01A-21W-A050-09				OR2J1	TCGA-A2-A0YT	3	1		EIF2C2	TCGA-A2-A0T5	2	0
					ZP4	Missense_Mutation	TCGA-A2-A04T-01A-21W-A050-09				OR5D13	TCGA-A2-A0YT	3	1		EIF4EBP1	TCGA-A2-A0T5	2	0
					ABCB1	Missense_Mutation	TCGA-A2-A04U-01A-11D-A10Y-09				PIK3CA	TCGA-A2-A0YT	3	1		EIF4G1	TCGA-A2-A0T5	2	0
					ABCC12	Silent	TCGA-A2-A04U-01A-11D-A10Y-09				PLD2	TCGA-A2-A0YT	3	1		ELAVL1	TCGA-A2-A0T5	2	0
					ADAMTS5	Missense_Mutation	TCGA-A2-A04U-01A-11D-A10Y-09				RGS10	TCGA-A2-A0YT	3	1		ELF3	TCGA-A2-A0T5	2	0
					ATP2B2	Frame_Shift_Del	TCGA-A2-A04U-01A-11D-A10Y-09				RHOXF2	TCGA-A2-A0YT	3	1		ELMOD3	TCGA-A2-A0T5	2	0
					ATP2B2	Frame_Shift_Del	TCGA-A2-A04U-01A-11D-A10Y-09				RRP7B	TCGA-A2-A0YT	3	1		ELP2	TCGA-A2-A0T5	2	0
					ATP2B2	Frame_Shift_Del	TCGA-A2-A04U-01A-11D-A10Y-09				RUSC1	TCGA-A2-A0YT	3	1		EMC1	TCGA-A2-A0T5	2	0
					ATP2B2	Frame_Shift_Del	TCGA-A2-A04U-01A-11D-A10Y-09				SGCZ	TCGA-A2-A0YT	3	1		EMC9	TCGA-A2-A0T5	2	0
					BACH2	Missense_Mutation	TCGA-A2-A04U-01A-11D-A10Y-09				SLAMF7	TCGA-A2-A0YT	3	1		EML2	TCGA-A2-A0T5	2	0
					BDKRB1	Missense_Mutation	TCGA-A2-A04U-01A-11D-A10Y-09				SPTBN1	TCGA-A2-A0YT	3	1		EML6	TCGA-A2-A0T5	2	0
					BZRAP1	Missense_Mutation	TCGA-A2-A04U-01A-11D-A10Y-09				TMC7	TCGA-A2-A0YT	3	1		EMR2	TCGA-A2-A0T5	2	0
					CASP1	Missense_Mutation	TCGA-A2-A04U-01A-11D-A10Y-09				TMPRSS4	TCGA-A2-A0YT	3	1		EMR3	TCGA-A2-A0T5	2	0
					CCDC108	Missense_Mutation	TCGA-A2-A04U-01A-11D-A10Y-09				TP53	TCGA-A2-A0YT	3	1		ENPEP	TCGA-A2-A0T5	2	0
					CHD2	Silent	TCGA-A2-A04U-01A-11D-A10Y-09				TTN	TCGA-A2-A0YT	3	1		ENSG00000234722	TCGA-A2-A0T5	2	0
					CILP	Missense_Mutation	TCGA-A2-A04U-01A-11D-A10Y-09				VWF	TCGA-A2-A0YT	3	1		ENSG00000238039	TCGA-A2-A0T5	2	0
					CNOT1	Silent	TCGA-A2-A04U-01A-11D-A10Y-09				WDFY4	TCGA-A2-A0YT	3	1		ENSG00000249624	TCGA-A2-A0T5	2	0
					CPSF4	Missense_Mutation	TCGA-A2-A04U-01A-11D-A10Y-09				ZFC3H1	TCGA-A2-A0YT	3	1		ENSG00000251287	TCGA-A2-A0T5	2	0
					CREB3	Missense_Mutation	TCGA-A2-A04U-01A-11D-A10Y-09				ADAMTS9	TCGA-A2-A1FW	3	1		ENSG00000258260	TCGA-A2-A0T5	2	0
					CXorf22	Missense_Mutation	TCGA-A2-A04U-01A-11D-A10Y-09				AIMP1	TCGA-A2-A1FW	3	1		ENSG00000258686	TCGA-A2-A0T5	2	0
					EHMT1	Missense_Mutation	TCGA-A2-A04U-01A-11D-A10Y-09				AMDHD2	TCGA-A2-A1FW	3	1		ENSG00000266978	TCGA-A2-A0T5	2	0
					ENSA	Missense_Mutation	TCGA-A2-A04U-01A-11D-A10Y-09				AQP12B	TCGA-A2-A1FW	3	1		ENTPD6	TCGA-A2-A0T5	2	0
					FAN1	Frame_Shift_Del	TCGA-A2-A04U-01A-11D-A10Y-09				BMP8B	TCGA-A2-A1FW	3	1		ENTPD7	TCGA-A2-A0T5	2	0
					FMN1	Missense_Mutation	TCGA-A2-A04U-01A-11D-A10Y-09				CACHD1	TCGA-A2-A1FW	3	1		EP300	TCGA-A2-A0T5	2	0
					FNBP4	Missense_Mutation	TCGA-A2-A04U-01A-11D-A10Y-09				CACNA1S	TCGA-A2-A1FW	3	1		EP400	TCGA-A2-A0T5	2	0
					FRMPD1	Silent	TCGA-A2-A04U-01A-11D-A10Y-09				CCDC80	TCGA-A2-A1FW	3	1		EPS8L1	TCGA-A2-A0T5	2	0
					FZD1	Missense_Mutation	TCGA-A2-A04U-01A-11D-A10Y-09				CDK5RAP1	TCGA-A2-A1FW	3	1		ERAP1	TCGA-A2-A0T5	2	0
					GAR1	Missense_Mutation	TCGA-A2-A04U-01A-11D-A10Y-09				CEP152	TCGA-A2-A1FW	3	1		ESYT3	TCGA-A2-A0T5	2	0
					GNPAT	Missense_Mutation	TCGA-A2-A04U-01A-11D-A10Y-09				DUOX1	TCGA-A2-A1FW	3	1		ETV5	TCGA-A2-A0T5	2	0
					GPR174	Missense_Mutation	TCGA-A2-A04U-01A-11D-A10Y-09				FAM71D	TCGA-A2-A1FW	3	1		EVL	TCGA-A2-A0T5	2	0
					HNRNPU	Missense_Mutation	TCGA-A2-A04U-01A-11D-A10Y-09				GLI2	TCGA-A2-A1FW	3	1		EVPL	TCGA-A2-A0T5	2	0
					HS6ST1	Missense_Mutation	TCGA-A2-A04U-01A-11D-A10Y-09				HECTD1	TCGA-A2-A1FW	3	1		EXOC6B	TCGA-A2-A0T5	2	0
					KIF21B	Missense_Mutation	TCGA-A2-A04U-01A-11D-A10Y-09				HUWE1	TCGA-A2-A1FW	3	1		EYA2	TCGA-A2-A0T5	2	0
					LAMA3	Missense_Mutation	TCGA-A2-A04U-01A-11D-A10Y-09				JAK3	TCGA-A2-A1FW	3	1		FAHD2B	TCGA-A2-A0T5	2	0
					LMX1B	Missense_Mutation	TCGA-A2-A04U-01A-11D-A10Y-09				KIAA1109	TCGA-A2-A1FW	3	1		FAM104B	TCGA-A2-A0T5	2	0
					MAGEB6	Missense_Mutation	TCGA-A2-A04U-01A-11D-A10Y-09				KRT6B	TCGA-A2-A1FW	3	1		FAM120A	TCGA-A2-A0T5	2	0
					MOGAT3	Missense_Mutation	TCGA-A2-A04U-01A-11D-A10Y-09				KRTAP6-3	TCGA-A2-A1FW	3	1		FAM120AOS	TCGA-A2-A0T5	2	0
					MTOR	Silent	TCGA-A2-A04U-01A-11D-A10Y-09				LDB3	TCGA-A2-A1FW	3	1		FAM123B	TCGA-A2-A0T5	2	0
					MUC4	Silent	TCGA-A2-A04U-01A-11D-A10Y-09				MRC2	TCGA-A2-A1FW	3	1		FAM127B	TCGA-A2-A0T5	2	0
					MXRA5	Silent	TCGA-A2-A04U-01A-11D-A10Y-09				MYO5A	TCGA-A2-A1FW	3	1		FAM151A	TCGA-A2-A0T5	2	0
					MYO15A	Missense_Mutation	TCGA-A2-A04U-01A-11D-A10Y-09				NCKAP1	TCGA-A2-A1FW	3	1		FAM170B	TCGA-A2-A0T5	2	0
					NBAS	Missense_Mutation	TCGA-A2-A04U-01A-11D-A10Y-09				NIPAL1	TCGA-A2-A1FW	3	1		FAM193B	TCGA-A2-A0T5	2	0
					NUP35	Missense_Mutation	TCGA-A2-A04U-01A-11D-A10Y-09				NUDCD1	TCGA-A2-A1FW	3	1		FAM194B	TCGA-A2-A0T5	2	0
					PCDHGB7	Missense_Mutation	TCGA-A2-A04U-01A-11D-A10Y-09				OR1A1	TCGA-A2-A1FW	3	1		FAM207A	TCGA-A2-A0T5	2	0
					POLD1	Frame_Shift_Del	TCGA-A2-A04U-01A-11D-A10Y-09				PIGA	TCGA-A2-A1FW	3	1		FAM3D	TCGA-A2-A0T5	2	0
					PRDM4	Missense_Mutation	TCGA-A2-A04U-01A-11D-A10Y-09				PLIN4	TCGA-A2-A1FW	3	1		FAM46B	TCGA-A2-A0T5	2	0
					2020-09-14	Missense_Mutation	TCGA-A2-A04U-01A-11D-A10Y-09				POLR2B	TCGA-A2-A1FW	3	1		FAM59A	TCGA-A2-A0T5	2	0
					SHISA6	Missense_Mutation	TCGA-A2-A04U-01A-11D-A10Y-09				PREX2	TCGA-A2-A1FW	3	1		FAM63A	TCGA-A2-A0T5	2	0
					SLC2A13	Missense_Mutation	TCGA-A2-A04U-01A-11D-A10Y-09				RFX1	TCGA-A2-A1FW	3	1		FAM70A	TCGA-A2-A0T5	2	0
					STRBP	Missense_Mutation	TCGA-A2-A04U-01A-11D-A10Y-09				SLC2A7	TCGA-A2-A1FW	3	1		FAM83C	TCGA-A2-A0T5	2	0
					SYT16	Missense_Mutation	TCGA-A2-A04U-01A-11D-A10Y-09				SLC39A2	TCGA-A2-A1FW	3	1		FAN1	TCGA-A2-A0T5	2	0
					TCEB3B	Missense_Mutation	TCGA-A2-A04U-01A-11D-A10Y-09				SLC45A2	TCGA-A2-A1FW	3	1		FANCC	TCGA-A2-A0T5	2	0
					TCF7L1	Silent	TCGA-A2-A04U-01A-11D-A10Y-09				SRGAP2	TCGA-A2-A1FW	3	1		FANCG	TCGA-A2-A0T5	2	0
					TNRC6B	Missense_Mutation	TCGA-A2-A04U-01A-11D-A10Y-09				SYNE2	TCGA-A2-A1FW	3	1		FASN	TCGA-A2-A0T5	2	0
					TP53	Frame_Shift_Del	TCGA-A2-A04U-01A-11D-A10Y-09				TBC1D21	TCGA-A2-A1FW	3	1		FAT2	TCGA-A2-A0T5	2	0
					USP1	Missense_Mutation	TCGA-A2-A04U-01A-11D-A10Y-09				TBC1D8B	TCGA-A2-A1FW	3	1		FBL	TCGA-A2-A0T5	2	0
					VLDLR	Missense_Mutation	TCGA-A2-A04U-01A-11D-A10Y-09				TDRD6	TCGA-A2-A1FW	3	1		FBRS	TCGA-A2-A0T5	2	0
					ZFYVE28	Silent	TCGA-A2-A04U-01A-11D-A10Y-09				TESC	TCGA-A2-A1FW	3	1		FBXO17	TCGA-A2-A0T5	2	0
					ACTBL2	Missense_Mutation	TCGA-A2-A04V-01A-21W-A050-09				TLR4	TCGA-A2-A1FW	3	1		FBXO18	TCGA-A2-A0T5	2	0
					CAT	RNA	TCGA-A2-A04V-01A-21W-A050-09				TNKS1BP1	TCGA-A2-A1FW	3	1		FBXO24	TCGA-A2-A0T5	2	0
					CHD9	Missense_Mutation	TCGA-A2-A04V-01A-21W-A050-09				TTN	TCGA-A2-A1FW	3	1		FBXO31	TCGA-A2-A0T5	2	0
					CPAMD8	Nonsense_Mutation	TCGA-A2-A04V-01A-21W-A050-09				USH1C	TCGA-A2-A1FW	3	1		FGF3	TCGA-A2-A0T5	2	0
					DNM1P46	RNA	TCGA-A2-A04V-01A-21W-A050-09				WBP5	TCGA-A2-A1FW	3	1		FGGY	TCGA-A2-A0T5	2	0
					DRP2	Missense_Mutation	TCGA-A2-A04V-01A-21W-A050-09				ZNF507	TCGA-A2-A1FW	3	1		FHAD1	TCGA-A2-A0T5	2	0
					EML3	Missense_Mutation	TCGA-A2-A04V-01A-21W-A050-09				ATXN3	TCGA-A2-A1FX	3	1		FIGN	TCGA-A2-A0T5	2	0
					FANCC	Missense_Mutation	TCGA-A2-A04V-01A-21W-A050-09				CTNNA1	TCGA-A2-A1FX	3	1		FLNA	TCGA-A2-A0T5	2	0
					GPS2	Frame_Shift_Ins	TCGA-A2-A04V-01A-21W-A050-09				ERG	TCGA-A2-A1FX	3	1		FLNB	TCGA-A2-A0T5	2	0
					GRIK5	Missense_Mutation	TCGA-A2-A04V-01A-21W-A050-09				GYPA	TCGA-A2-A1FX	3	1		FLOT2	TCGA-A2-A0T5	2	0
					HEATR7B2	Silent	TCGA-A2-A04V-01A-21W-A050-09				ITPR3	TCGA-A2-A1FX	3	1		FLVCR2	TCGA-A2-A0T5	2	0
					HIST1H2AK	Silent	TCGA-A2-A04V-01A-21W-A050-09				KRTAP10-7	TCGA-A2-A1FX	3	1		FN3KRP	TCGA-A2-A0T5	2	0
					KANSL1	Frame_Shift_Del	TCGA-A2-A04V-01A-21W-A050-09				KRTAP19-2	TCGA-A2-A1FX	3	1		FNBP4	TCGA-A2-A0T5	2	0
					KHDRBS1	In_Frame_Del	TCGA-A2-A04V-01A-21W-A050-09				NRK	TCGA-A2-A1FX	3	1		FOXJ2	TCGA-A2-A0T5	2	0
					KIAA0319L	Missense_Mutation	TCGA-A2-A04V-01A-21W-A050-09				PIK3C2B	TCGA-A2-A1FX	3	1		FOXO4	TCGA-A2-A0T5	2	0
					LRIG2	Frame_Shift_Ins	TCGA-A2-A04V-01A-21W-A050-09				PLCH1	TCGA-A2-A1FX	3	1		FPR2	TCGA-A2-A0T5	2	0
					MIF4GD	Frame_Shift_Del	TCGA-A2-A04V-01A-21W-A050-09				PLD5	TCGA-A2-A1FX	3	1		FRAS1	TCGA-A2-A0T5	2	0
					MRGPRX3	Missense_Mutation	TCGA-A2-A04V-01A-21W-A050-09				RGMA	TCGA-A2-A1FX	3	1		FRS3	TCGA-A2-A0T5	2	0
					ODZ4	Missense_Mutation	TCGA-A2-A04V-01A-21W-A050-09				SMARCA1	TCGA-A2-A1FX	3	1		FSHR	TCGA-A2-A0T5	2	0
					OR5AU1	Frame_Shift_Del	TCGA-A2-A04V-01A-21W-A050-09				STXBP2	TCGA-A2-A1FX	3	1		FUBP3	TCGA-A2-A0T5	2	0
					OR5L1	Missense_Mutation	TCGA-A2-A04V-01A-21W-A050-09				TRRAP	TCGA-A2-A1FX	3	1		FUOM	TCGA-A2-A0T5	2	0
					PIK3CA	Missense_Mutation	TCGA-A2-A04V-01A-21W-A050-09				ZBTB38	TCGA-A2-A1FX	3	1		FUT6	TCGA-A2-A0T5	2	0
					PLEKHA2	Frame_Shift_Ins	TCGA-A2-A04V-01A-21W-A050-09				ZNF629	TCGA-A2-A1FX	3	1		G6PD	TCGA-A2-A0T5	2	0
					SFRP1	Missense_Mutation	TCGA-A2-A04V-01A-21W-A050-09				ACTR8	TCGA-A2-A25A	2	1		GAB2	TCGA-A2-A0T5	2	0
					SPTB	Missense_Mutation	TCGA-A2-A04V-01A-21W-A050-09				ADAMTS3	TCGA-A2-A25A	2	1		GABARAPL3	TCGA-A2-A0T5	2	0
					SV2A	Missense_Mutation	TCGA-A2-A04V-01A-21W-A050-09				AGPAT4	TCGA-A2-A25A	2	1		GABRA5	TCGA-A2-A0T5	2	0
					TAPT1	Missense_Mutation	TCGA-A2-A04V-01A-21W-A050-09				AIFM1	TCGA-A2-A25A	2	1		GALNS	TCGA-A2-A0T5	2	0
					TMEM246	Missense_Mutation	TCGA-A2-A04V-01A-21W-A050-09				ARGFX	TCGA-A2-A25A	2	1		GALR1	TCGA-A2-A0T5	2	0
					TMIGD2	Nonsense_Mutation	TCGA-A2-A04V-01A-21W-A050-09				ASF1A	TCGA-A2-A25A	2	1		GAPDHS	TCGA-A2-A0T5	2	0
					TRMT12	Silent	TCGA-A2-A04V-01A-21W-A050-09				ASH1L	TCGA-A2-A25A	2	1		GARNL3	TCGA-A2-A0T5	2	0
					UBAP2L	Silent	TCGA-A2-A04V-01A-21W-A050-09				ASPM	TCGA-A2-A25A	2	1		GATA3	TCGA-A2-A0T5	2	0
					ZDHHC1	Missense_Mutation	TCGA-A2-A04V-01A-21W-A050-09				ASXL2	TCGA-A2-A25A	2	1		GATS	TCGA-A2-A0T5	2	0
					ZNF843	Missense_Mutation	TCGA-A2-A04V-01A-21W-A050-09				ATP2B1	TCGA-A2-A25A	2	1		GBA2	TCGA-A2-A0T5	2	0
					ZXDA	Silent	TCGA-A2-A04V-01A-21W-A050-09				B4GALNT4	TCGA-A2-A25A	2	1		GBP4	TCGA-A2-A0T5	2	0
					ABL2	Missense_Mutation	TCGA-A2-A04W-01A-31D-A10Y-09				BRD8	TCGA-A2-A25A	2	1		GBP7	TCGA-A2-A0T5	2	0
					ACER3	Missense_Mutation	TCGA-A2-A04W-01A-31D-A10Y-09				C10orf76	TCGA-A2-A25A	2	1		GCK	TCGA-A2-A0T5	2	0
					ARMC4	Missense_Mutation	TCGA-A2-A04W-01A-31D-A10Y-09				C9orf37	TCGA-A2-A25A	2	1		GCKR	TCGA-A2-A0T5	2	0
					ASNSD1	Missense_Mutation	TCGA-A2-A04W-01A-31D-A10Y-09				C9orf50	TCGA-A2-A25A	2	1		GDF9	TCGA-A2-A0T5	2	0
					ATP10B	Missense_Mutation	TCGA-A2-A04W-01A-31D-A10Y-09				CCAR1	TCGA-A2-A25A	2	1		GDPD2	TCGA-A2-A0T5	2	0
					ATR	Missense_Mutation	TCGA-A2-A04W-01A-31D-A10Y-09				CCL14	TCGA-A2-A25A	2	1		GEMIN2	TCGA-A2-A0T5	2	0
					ATXN2	Missense_Mutation	TCGA-A2-A04W-01A-31D-A10Y-09				CDC40	TCGA-A2-A25A	2	1		GFRA3	TCGA-A2-A0T5	2	0
					BAI3	Missense_Mutation	TCGA-A2-A04W-01A-31D-A10Y-09				CDC42BPA	TCGA-A2-A25A	2	1		GGT2	TCGA-A2-A0T5	2	0
					C15orf55	Missense_Mutation	TCGA-A2-A04W-01A-31D-A10Y-09				CDH1	TCGA-A2-A25A	2	1		GHRHR	TCGA-A2-A0T5	2	0
					C1orf222	Missense_Mutation	TCGA-A2-A04W-01A-31D-A10Y-09				CDK5RAP2	TCGA-A2-A25A	2	1		GINS2	TCGA-A2-A0T5	2	0
					C21orf91	Missense_Mutation	TCGA-A2-A04W-01A-31D-A10Y-09				CHEK2	TCGA-A2-A25A	2	1		GJA8	TCGA-A2-A0T5	2	0
					CAD	Missense_Mutation	TCGA-A2-A04W-01A-31D-A10Y-09				CYP26A1	TCGA-A2-A25A	2	1		GKAP1	TCGA-A2-A0T5	2	0
					CASC5	Missense_Mutation	TCGA-A2-A04W-01A-31D-A10Y-09				DMPK	TCGA-A2-A25A	2	1		GLE1	TCGA-A2-A0T5	2	0
					CHD4	Nonsense_Mutation	TCGA-A2-A04W-01A-31D-A10Y-09				DNAH10	TCGA-A2-A25A	2	1		GLG1	TCGA-A2-A0T5	2	0
					CNGA3	Silent	TCGA-A2-A04W-01A-31D-A10Y-09				DNHD1	TCGA-A2-A25A	2	1		GLI2	TCGA-A2-A0T5	2	0
					CR1	Missense_Mutation	TCGA-A2-A04W-01A-31D-A10Y-09				DNMBP	TCGA-A2-A25A	2	1		GNL3	TCGA-A2-A0T5	2	0
					CRYGC	Nonsense_Mutation	TCGA-A2-A04W-01A-31D-A10Y-09				EML1	TCGA-A2-A25A	2	1		GOLGA2	TCGA-A2-A0T5	2	0
					DCAF8L2	Silent	TCGA-A2-A04W-01A-31D-A10Y-09				ERI3	TCGA-A2-A25A	2	1		GPA33	TCGA-A2-A0T5	2	0
					DDX49	Missense_Mutation	TCGA-A2-A04W-01A-31D-A10Y-09				FHL5	TCGA-A2-A25A	2	1		GPN3	TCGA-A2-A0T5	2	0
					DEFB128	Missense_Mutation	TCGA-A2-A04W-01A-31D-A10Y-09				FLOT2	TCGA-A2-A25A	2	1		GPR108	TCGA-A2-A0T5	2	0
					DNAH5	Silent	TCGA-A2-A04W-01A-31D-A10Y-09				GATAD2A	TCGA-A2-A25A	2	1		GPR116	TCGA-A2-A0T5	2	0
					DNAJC25-GNG10	Missense_Mutation	TCGA-A2-A04W-01A-31D-A10Y-09				GH2	TCGA-A2-A25A	2	1		GPR125	TCGA-A2-A0T5	2	0
					DYSF	Splice_Site	TCGA-A2-A04W-01A-31D-A10Y-09				GLRA4	TCGA-A2-A25A	2	1		GPR144	TCGA-A2-A0T5	2	0
					EDC4	Silent	TCGA-A2-A04W-01A-31D-A10Y-09				HBA2	TCGA-A2-A25A	2	1		GPR152	TCGA-A2-A0T5	2	0
					EGR2	Missense_Mutation	TCGA-A2-A04W-01A-31D-A10Y-09				HCRTR2	TCGA-A2-A25A	2	1		GPR75	TCGA-A2-A0T5	2	0
					FAM47A	Silent	TCGA-A2-A04W-01A-31D-A10Y-09				HDAC4	TCGA-A2-A25A	2	1		GPR83	TCGA-A2-A0T5	2	0
					FAT4	Missense_Mutation	TCGA-A2-A04W-01A-31D-A10Y-09				HPCAL4	TCGA-A2-A25A	2	1		GPR84	TCGA-A2-A0T5	2	0
					FREM1	Silent	TCGA-A2-A04W-01A-31D-A10Y-09				HS6ST1	TCGA-A2-A25A	2	1		GPRIN3	TCGA-A2-A0T5	2	0
					GABRQ	Silent	TCGA-A2-A04W-01A-31D-A10Y-09				KHDRBS2	TCGA-A2-A25A	2	1		GRAMD1A	TCGA-A2-A0T5	2	0
					GINS4	Silent	TCGA-A2-A04W-01A-31D-A10Y-09				KIAA1967	TCGA-A2-A25A	2	1		GRAMD1C	TCGA-A2-A0T5	2	0
					GNPTAB	Nonsense_Mutation	TCGA-A2-A04W-01A-31D-A10Y-09				KIF5A	TCGA-A2-A25A	2	1		GRB14	TCGA-A2-A0T5	2	0
					GRID2	Missense_Mutation	TCGA-A2-A04W-01A-31D-A10Y-09				KPNB1	TCGA-A2-A25A	2	1		GRID2	TCGA-A2-A0T5	2	0
					HIST1H2AK	Missense_Mutation	TCGA-A2-A04W-01A-31D-A10Y-09				KRT76	TCGA-A2-A25A	2	1		GRIK4	TCGA-A2-A0T5	2	0
					HLA-J	RNA	TCGA-A2-A04W-01A-31D-A10Y-09				LAMB3	TCGA-A2-A25A	2	1		GRIN2A	TCGA-A2-A0T5	2	0
					HTT	Missense_Mutation	TCGA-A2-A04W-01A-31D-A10Y-09				MAG	TCGA-A2-A25A	2	1		GRIN2B	TCGA-A2-A0T5	2	0
					IGLON5	Nonsense_Mutation	TCGA-A2-A04W-01A-31D-A10Y-09				MAGEB1	TCGA-A2-A25A	2	1		GRINA	TCGA-A2-A0T5	2	0
					IL1RAPL1	Missense_Mutation	TCGA-A2-A04W-01A-31D-A10Y-09				MANBA	TCGA-A2-A25A	2	1		GRM2	TCGA-A2-A0T5	2	0
					ISX	Splice_Site	TCGA-A2-A04W-01A-31D-A10Y-09				MAP3K4	TCGA-A2-A25A	2	1		GSDMA	TCGA-A2-A0T5	2	0
					KCTD1	Missense_Mutation	TCGA-A2-A04W-01A-31D-A10Y-09				MARK1	TCGA-A2-A25A	2	1		GSK3A	TCGA-A2-A0T5	2	0
					KIAA1045	In_Frame_Del	TCGA-A2-A04W-01A-31D-A10Y-09				MBL1P	TCGA-A2-A25A	2	1		GSTM5	TCGA-A2-A0T5	2	0
					KIAA2022	Missense_Mutation	TCGA-A2-A04W-01A-31D-A10Y-09				MED12	TCGA-A2-A25A	2	1		GTF3C1	TCGA-A2-A0T5	2	0
					LMO7	Missense_Mutation	TCGA-A2-A04W-01A-31D-A10Y-09				MIR624	TCGA-A2-A25A	2	1		GTPBP6	TCGA-A2-A0T5	2	0
					LOXHD1	Silent	TCGA-A2-A04W-01A-31D-A10Y-09				MPHOSPH8	TCGA-A2-A25A	2	1		GUSBP11	TCGA-A2-A0T5	2	0
					MDN1	Missense_Mutation	TCGA-A2-A04W-01A-31D-A10Y-09				OGDHL	TCGA-A2-A25A	2	1		GYG2	TCGA-A2-A0T5	2	0
					MIR369	RNA	TCGA-A2-A04W-01A-31D-A10Y-09				OR6C76	TCGA-A2-A25A	2	1		HCFC1	TCGA-A2-A0T5	2	0
					MMS19	Nonsense_Mutation	TCGA-A2-A04W-01A-31D-A10Y-09				OR8B3	TCGA-A2-A25A	2	1		HCN2	TCGA-A2-A0T5	2	0
					MUC17	Missense_Mutation	TCGA-A2-A04W-01A-31D-A10Y-09				OR8K1	TCGA-A2-A25A	2	1		HCN4	TCGA-A2-A0T5	2	0
					MUC4	Silent	TCGA-A2-A04W-01A-31D-A10Y-09				OSMR	TCGA-A2-A25A	2	1		HDAC6	TCGA-A2-A0T5	2	0
					MYBPC1	Missense_Mutation	TCGA-A2-A04W-01A-31D-A10Y-09				PCDH1	TCGA-A2-A25A	2	1		HDGF	TCGA-A2-A0T5	2	0
					MYBPC2	Missense_Mutation	TCGA-A2-A04W-01A-31D-A10Y-09				PIAS1	TCGA-A2-A25A	2	1		HDHD1	TCGA-A2-A0T5	2	0
					NACA	Missense_Mutation	TCGA-A2-A04W-01A-31D-A10Y-09				PIK3CA	TCGA-A2-A25A	2	1		HDLBP	TCGA-A2-A0T5	2	0
					NBAS	Missense_Mutation	TCGA-A2-A04W-01A-31D-A10Y-09				PTPRK	TCGA-A2-A25A	2	1		HEATR7A	TCGA-A2-A0T5	2	0
					NCAPG2	Nonsense_Mutation	TCGA-A2-A04W-01A-31D-A10Y-09				RAB3A	TCGA-A2-A25A	2	1		HECTD3	TCGA-A2-A0T5	2	0
					NLRP13	Nonsense_Mutation	TCGA-A2-A04W-01A-31D-A10Y-09				RAPGEF2	TCGA-A2-A25A	2	1		HECTD4	TCGA-A2-A0T5	2	0
					NLRP13	Missense_Mutation	TCGA-A2-A04W-01A-31D-A10Y-09				RBBP8	TCGA-A2-A25A	2	1		HERC2	TCGA-A2-A0T5	2	0
					NPAT	Missense_Mutation	TCGA-A2-A04W-01A-31D-A10Y-09				RBM18	TCGA-A2-A25A	2	1		HGD	TCGA-A2-A0T5	2	0
					NUFIP1	Missense_Mutation	TCGA-A2-A04W-01A-31D-A10Y-09				RNF40	TCGA-A2-A25A	2	1		HIRIP3	TCGA-A2-A0T5	2	0
					OPRL1	Missense_Mutation	TCGA-A2-A04W-01A-31D-A10Y-09				RRM2	TCGA-A2-A25A	2	1		HIST1H2BB	TCGA-A2-A0T5	2	0
					OR10G4	Missense_Mutation	TCGA-A2-A04W-01A-31D-A10Y-09				SELP	TCGA-A2-A25A	2	1		HIST1H2BL	TCGA-A2-A0T5	2	0
					OR52N5	Missense_Mutation	TCGA-A2-A04W-01A-31D-A10Y-09				SLCO4A1	TCGA-A2-A25A	2	1		HK2	TCGA-A2-A0T5	2	0
					PCDHA7	Missense_Mutation	TCGA-A2-A04W-01A-31D-A10Y-09				SORCS2	TCGA-A2-A25A	2	1		HMGXB4	TCGA-A2-A0T5	2	0
					PCDHB7	Missense_Mutation	TCGA-A2-A04W-01A-31D-A10Y-09				SPOCK1	TCGA-A2-A25A	2	1		HNRNPA2B1	TCGA-A2-A0T5	2	0
					PCDHGB7	Missense_Mutation	TCGA-A2-A04W-01A-31D-A10Y-09				SUPT6H	TCGA-A2-A25A	2	1		HNRNPM	TCGA-A2-A0T5	2	0
					PIK3CA	Missense_Mutation	TCGA-A2-A04W-01A-31D-A10Y-09				TBC1D3P5	TCGA-A2-A25A	2	1		HNRNPUL1	TCGA-A2-A0T5	2	0
					PLEC	Missense_Mutation	TCGA-A2-A04W-01A-31D-A10Y-09				TEX264	TCGA-A2-A25A	2	1		HOXC8	TCGA-A2-A0T5	2	0
					PLXDC1	Missense_Mutation	TCGA-A2-A04W-01A-31D-A10Y-09				TMEM38A	TCGA-A2-A25A	2	1		HPD	TCGA-A2-A0T5	2	0
					POU6F2	Silent	TCGA-A2-A04W-01A-31D-A10Y-09				TMEM67	TCGA-A2-A25A	2	1		HRG	TCGA-A2-A0T5	2	0
					PTH2R	Missense_Mutation	TCGA-A2-A04W-01A-31D-A10Y-09				TMPRSS9	TCGA-A2-A25A	2	1		HSPG2	TCGA-A2-A0T5	2	0
					PTPRQ	Missense_Mutation	TCGA-A2-A04W-01A-31D-A10Y-09				TRBV6-8	TCGA-A2-A25A	2	1		HTR1D	TCGA-A2-A0T5	2	0
					RGS22	Missense_Mutation	TCGA-A2-A04W-01A-31D-A10Y-09				ULK2	TCGA-A2-A25A	2	1		HTT	TCGA-A2-A0T5	2	0
					RYR2	Missense_Mutation	TCGA-A2-A04W-01A-31D-A10Y-09				USP40	TCGA-A2-A25A	2	1		HUWE1	TCGA-A2-A0T5	2	0
					SBNO1	Silent	TCGA-A2-A04W-01A-31D-A10Y-09				WDR67	TCGA-A2-A25A	2	1		IDS	TCGA-A2-A0T5	2	0
					SEMA3A	Missense_Mutation	TCGA-A2-A04W-01A-31D-A10Y-09				ZNF554	TCGA-A2-A25A	2	1		IFI35	TCGA-A2-A0T5	2	0
					SEMA3C	Nonsense_Mutation	TCGA-A2-A04W-01A-31D-A10Y-09				ZNF791	TCGA-A2-A25A	2	1		IGBP1	TCGA-A2-A0T5	2	0
					SEMA3E	Silent	TCGA-A2-A04W-01A-31D-A10Y-09				ABCA9	TCGA-A2-A25B	2	1		IGHA1	TCGA-A2-A0T5	2	0
					SLC34A3	Nonsense_Mutation	TCGA-A2-A04W-01A-31D-A10Y-09				ABCC6	TCGA-A2-A25B	2	1		IGHJ2	TCGA-A2-A0T5	2	0
					SMO	Silent	TCGA-A2-A04W-01A-31D-A10Y-09				AGBL5	TCGA-A2-A25B	2	1		IGHV2-26	TCGA-A2-A0T5	2	0
					SOD1	Missense_Mutation	TCGA-A2-A04W-01A-31D-A10Y-09				APOB	TCGA-A2-A25B	2	1		IGSF9	TCGA-A2-A0T5	2	0
					SPINK2	Missense_Mutation	TCGA-A2-A04W-01A-31D-A10Y-09				ARHGAP31	TCGA-A2-A25B	2	1		IKBKE	TCGA-A2-A0T5	2	0
					SRBD1	Silent	TCGA-A2-A04W-01A-31D-A10Y-09				ASNS	TCGA-A2-A25B	2	1		IL12RB1	TCGA-A2-A0T5	2	0
					STON1-GTF2A1L	Missense_Mutation	TCGA-A2-A04W-01A-31D-A10Y-09				ATP2A1	TCGA-A2-A25B	2	1		IL22RA1	TCGA-A2-A0T5	2	0
					TAF1L	Missense_Mutation	TCGA-A2-A04W-01A-31D-A10Y-09				ATP2B3	TCGA-A2-A25B	2	1		IL3RA	TCGA-A2-A0T5	2	0
					TAS2R9	Missense_Mutation	TCGA-A2-A04W-01A-31D-A10Y-09				BLK	TCGA-A2-A25B	2	1		IL9R	TCGA-A2-A0T5	2	0
					TBCD	Missense_Mutation	TCGA-A2-A04W-01A-31D-A10Y-09				BRCA1	TCGA-A2-A25B	2	1		ILDR1	TCGA-A2-A0T5	2	0
					TG	Missense_Mutation	TCGA-A2-A04W-01A-31D-A10Y-09				CARD17	TCGA-A2-A25B	2	1		IMMT	TCGA-A2-A0T5	2	0
					THBS3	Silent	TCGA-A2-A04W-01A-31D-A10Y-09				CHST9	TCGA-A2-A25B	2	1		IMPA1	TCGA-A2-A0T5	2	0
					TLN1	Nonsense_Mutation	TCGA-A2-A04W-01A-31D-A10Y-09				COL6A6	TCGA-A2-A25B	2	1		INHBE	TCGA-A2-A0T5	2	0
					TLN1	Missense_Mutation	TCGA-A2-A04W-01A-31D-A10Y-09				CRAT	TCGA-A2-A25B	2	1		INS-IGF2	TCGA-A2-A0T5	2	0
					TMC5	Frame_Shift_Del	TCGA-A2-A04W-01A-31D-A10Y-09				CRCP	TCGA-A2-A25B	2	1		INTS1	TCGA-A2-A0T5	2	0
					TMPRSS11E	Missense_Mutation	TCGA-A2-A04W-01A-31D-A10Y-09				CYP1B1-AS1	TCGA-A2-A25B	2	1		INTS9	TCGA-A2-A0T5	2	0
					TNRC18	Silent	TCGA-A2-A04W-01A-31D-A10Y-09				DNAH5	TCGA-A2-A25B	2	1		IP6K3	TCGA-A2-A0T5	2	0
					TP53	Missense_Mutation	TCGA-A2-A04W-01A-31D-A10Y-09				DNMT1	TCGA-A2-A25B	2	1		IPO13	TCGA-A2-A0T5	2	0
					TRIM42	Missense_Mutation	TCGA-A2-A04W-01A-31D-A10Y-09				DOCK6	TCGA-A2-A25B	2	1		IQCD	TCGA-A2-A0T5	2	0
					TRIM8	Missense_Mutation	TCGA-A2-A04W-01A-31D-A10Y-09				DTX4	TCGA-A2-A25B	2	1		IQCF3	TCGA-A2-A0T5	2	0
					TTC39C	Silent	TCGA-A2-A04W-01A-31D-A10Y-09				DUSP19	TCGA-A2-A25B	2	1		IQCK	TCGA-A2-A0T5	2	0
					UBAC1	Silent	TCGA-A2-A04W-01A-31D-A10Y-09				ENPP1	TCGA-A2-A25B	2	1		IRAK1	TCGA-A2-A0T5	2	0
					UBN2	Missense_Mutation	TCGA-A2-A04W-01A-31D-A10Y-09				FAM13C	TCGA-A2-A25B	2	1		IRF1	TCGA-A2-A0T5	2	0
					ULBP3	Missense_Mutation	TCGA-A2-A04W-01A-31D-A10Y-09				FAP	TCGA-A2-A25B	2	1		ITFG2	TCGA-A2-A0T5	2	0
					UNC5C	Missense_Mutation	TCGA-A2-A04W-01A-31D-A10Y-09				FAT3	TCGA-A2-A25B	2	1		ITGA10	TCGA-A2-A0T5	2	0
					USH2A	Missense_Mutation	TCGA-A2-A04W-01A-31D-A10Y-09				GAPDH	TCGA-A2-A25B	2	1		ITGA8	TCGA-A2-A0T5	2	0
					USH2A	Silent	TCGA-A2-A04W-01A-31D-A10Y-09				GATA3	TCGA-A2-A25B	2	1		ITGB7	TCGA-A2-A0T5	2	0
					VSTM4	Silent	TCGA-A2-A04W-01A-31D-A10Y-09				GLDC	TCGA-A2-A25B	2	1		JAG1	TCGA-A2-A0T5	2	0
					WDR67	Silent	TCGA-A2-A04W-01A-31D-A10Y-09				HIST1H2BJ	TCGA-A2-A25B	2	1		JAKMIP1	TCGA-A2-A0T5	2	0
					WWC1	Missense_Mutation	TCGA-A2-A04W-01A-31D-A10Y-09				HNRNPKP3	TCGA-A2-A25B	2	1		JAZF1	TCGA-A2-A0T5	2	0
					YES1	Missense_Mutation	TCGA-A2-A04W-01A-31D-A10Y-09				HYDIN	TCGA-A2-A25B	2	1		JUP	TCGA-A2-A0T5	2	0
					ZIC3	Missense_Mutation	TCGA-A2-A04W-01A-31D-A10Y-09				KALRN	TCGA-A2-A25B	2	1		KAT6B	TCGA-A2-A0T5	2	0
					ZNF667	Nonsense_Mutation	TCGA-A2-A04W-01A-31D-A10Y-09				KIAA0528	TCGA-A2-A25B	2	1		KATNAL2	TCGA-A2-A0T5	2	0
					ZNF772	Missense_Mutation	TCGA-A2-A04W-01A-31D-A10Y-09				KIAA1217	TCGA-A2-A25B	2	1		KCNAB3	TCGA-A2-A0T5	2	0
					ZNF808	Missense_Mutation	TCGA-A2-A04W-01A-31D-A10Y-09				KIAA1328	TCGA-A2-A25B	2	1		KCNF1	TCGA-A2-A0T5	2	0
					CA9	Missense_Mutation	TCGA-A2-A04X-01A-21W-A050-09				LAMA4	TCGA-A2-A25B	2	1		KCNJ4	TCGA-A2-A0T5	2	0
					CLIC5	Missense_Mutation	TCGA-A2-A04X-01A-21W-A050-09				MAN1A2	TCGA-A2-A25B	2	1		KDM4A	TCGA-A2-A0T5	2	0
					CYSLTR2	Missense_Mutation	TCGA-A2-A04X-01A-21W-A050-09				NPAS2	TCGA-A2-A25B	2	1		KDM5C	TCGA-A2-A0T5	2	0
					DNAH17	Missense_Mutation	TCGA-A2-A04X-01A-21W-A050-09				NRK	TCGA-A2-A25B	2	1		KIAA0247	TCGA-A2-A0T5	2	0
					DNAH3	Missense_Mutation	TCGA-A2-A04X-01A-21W-A050-09				NUP54	TCGA-A2-A25B	2	1		KIAA0913	TCGA-A2-A0T5	2	0
					EEA1	Missense_Mutation	TCGA-A2-A04X-01A-21W-A050-09				ODZ4	TCGA-A2-A25B	2	1		KIAA1109	TCGA-A2-A0T5	2	0
					FANCM	In_Frame_Del	TCGA-A2-A04X-01A-21W-A050-09				PCDHGA1	TCGA-A2-A25B	2	1		KIAA1199	TCGA-A2-A0T5	2	0
					FBXO11	Missense_Mutation	TCGA-A2-A04X-01A-21W-A050-09				PDCL	TCGA-A2-A25B	2	1		KIAA1324	TCGA-A2-A0T5	2	0
					GSTA5	Silent	TCGA-A2-A04X-01A-21W-A050-09				PLA2G4D	TCGA-A2-A25B	2	1		KIAA1549	TCGA-A2-A0T5	2	0
					HLA-DQB1	Missense_Mutation	TCGA-A2-A04X-01A-21W-A050-09				PMP2	TCGA-A2-A25B	2	1		KIF13B	TCGA-A2-A0T5	2	0
					HLA-DRB6	RNA	TCGA-A2-A04X-01A-21W-A050-09				PRAMEF11	TCGA-A2-A25B	2	1		KIF19	TCGA-A2-A0T5	2	0
					IPO4	Missense_Mutation	TCGA-A2-A04X-01A-21W-A050-09				PRKCE	TCGA-A2-A25B	2	1		KIF20A	TCGA-A2-A0T5	2	0
					ITGB1	Silent	TCGA-A2-A04X-01A-21W-A050-09				PSG2	TCGA-A2-A25B	2	1		KIF21B	TCGA-A2-A0T5	2	0
					LRP2	Missense_Mutation	TCGA-A2-A04X-01A-21W-A050-09				RAB33A	TCGA-A2-A25B	2	1		KIF3C	TCGA-A2-A0T5	2	0
					LRRC16A	Silent	TCGA-A2-A04X-01A-21W-A050-09				RBM27	TCGA-A2-A25B	2	1		KIF9	TCGA-A2-A0T5	2	0
					MGAM	Missense_Mutation	TCGA-A2-A04X-01A-21W-A050-09				RBMS1	TCGA-A2-A25B	2	1		KIFC1	TCGA-A2-A0T5	2	0
					NNT	Missense_Mutation	TCGA-A2-A04X-01A-21W-A050-09				RFPL1-AS1	TCGA-A2-A25B	2	1		KIFC2	TCGA-A2-A0T5	2	0
					OGN	Missense_Mutation	TCGA-A2-A04X-01A-21W-A050-09				RPA2	TCGA-A2-A25B	2	1		KISS1	TCGA-A2-A0T5	2	0
					PDE3B	Frame_Shift_Ins	TCGA-A2-A04X-01A-21W-A050-09				SHISA7	TCGA-A2-A25B	2	1		KLC4	TCGA-A2-A0T5	2	0
					PDZRN3	Missense_Mutation	TCGA-A2-A04X-01A-21W-A050-09				SLC22A14	TCGA-A2-A25B	2	1		KLHL18	TCGA-A2-A0T5	2	0
					PTK7	Silent	TCGA-A2-A04X-01A-21W-A050-09				SLC2A2	TCGA-A2-A25B	2	1		KLHL23	TCGA-A2-A0T5	2	0
					SARM1	Nonsense_Mutation	TCGA-A2-A04X-01A-21W-A050-09				SLC9C1	TCGA-A2-A25B	2	1		KLHL38	TCGA-A2-A0T5	2	0
					SHROOM4	Silent	TCGA-A2-A04X-01A-21W-A050-09				SLFN12L	TCGA-A2-A25B	2	1		KRT15	TCGA-A2-A0T5	2	0
					STK31	Missense_Mutation	TCGA-A2-A04X-01A-21W-A050-09				SMAD4	TCGA-A2-A25B	2	1		KRT16P3	TCGA-A2-A0T5	2	0
					UBE2Q1	Frame_Shift_Del	TCGA-A2-A04X-01A-21W-A050-09				SMARCA1	TCGA-A2-A25B	2	1		KRT19	TCGA-A2-A0T5	2	0
					VPS53	Silent	TCGA-A2-A04X-01A-21W-A050-09				SSFA2	TCGA-A2-A25B	2	1		KRT32	TCGA-A2-A0T5	2	0
					WIF1	Missense_Mutation	TCGA-A2-A04X-01A-21W-A050-09				TARS2	TCGA-A2-A25B	2	1		KRT33B	TCGA-A2-A0T5	2	0
					WTAP	Silent	TCGA-A2-A04X-01A-21W-A050-09				TBC1D4	TCGA-A2-A25B	2	1		KRT4	TCGA-A2-A0T5	2	0
					ZHX3	Nonsense_Mutation	TCGA-A2-A04X-01A-21W-A050-09				TG	TCGA-A2-A25B	2	1		KRT83	TCGA-A2-A0T5	2	0
					ZNF213	Silent	TCGA-A2-A04X-01A-21W-A050-09				TMED2	TCGA-A2-A25B	2	1		KRTAP3-1	TCGA-A2-A0T5	2	0
					ADGB	Missense_Mutation	TCGA-A2-A04Y-01A-21W-A050-09				TMEM87A	TCGA-A2-A25B	2	1		KRTAP3-2	TCGA-A2-A0T5	2	0
					ADPRHL1	Frame_Shift_Del	TCGA-A2-A04Y-01A-21W-A050-09				TMOD3	TCGA-A2-A25B	2	1		KRTAP9-4	TCGA-A2-A0T5	2	0
					AP1G2	Missense_Mutation	TCGA-A2-A04Y-01A-21W-A050-09				TTN	TCGA-A2-A25B	2	1		KRTAP9-8	TCGA-A2-A0T5	2	0
					APBA1	Frame_Shift_Ins	TCGA-A2-A04Y-01A-21W-A050-09				UGDH	TCGA-A2-A25B	2	1		L1CAM	TCGA-A2-A0T5	2	0
					APBA1	Frame_Shift_Ins	TCGA-A2-A04Y-01A-21W-A050-09				USP32P2	TCGA-A2-A25B	2	1		L3MBTL4	TCGA-A2-A0T5	2	0
					ARHGAP23	Missense_Mutation	TCGA-A2-A04Y-01A-21W-A050-09				ZFYVE19	TCGA-A2-A25B	2	1		LAMA2	TCGA-A2-A0T5	2	0
					ATHL1	Missense_Mutation	TCGA-A2-A04Y-01A-21W-A050-09				ZNF544	TCGA-A2-A25B	2	1		LAPTM5	TCGA-A2-A0T5	2	0
					BANP	Frame_Shift_Del	TCGA-A2-A04Y-01A-21W-A050-09				ADAMTS13	TCGA-A2-A25D	3	1		LARGE	TCGA-A2-A0T5	2	0
					BDKRB2	Missense_Mutation	TCGA-A2-A04Y-01A-21W-A050-09				ALMS1	TCGA-A2-A25D	3	1		LATS2	TCGA-A2-A0T5	2	0
					C16orf48	Frame_Shift_Ins	TCGA-A2-A04Y-01A-21W-A050-09				APCDD1	TCGA-A2-A25D	3	1		LCN9	TCGA-A2-A0T5	2	0
					C1orf50	Missense_Mutation	TCGA-A2-A04Y-01A-21W-A050-09				ATP10D	TCGA-A2-A25D	3	1		LDB2	TCGA-A2-A0T5	2	0
					CALCRL	Missense_Mutation	TCGA-A2-A04Y-01A-21W-A050-09				ATR	TCGA-A2-A25D	3	1		LEPRE1	TCGA-A2-A0T5	2	0
					CALU	Missense_Mutation	TCGA-A2-A04Y-01A-21W-A050-09				C1QA	TCGA-A2-A25D	3	1		LGALS9	TCGA-A2-A0T5	2	0
					CAMSAP1	Missense_Mutation	TCGA-A2-A04Y-01A-21W-A050-09				CCDC168	TCGA-A2-A25D	3	1		LGR6	TCGA-A2-A0T5	2	0
					CCNO	Frame_Shift_Del	TCGA-A2-A04Y-01A-21W-A050-09				CCDC171	TCGA-A2-A25D	3	1		LIAS	TCGA-A2-A0T5	2	0
					CEP164	Frame_Shift_Ins	TCGA-A2-A04Y-01A-21W-A050-09				CDK2	TCGA-A2-A25D	3	1		LIG3	TCGA-A2-A0T5	2	0
					CPXCR1	Missense_Mutation	TCGA-A2-A04Y-01A-21W-A050-09				COL6A3	TCGA-A2-A25D	3	1		LILRB5	TCGA-A2-A0T5	2	0
					CSMD2	Frame_Shift_Ins	TCGA-A2-A04Y-01A-21W-A050-09				CWC22	TCGA-A2-A25D	3	1		LIMCH1	TCGA-A2-A0T5	2	0
					CSMD2	Frame_Shift_Ins	TCGA-A2-A04Y-01A-21W-A050-09				CYSTM1	TCGA-A2-A25D	3	1		LINC00478	TCGA-A2-A0T5	2	0
					DVL1	Silent	TCGA-A2-A04Y-01A-21W-A050-09				DDX58	TCGA-A2-A25D	3	1		LMNB2	TCGA-A2-A0T5	2	0
					DYNC1LI2	Missense_Mutation	TCGA-A2-A04Y-01A-21W-A050-09				ENPP7	TCGA-A2-A25D	3	1		LOC100127888	TCGA-A2-A0T5	2	0
					EGR3	Frame_Shift_Del	TCGA-A2-A04Y-01A-21W-A050-09				FBF1	TCGA-A2-A25D	3	1		LOC100289090	TCGA-A2-A0T5	2	0
					ENPP2	Missense_Mutation	TCGA-A2-A04Y-01A-21W-A050-09				GTF3C2	TCGA-A2-A25D	3	1		LOC100505978	TCGA-A2-A0T5	2	0
					GALNT6	Frame_Shift_Del	TCGA-A2-A04Y-01A-21W-A050-09				GUCY1B3	TCGA-A2-A25D	3	1		LOC100506469	TCGA-A2-A0T5	2	0
					GALNT6	Frame_Shift_Del	TCGA-A2-A04Y-01A-21W-A050-09				GZF1	TCGA-A2-A25D	3	1		LONP1	TCGA-A2-A0T5	2	0
					HEPACAM2	Frame_Shift_Ins	TCGA-A2-A04Y-01A-21W-A050-09				IQSEC3	TCGA-A2-A25D	3	1		LPAR1	TCGA-A2-A0T5	2	0
					HRH1	Missense_Mutation	TCGA-A2-A04Y-01A-21W-A050-09				ITPR2	TCGA-A2-A25D	3	1		LPPR3	TCGA-A2-A0T5	2	0
					IPO8	Missense_Mutation	TCGA-A2-A04Y-01A-21W-A050-09				KIAA1755	TCGA-A2-A25D	3	1		LRBA	TCGA-A2-A0T5	2	0
					KIAA0232	Frame_Shift_Del	TCGA-A2-A04Y-01A-21W-A050-09				LAMA1	TCGA-A2-A25D	3	1		LRCH1	TCGA-A2-A0T5	2	0
					LDB2	Missense_Mutation	TCGA-A2-A04Y-01A-21W-A050-09				LBR	TCGA-A2-A25D	3	1		LRCH3	TCGA-A2-A0T5	2	0
					MRPL24	Frame_Shift_Ins	TCGA-A2-A04Y-01A-21W-A050-09				MMP28	TCGA-A2-A25D	3	1		LRP1	TCGA-A2-A0T5	2	0
					NBPF14	Missense_Mutation	TCGA-A2-A04Y-01A-21W-A050-09				MNF1	TCGA-A2-A25D	3	1		LRP2	TCGA-A2-A0T5	2	0
					NEB	Splice_Site	TCGA-A2-A04Y-01A-21W-A050-09				MUC16	TCGA-A2-A25D	3	1		LRP4	TCGA-A2-A0T5	2	0
					NES	Silent	TCGA-A2-A04Y-01A-21W-A050-09				MUC20	TCGA-A2-A25D	3	1		LRRC8E	TCGA-A2-A0T5	2	0
					NOL8	Silent	TCGA-A2-A04Y-01A-21W-A050-09				MYH6	TCGA-A2-A25D	3	1		LSS	TCGA-A2-A0T5	2	0
					NR1H4	Missense_Mutation	TCGA-A2-A04Y-01A-21W-A050-09				NEUROG2	TCGA-A2-A25D	3	1		LTBP2	TCGA-A2-A0T5	2	0
					NT5C1A	Frame_Shift_Del	TCGA-A2-A04Y-01A-21W-A050-09				OR5H1	TCGA-A2-A25D	3	1		LYNX1	TCGA-A2-A0T5	2	0
					NXF1	RNA	TCGA-A2-A04Y-01A-21W-A050-09				PCDHA12	TCGA-A2-A25D	3	1		LYVE1	TCGA-A2-A0T5	2	0
					P2RX5	Missense_Mutation	TCGA-A2-A04Y-01A-21W-A050-09				PIK3CA	TCGA-A2-A25D	3	1		MACF1	TCGA-A2-A0T5	2	0
					PIP4K2A	Missense_Mutation	TCGA-A2-A04Y-01A-21W-A050-09				PLD1	TCGA-A2-A25D	3	1		MAD1L1	TCGA-A2-A0T5	2	0
					PLA2G15	Frame_Shift_Ins	TCGA-A2-A04Y-01A-21W-A050-09				PRLR	TCGA-A2-A25D	3	1		MAF1	TCGA-A2-A0T5	2	0
					PXDN	Frame_Shift_Ins	TCGA-A2-A04Y-01A-21W-A050-09				PROKR1	TCGA-A2-A25D	3	1		MAGED2	TCGA-A2-A0T5	2	0
					RGPD4	Missense_Mutation	TCGA-A2-A04Y-01A-21W-A050-09				PSD2	TCGA-A2-A25D	3	1		MAGI1	TCGA-A2-A0T5	2	0
					RNF213	Missense_Mutation	TCGA-A2-A04Y-01A-21W-A050-09				SEMG2	TCGA-A2-A25D	3	1		MAP3K14-AS1	TCGA-A2-A0T5	2	0
					SOX6	Missense_Mutation	TCGA-A2-A04Y-01A-21W-A050-09				2020-09-12	TCGA-A2-A25D	3	1		MAP3K5	TCGA-A2-A0T5	2	0
					TCEB3B	In_Frame_Ins	TCGA-A2-A04Y-01A-21W-A050-09				SRRM1	TCGA-A2-A25D	3	1		MAP3K6	TCGA-A2-A0T5	2	0
					TIAM2	In_Frame_Del	TCGA-A2-A04Y-01A-21W-A050-09				ZNF208	TCGA-A2-A25D	3	1		MAP3K9	TCGA-A2-A0T5	2	0
					TMCO4	Frame_Shift_Ins	TCGA-A2-A04Y-01A-21W-A050-09				ZNF780A	TCGA-A2-A25D	3	1		MAP4K2	TCGA-A2-A0T5	2	0
					TNC	Missense_Mutation	TCGA-A2-A04Y-01A-21W-A050-09				ABCA10	TCGA-A2-A25E	3	1		MARS	TCGA-A2-A0T5	2	0
					WDR64	Missense_Mutation	TCGA-A2-A04Y-01A-21W-A050-09				ATP1A4	TCGA-A2-A25E	3	1		MAS1L	TCGA-A2-A0T5	2	0
					AMY2B	Silent	TCGA-A2-A0CK-01A-11D-A228-09				ATP9A	TCGA-A2-A25E	3	1		MAST3	TCGA-A2-A0T5	2	0
					C5AR1	Missense_Mutation	TCGA-A2-A0CK-01A-11D-A228-09				ATXN1	TCGA-A2-A25E	3	1		MCM10	TCGA-A2-A0T5	2	0
					CACNG5	Missense_Mutation	TCGA-A2-A0CK-01A-11D-A228-09				AWAT2	TCGA-A2-A25E	3	1		MCM2	TCGA-A2-A0T5	2	0
					CACNG8	Missense_Mutation	TCGA-A2-A0CK-01A-11D-A228-09				C5	TCGA-A2-A25E	3	1		MCM5	TCGA-A2-A0T5	2	0
					CDH1	Nonsense_Mutation	TCGA-A2-A0CK-01A-11D-A228-09				CEP85	TCGA-A2-A25E	3	1		MCOLN1	TCGA-A2-A0T5	2	0
					CDKL2	Missense_Mutation	TCGA-A2-A0CK-01A-11D-A228-09				CHPT1	TCGA-A2-A25E	3	1		MCOLN2	TCGA-A2-A0T5	2	0
					CSN1S2AP	RNA	TCGA-A2-A0CK-01A-11D-A228-09				CX3CR1	TCGA-A2-A25E	3	1		MDGA1	TCGA-A2-A0T5	2	0
					DHRS4-AS1	RNA	TCGA-A2-A0CK-01A-11D-A228-09				ERC1	TCGA-A2-A25E	3	1		MDN1	TCGA-A2-A0T5	2	0
					DNMT1	Missense_Mutation	TCGA-A2-A0CK-01A-11D-A228-09				FIGLA	TCGA-A2-A25E	3	1		MED12	TCGA-A2-A0T5	2	0
					EPHB2	Silent	TCGA-A2-A0CK-01A-11D-A228-09				GIMAP6	TCGA-A2-A25E	3	1		MED13L	TCGA-A2-A0T5	2	0
					FAM47A	Missense_Mutation	TCGA-A2-A0CK-01A-11D-A228-09				GLI2	TCGA-A2-A25E	3	1		MED22	TCGA-A2-A0T5	2	0
					GLB1L3	Missense_Mutation	TCGA-A2-A0CK-01A-11D-A228-09				GPR144	TCGA-A2-A25E	3	1		MED8	TCGA-A2-A0T5	2	0
					GNE	Silent	TCGA-A2-A0CK-01A-11D-A228-09				GSK3A	TCGA-A2-A25E	3	1		MEF2C	TCGA-A2-A0T5	2	0
					GYS1	Missense_Mutation	TCGA-A2-A0CK-01A-11D-A228-09				GTF2IRD2P1	TCGA-A2-A25E	3	1		MEFV	TCGA-A2-A0T5	2	0
					IGFN1	Missense_Mutation	TCGA-A2-A0CK-01A-11D-A228-09				HIST1H2AI	TCGA-A2-A25E	3	1		MEGF11	TCGA-A2-A0T5	2	0
					KDM6A	Frame_Shift_Ins	TCGA-A2-A0CK-01A-11D-A228-09				HIST1H2BE	TCGA-A2-A25E	3	1		METRNL	TCGA-A2-A0T5	2	0
					MIR4477A	RNA	TCGA-A2-A0CK-01A-11D-A228-09				IQGAP2	TCGA-A2-A25E	3	1		METTL7B	TCGA-A2-A0T5	2	0
					PCDHGA7	Silent	TCGA-A2-A0CK-01A-11D-A228-09				ITIH2	TCGA-A2-A25E	3	1		MFAP2	TCGA-A2-A0T5	2	0
					PCDHGC4	Silent	TCGA-A2-A0CK-01A-11D-A228-09				KBTBD4	TCGA-A2-A25E	3	1		MFSD4	TCGA-A2-A0T5	2	0
					PPP1R8	Frame_Shift_Ins	TCGA-A2-A0CK-01A-11D-A228-09				KIAA0319	TCGA-A2-A25E	3	1		MIA3	TCGA-A2-A0T5	2	0
					RLTPR	Silent	TCGA-A2-A0CK-01A-11D-A228-09				LILRA6	TCGA-A2-A25E	3	1		MICAL3	TCGA-A2-A0T5	2	0
					STAC	Missense_Mutation	TCGA-A2-A0CK-01A-11D-A228-09				LNX2	TCGA-A2-A25E	3	1		MICALL1	TCGA-A2-A0T5	2	0
					STAMBP	Silent	TCGA-A2-A0CK-01A-11D-A228-09				LYST	TCGA-A2-A25E	3	1		MICALL2	TCGA-A2-A0T5	2	0
					STAT6	Missense_Mutation	TCGA-A2-A0CK-01A-11D-A228-09				MAP3K13	TCGA-A2-A25E	3	1		MIR141	TCGA-A2-A0T5	2	0
					TRIO	Silent	TCGA-A2-A0CK-01A-11D-A228-09				MAP3K6	TCGA-A2-A25E	3	1		MIR195	TCGA-A2-A0T5	2	0
					ZNF462	Silent	TCGA-A2-A0CK-01A-11D-A228-09				MLL	TCGA-A2-A25E	3	1		MIR640	TCGA-A2-A0T5	2	0
					ARHGAP23	Missense_Mutation	TCGA-A2-A0CL-01A-11D-A10Y-09				MOGAT3	TCGA-A2-A25E	3	1		MIR7-3HG	TCGA-A2-A0T5	2	0
					ATN1	Missense_Mutation	TCGA-A2-A0CL-01A-11D-A10Y-09				NSFL1C	TCGA-A2-A25E	3	1		MIR744	TCGA-A2-A0T5	2	0
					C20orf72	Nonsense_Mutation	TCGA-A2-A0CL-01A-11D-A10Y-09				NTRK2	TCGA-A2-A25E	3	1		MIR887	TCGA-A2-A0T5	2	0
					C9orf114	Missense_Mutation	TCGA-A2-A0CL-01A-11D-A10Y-09				ONECUT2	TCGA-A2-A25E	3	1		MITF	TCGA-A2-A0T5	2	0
					CARD10	Nonsense_Mutation	TCGA-A2-A0CL-01A-11D-A10Y-09				PARP4	TCGA-A2-A25E	3	1		MKNK1	TCGA-A2-A0T5	2	0
					CEP135	Nonsense_Mutation	TCGA-A2-A0CL-01A-11D-A10Y-09				PHKA2	TCGA-A2-A25E	3	1		MMP11	TCGA-A2-A0T5	2	0
					DKFZp434L192	RNA	TCGA-A2-A0CL-01A-11D-A10Y-09				RBM46	TCGA-A2-A25E	3	1		MOK	TCGA-A2-A0T5	2	0
					ENOX2	Missense_Mutation	TCGA-A2-A0CL-01A-11D-A10Y-09				RHBDF2	TCGA-A2-A25E	3	1		MORC2-AS1	TCGA-A2-A0T5	2	0
					GLS	Silent	TCGA-A2-A0CL-01A-11D-A10Y-09				RNASEK	TCGA-A2-A25E	3	1		MORN3	TCGA-A2-A0T5	2	0
					HDX	Missense_Mutation	TCGA-A2-A0CL-01A-11D-A10Y-09				ROCK1	TCGA-A2-A25E	3	1		MPP2	TCGA-A2-A0T5	2	0
					HERC2P2	RNA	TCGA-A2-A0CL-01A-11D-A10Y-09				SART3	TCGA-A2-A25E	3	1		MPP4	TCGA-A2-A0T5	2	0
					KLK12	Silent	TCGA-A2-A0CL-01A-11D-A10Y-09				TMEM86A	TCGA-A2-A25E	3	1		MRPS15	TCGA-A2-A0T5	2	0
					MDM2	Missense_Mutation	TCGA-A2-A0CL-01A-11D-A10Y-09				TNFSF4	TCGA-A2-A25E	3	1		MSI1	TCGA-A2-A0T5	2	0
					MEP1A	Silent	TCGA-A2-A0CL-01A-11D-A10Y-09				TRIM64B	TCGA-A2-A25E	3	1		MSS51	TCGA-A2-A0T5	2	0
					MRC2	Nonsense_Mutation	TCGA-A2-A0CL-01A-11D-A10Y-09				TTLL5	TCGA-A2-A25E	3	1		MT-ATP6	TCGA-A2-A0T5	2	0
					NBPF10	Missense_Mutation	TCGA-A2-A0CL-01A-11D-A10Y-09				ULK2	TCGA-A2-A25E	3	1		MT-CO3	TCGA-A2-A0T5	2	0
					POFUT2	Silent	TCGA-A2-A0CL-01A-11D-A10Y-09				WDR33	TCGA-A2-A25E	3	1		MT-CYB	TCGA-A2-A0T5	2	0
					POM121L9P	RNA	TCGA-A2-A0CL-01A-11D-A10Y-09				WWC3	TCGA-A2-A25E	3	1		MT-ND3	TCGA-A2-A0T5	2	0
					PYGB	Missense_Mutation	TCGA-A2-A0CL-01A-11D-A10Y-09				ZNF16	TCGA-A2-A25E	3	1		MT-ND4	TCGA-A2-A0T5	2	0
					REV1	Nonsense_Mutation	TCGA-A2-A0CL-01A-11D-A10Y-09				ZNF546	TCGA-A2-A25E	3	1		MTA2	TCGA-A2-A0T5	2	0
					SCN2A	Missense_Mutation	TCGA-A2-A0CL-01A-11D-A10Y-09				ACTN1	TCGA-A2-A3XV	2	1		MTMR11	TCGA-A2-A0T5	2	0
					SLC2A2	Missense_Mutation	TCGA-A2-A0CL-01A-11D-A10Y-09				ADCK5	TCGA-A2-A3XV	2	1		MTMR3	TCGA-A2-A0T5	2	0
					TPPP2	Missense_Mutation	TCGA-A2-A0CL-01A-11D-A10Y-09				ALMS1	TCGA-A2-A3XV	2	1		MUC12	TCGA-A2-A0T5	2	0
					ZC3H12C	Missense_Mutation	TCGA-A2-A0CL-01A-11D-A10Y-09				AOAH	TCGA-A2-A3XV	2	1		MUC16	TCGA-A2-A0T5	2	0
					ADA	Missense_Mutation	TCGA-A2-A0CM-01A-31W-A050-09				C1orf167	TCGA-A2-A3XV	2	1		MUC17	TCGA-A2-A0T5	2	0
					AHCTF1	Frame_Shift_Del	TCGA-A2-A0CM-01A-31W-A050-09				CABYR	TCGA-A2-A3XV	2	1		MUC2	TCGA-A2-A0T5	2	0
					ANKRD20A4	Silent	TCGA-A2-A0CM-01A-31W-A050-09				CCT7	TCGA-A2-A3XV	2	1		MUC20	TCGA-A2-A0T5	2	0
					ATP11A	Frame_Shift_Ins	TCGA-A2-A0CM-01A-31W-A050-09				CFB	TCGA-A2-A3XV	2	1		MUC4	TCGA-A2-A0T5	2	0
					ATP1B3	Nonsense_Mutation	TCGA-A2-A0CM-01A-31W-A050-09				CLCNKA	TCGA-A2-A3XV	2	1		MUC6	TCGA-A2-A0T5	2	0
					B4GALNT4	Frame_Shift_Ins	TCGA-A2-A0CM-01A-31W-A050-09				CLSTN1	TCGA-A2-A3XV	2	1		MUTYH	TCGA-A2-A0T5	2	0
					BICD1	Missense_Mutation	TCGA-A2-A0CM-01A-31W-A050-09				COL5A1	TCGA-A2-A3XV	2	1		MYADM	TCGA-A2-A0T5	2	0
					BMP4	Nonsense_Mutation	TCGA-A2-A0CM-01A-31W-A050-09				DGCR6	TCGA-A2-A3XV	2	1		MYBPC2	TCGA-A2-A0T5	2	0
					C12orf71	Missense_Mutation	TCGA-A2-A0CM-01A-31W-A050-09				DST	TCGA-A2-A3XV	2	1		MYD88	TCGA-A2-A0T5	2	0
					CARD14	Missense_Mutation	TCGA-A2-A0CM-01A-31W-A050-09				EEF1DP3	TCGA-A2-A3XV	2	1		MYF5	TCGA-A2-A0T5	2	0
					CBS	Missense_Mutation	TCGA-A2-A0CM-01A-31W-A050-09				EMX2	TCGA-A2-A3XV	2	1		MYH1	TCGA-A2-A0T5	2	0
					CCDC39	Nonsense_Mutation	TCGA-A2-A0CM-01A-31W-A050-09				ERBB2	TCGA-A2-A3XV	2	1		MYH14	TCGA-A2-A0T5	2	0
					CDC20B	Silent	TCGA-A2-A0CM-01A-31W-A050-09				ERBB3	TCGA-A2-A3XV	2	1		MYH2	TCGA-A2-A0T5	2	0
					CDH11	Missense_Mutation	TCGA-A2-A0CM-01A-31W-A050-09				FBRS	TCGA-A2-A3XV	2	1		MYH3	TCGA-A2-A0T5	2	0
					CDKL2	Nonsense_Mutation	TCGA-A2-A0CM-01A-31W-A050-09				GPR137C	TCGA-A2-A3XV	2	1		MYH7B	TCGA-A2-A0T5	2	0
					CHD7	Silent	TCGA-A2-A0CM-01A-31W-A050-09				IFNA10	TCGA-A2-A3XV	2	1		MYH9	TCGA-A2-A0T5	2	0
					CYP4F43P	RNA	TCGA-A2-A0CM-01A-31W-A050-09				KRT17P2	TCGA-A2-A3XV	2	1		MYL10	TCGA-A2-A0T5	2	0
					ELL2	Missense_Mutation	TCGA-A2-A0CM-01A-31W-A050-09				KRTAP15-1	TCGA-A2-A3XV	2	1		MYO18B	TCGA-A2-A0T5	2	0
					EXPH5	Silent	TCGA-A2-A0CM-01A-31W-A050-09				LDHD	TCGA-A2-A3XV	2	1		MYO19	TCGA-A2-A0T5	2	0
					FAM129C	Missense_Mutation	TCGA-A2-A0CM-01A-31W-A050-09				LRRC41	TCGA-A2-A3XV	2	1		MYO5B	TCGA-A2-A0T5	2	0
					FREM3	Missense_Mutation	TCGA-A2-A0CM-01A-31W-A050-09				MAF	TCGA-A2-A3XV	2	1		MYT1	TCGA-A2-A0T5	2	0
					GMPS	Missense_Mutation	TCGA-A2-A0CM-01A-31W-A050-09				MCF2L	TCGA-A2-A3XV	2	1		NAA10	TCGA-A2-A0T5	2	0
					HLX	Frame_Shift_Del	TCGA-A2-A0CM-01A-31W-A050-09				MLLT4	TCGA-A2-A3XV	2	1		NACA	TCGA-A2-A0T5	2	0
					HPSE	Missense_Mutation	TCGA-A2-A0CM-01A-31W-A050-09				MRPL42	TCGA-A2-A3XV	2	1		NACAD	TCGA-A2-A0T5	2	0
					IFNA2	Missense_Mutation	TCGA-A2-A0CM-01A-31W-A050-09				MUC4	TCGA-A2-A3XV	2	1		NADSYN1	TCGA-A2-A0T5	2	0
					IFT88	Missense_Mutation	TCGA-A2-A0CM-01A-31W-A050-09				NEU4	TCGA-A2-A3XV	2	1		NAGLU	TCGA-A2-A0T5	2	0
					IGSF9B	Frame_Shift_Ins	TCGA-A2-A0CM-01A-31W-A050-09				OR4D2	TCGA-A2-A3XV	2	1		NANOS3	TCGA-A2-A0T5	2	0
					IRF8	Silent	TCGA-A2-A0CM-01A-31W-A050-09				ORM1	TCGA-A2-A3XV	2	1		NARF	TCGA-A2-A0T5	2	0
					KIAA0146	Missense_Mutation	TCGA-A2-A0CM-01A-31W-A050-09				PBLD	TCGA-A2-A3XV	2	1		NARFL	TCGA-A2-A0T5	2	0
					MGMT	Nonsense_Mutation	TCGA-A2-A0CM-01A-31W-A050-09				PDE1C	TCGA-A2-A3XV	2	1		NAV2	TCGA-A2-A0T5	2	0
					ODZ4	Missense_Mutation	TCGA-A2-A0CM-01A-31W-A050-09				PREPL	TCGA-A2-A3XV	2	1		NBEAL2	TCGA-A2-A0T5	2	0
					OR4C12	Silent	TCGA-A2-A0CM-01A-31W-A050-09				PRG4	TCGA-A2-A3XV	2	1		NBPF4	TCGA-A2-A0T5	2	0
					PPP1R9A	Silent	TCGA-A2-A0CM-01A-31W-A050-09				PTCH1	TCGA-A2-A3XV	2	1		NCDN	TCGA-A2-A0T5	2	0
					PRDM14	Frame_Shift_Ins	TCGA-A2-A0CM-01A-31W-A050-09				SCYL1	TCGA-A2-A3XV	2	1		NCKAP1L	TCGA-A2-A0T5	2	0
					PRSS35	Missense_Mutation	TCGA-A2-A0CM-01A-31W-A050-09				SLC35E1	TCGA-A2-A3XV	2	1		NCOR1	TCGA-A2-A0T5	2	0
					PRUNE	Missense_Mutation	TCGA-A2-A0CM-01A-31W-A050-09				SLC38A5	TCGA-A2-A3XV	2	1		NCOR2	TCGA-A2-A0T5	2	0
					RAB42	Frame_Shift_Ins	TCGA-A2-A0CM-01A-31W-A050-09				SLCO2B1	TCGA-A2-A3XV	2	1		NCR1	TCGA-A2-A0T5	2	0
					SAP25	Frame_Shift_Del	TCGA-A2-A0CM-01A-31W-A050-09				SOBP	TCGA-A2-A3XV	2	1		NDUFB8	TCGA-A2-A0T5	2	0
					SDK2	Frame_Shift_Ins	TCGA-A2-A0CM-01A-31W-A050-09				SRP72	TCGA-A2-A3XV	2	1		NEB	TCGA-A2-A0T5	2	0
					SLC28A3	Missense_Mutation	TCGA-A2-A0CM-01A-31W-A050-09				STAG2	TCGA-A2-A3XV	2	1		NEBL	TCGA-A2-A0T5	2	0
					SLC4A9	Frame_Shift_Ins	TCGA-A2-A0CM-01A-31W-A050-09				SUCO	TCGA-A2-A3XV	2	1		NEFH	TCGA-A2-A0T5	2	0
					SLTM	Nonsense_Mutation	TCGA-A2-A0CM-01A-31W-A050-09				TP53	TCGA-A2-A3XV	2	1		NEGR1	TCGA-A2-A0T5	2	0
					SPTA1	Missense_Mutation	TCGA-A2-A0CM-01A-31W-A050-09				VAV3	TCGA-A2-A3XV	2	1		NELL1	TCGA-A2-A0T5	2	0
					SYDE1	Missense_Mutation	TCGA-A2-A0CM-01A-31W-A050-09				VWF	TCGA-A2-A3XV	2	1		NEURL4	TCGA-A2-A0T5	2	0
					SZT2	Missense_Mutation	TCGA-A2-A0CM-01A-31W-A050-09				WBP11P1	TCGA-A2-A3XV	2	1		NF2	TCGA-A2-A0T5	2	0
					THBS4	Missense_Mutation	TCGA-A2-A0CM-01A-31W-A050-09				ZNF555	TCGA-A2-A3XV	2	1		NFATC1	TCGA-A2-A0T5	2	0
					TP53	Frame_Shift_Del	TCGA-A2-A0CM-01A-31W-A050-09				ZNF648	TCGA-A2-A3XV	2	1		NFATC4	TCGA-A2-A0T5	2	0
					TRIQK	Missense_Mutation	TCGA-A2-A0CM-01A-31W-A050-09				ACAN	TCGA-A2-A3Y0	2	1		NFKBIE	TCGA-A2-A0T5	2	0
					TTYH1	Missense_Mutation	TCGA-A2-A0CM-01A-31W-A050-09				ACTR1A	TCGA-A2-A3Y0	2	1		NID2	TCGA-A2-A0T5	2	0
					YY1AP1	Missense_Mutation	TCGA-A2-A0CM-01A-31W-A050-09				ADAM15	TCGA-A2-A3Y0	2	1		NKAIN4	TCGA-A2-A0T5	2	0
					ZCCHC2	Missense_Mutation	TCGA-A2-A0CM-01A-31W-A050-09				ADAMTSL4	TCGA-A2-A3Y0	2	1		NMT1	TCGA-A2-A0T5	2	0
					ZNF22	Missense_Mutation	TCGA-A2-A0CM-01A-31W-A050-09				AHI1	TCGA-A2-A3Y0	2	1		NOG	TCGA-A2-A0T5	2	0
					ZNF689	Missense_Mutation	TCGA-A2-A0CM-01A-31W-A050-09				AKAP1	TCGA-A2-A3Y0	2	1		NOP2	TCGA-A2-A0T5	2	0
					ZNF77	Missense_Mutation	TCGA-A2-A0CM-01A-31W-A050-09				AMBN	TCGA-A2-A3Y0	2	1		NOTCH3	TCGA-A2-A0T5	2	0
					ABCB8	Missense_Mutation	TCGA-A2-A0CO-01A-13D-A228-09				ANKRD17	TCGA-A2-A3Y0	2	1		NOTCH4	TCGA-A2-A0T5	2	0
					ACTL6B	Missense_Mutation	TCGA-A2-A0CO-01A-13D-A228-09				ANKRD20A8P	TCGA-A2-A3Y0	2	1		NPEPL1	TCGA-A2-A0T5	2	0
					ANKRD44	RNA	TCGA-A2-A0CO-01A-13D-A228-09				ANKRD30A	TCGA-A2-A3Y0	2	1		NPHP4	TCGA-A2-A0T5	2	0
					B4GALT6	Frame_Shift_Del	TCGA-A2-A0CO-01A-13D-A228-09				ATPIF1	TCGA-A2-A3Y0	2	1		NPNT	TCGA-A2-A0T5	2	0
					C12orf73	RNA	TCGA-A2-A0CO-01A-13D-A228-09				BCAR1	TCGA-A2-A3Y0	2	1		NPRL2	TCGA-A2-A0T5	2	0
					CAMK1D	Missense_Mutation	TCGA-A2-A0CO-01A-13D-A228-09				BDP1	TCGA-A2-A3Y0	2	1		NR1D1	TCGA-A2-A0T5	2	0
					CCDC39	RNA	TCGA-A2-A0CO-01A-13D-A228-09				BEAN1	TCGA-A2-A3Y0	2	1		NRCAM	TCGA-A2-A0T5	2	0
					CDH1	Nonsense_Mutation	TCGA-A2-A0CO-01A-13D-A228-09				BRWD1	TCGA-A2-A3Y0	2	1		NRG2	TCGA-A2-A0T5	2	0
					CNTNAP3B	Missense_Mutation	TCGA-A2-A0CO-01A-13D-A228-09				C16orf46	TCGA-A2-A3Y0	2	1		NUDT13	TCGA-A2-A0T5	2	0
					DMD	Missense_Mutation	TCGA-A2-A0CO-01A-13D-A228-09				C16orf7	TCGA-A2-A3Y0	2	1		NXF1	TCGA-A2-A0T5	2	0
					DNAH12	Missense_Mutation	TCGA-A2-A0CO-01A-13D-A228-09				C6orf118	TCGA-A2-A3Y0	2	1		OAS3	TCGA-A2-A0T5	2	0
					ECHDC3	Silent	TCGA-A2-A0CO-01A-13D-A228-09				C8orf48	TCGA-A2-A3Y0	2	1		OBSCN	TCGA-A2-A0T5	2	0
					EIF2AK3	Missense_Mutation	TCGA-A2-A0CO-01A-13D-A228-09				C9orf131	TCGA-A2-A3Y0	2	1		OBSL1	TCGA-A2-A0T5	2	0
					ELFN2	Missense_Mutation	TCGA-A2-A0CO-01A-13D-A228-09				CALML6	TCGA-A2-A3Y0	2	1		ODZ4	TCGA-A2-A0T5	2	0
					FAM26F	Silent	TCGA-A2-A0CO-01A-13D-A228-09				CAMK2A	TCGA-A2-A3Y0	2	1		OFD1	TCGA-A2-A0T5	2	0
					FLNC	Missense_Mutation	TCGA-A2-A0CO-01A-13D-A228-09				CCDC121	TCGA-A2-A3Y0	2	1		OGDH	TCGA-A2-A0T5	2	0
					GIMAP8	Silent	TCGA-A2-A0CO-01A-13D-A228-09				CCDC146	TCGA-A2-A3Y0	2	1		OPN1MW2	TCGA-A2-A0T5	2	0
					GOLGA6L10	Missense_Mutation	TCGA-A2-A0CO-01A-13D-A228-09				CCDC17	TCGA-A2-A3Y0	2	1		OPTC	TCGA-A2-A0T5	2	0
					ITIH2	Silent	TCGA-A2-A0CO-01A-13D-A228-09				CCDC27	TCGA-A2-A3Y0	2	1		OR10H2	TCGA-A2-A0T5	2	0
					KCNN3	Silent	TCGA-A2-A0CO-01A-13D-A228-09				CCDC30	TCGA-A2-A3Y0	2	1		OR10K2	TCGA-A2-A0T5	2	0
					MASP1	Missense_Mutation	TCGA-A2-A0CO-01A-13D-A228-09				CCNB3	TCGA-A2-A3Y0	2	1		OR10Q1	TCGA-A2-A0T5	2	0
					MLL2	Nonsense_Mutation	TCGA-A2-A0CO-01A-13D-A228-09				CCNF	TCGA-A2-A3Y0	2	1		OR13J1	TCGA-A2-A0T5	2	0
					NCOR1	Frame_Shift_Del	TCGA-A2-A0CO-01A-13D-A228-09				CDC25C	TCGA-A2-A3Y0	2	1		OR2T33	TCGA-A2-A0T5	2	0
					PDE4DIP	RNA	TCGA-A2-A0CO-01A-13D-A228-09				CFP	TCGA-A2-A3Y0	2	1		OR2W3	TCGA-A2-A0T5	2	0
					PITX1	Missense_Mutation	TCGA-A2-A0CO-01A-13D-A228-09				CHD2	TCGA-A2-A3Y0	2	1		OR2Z1	TCGA-A2-A0T5	2	0
					POU3F2	Missense_Mutation	TCGA-A2-A0CO-01A-13D-A228-09				CHL1	TCGA-A2-A3Y0	2	1		OR51S1	TCGA-A2-A0T5	2	0
					PRKAA1	Missense_Mutation	TCGA-A2-A0CO-01A-13D-A228-09				CHST2	TCGA-A2-A3Y0	2	1		OR5B21	TCGA-A2-A0T5	2	0
					PRKCG	Silent	TCGA-A2-A0CO-01A-13D-A228-09				COL12A1	TCGA-A2-A3Y0	2	1		OR5R1	TCGA-A2-A0T5	2	0
					SCN4A	Silent	TCGA-A2-A0CO-01A-13D-A228-09				COL14A1	TCGA-A2-A3Y0	2	1		OR7C2	TCGA-A2-A0T5	2	0
					SLC29A1	RNA	TCGA-A2-A0CO-01A-13D-A228-09				COL4A6	TCGA-A2-A3Y0	2	1		OR7D2	TCGA-A2-A0T5	2	0
					SLC39A13	Frame_Shift_Ins	TCGA-A2-A0CO-01A-13D-A228-09				CPA2	TCGA-A2-A3Y0	2	1		ORMDL2	TCGA-A2-A0T5	2	0
					SPP1	Silent	TCGA-A2-A0CO-01A-13D-A228-09				DCAF10	TCGA-A2-A3Y0	2	1		OTUD6B	TCGA-A2-A0T5	2	0
					TMEM63B	Missense_Mutation	TCGA-A2-A0CO-01A-13D-A228-09				DENND2C	TCGA-A2-A3Y0	2	1		OXNAD1	TCGA-A2-A0T5	2	0
					TNS4	Silent	TCGA-A2-A0CO-01A-13D-A228-09				DNAH10	TCGA-A2-A3Y0	2	1		PAK6	TCGA-A2-A0T5	2	0
					TSPAN6	RNA	TCGA-A2-A0CO-01A-13D-A228-09				DNAH17	TCGA-A2-A3Y0	2	1		PALD1	TCGA-A2-A0T5	2	0
					XIST	RNA	TCGA-A2-A0CO-01A-13D-A228-09				DQX1	TCGA-A2-A3Y0	2	1		PAM16	TCGA-A2-A0T5	2	0
					ZNF74	Missense_Mutation	TCGA-A2-A0CO-01A-13D-A228-09				DTWD1	TCGA-A2-A3Y0	2	1		PAN2	TCGA-A2-A0T5	2	0
					ACOXL	Frame_Shift_Ins	TCGA-A2-A0CP-01A-11W-A050-09				DYNC2LI1	TCGA-A2-A3Y0	2	1		PARD3	TCGA-A2-A0T5	2	0
					ALDH16A1	Frame_Shift_Ins	TCGA-A2-A0CP-01A-11W-A050-09				EBF1	TCGA-A2-A3Y0	2	1		PARVA	TCGA-A2-A0T5	2	0
					AP4B1	Frame_Shift_Ins	TCGA-A2-A0CP-01A-11W-A050-09				FAM150B	TCGA-A2-A3Y0	2	1		PAX3	TCGA-A2-A0T5	2	0
					ASS1	Frame_Shift_Del	TCGA-A2-A0CP-01A-11W-A050-09				FAM65B	TCGA-A2-A3Y0	2	1		PBXIP1	TCGA-A2-A0T5	2	0
					AWAT2	Missense_Mutation	TCGA-A2-A0CP-01A-11W-A050-09				FAM69A	TCGA-A2-A3Y0	2	1		PC	TCGA-A2-A0T5	2	0
					BCAR3	Missense_Mutation	TCGA-A2-A0CP-01A-11W-A050-09				FAM86DP	TCGA-A2-A3Y0	2	1		PCDH1	TCGA-A2-A0T5	2	0
					BMS1P5	RNA	TCGA-A2-A0CP-01A-11W-A050-09				FAT3	TCGA-A2-A3Y0	2	1		PCDHA11	TCGA-A2-A0T5	2	0
					BTN3A2	Silent	TCGA-A2-A0CP-01A-11W-A050-09				FTCD	TCGA-A2-A3Y0	2	1		PCIF1	TCGA-A2-A0T5	2	0
					C14orf169	RNA	TCGA-A2-A0CP-01A-11W-A050-09				GABRA4	TCGA-A2-A3Y0	2	1		PCLO	TCGA-A2-A0T5	2	0
					C19orf40	Frame_Shift_Del	TCGA-A2-A0CP-01A-11W-A050-09				GPM6B	TCGA-A2-A3Y0	2	1		PCSK6	TCGA-A2-A0T5	2	0
					CCND3	Frame_Shift_Del	TCGA-A2-A0CP-01A-11W-A050-09				GPNMB	TCGA-A2-A3Y0	2	1		PCSK7	TCGA-A2-A0T5	2	0
					CCND3	Frame_Shift_Ins	TCGA-A2-A0CP-01A-11W-A050-09				GSTCD	TCGA-A2-A3Y0	2	1		PDGFRB	TCGA-A2-A0T5	2	0
					CCND3	Frame_Shift_Del	TCGA-A2-A0CP-01A-11W-A050-09				HAL	TCGA-A2-A3Y0	2	1		PDHX	TCGA-A2-A0T5	2	0
					CCND3	Frame_Shift_Ins	TCGA-A2-A0CP-01A-11W-A050-09				HEATR7B2	TCGA-A2-A3Y0	2	1		PDIA5	TCGA-A2-A0T5	2	0
					CGNL1	Missense_Mutation	TCGA-A2-A0CP-01A-11W-A050-09				HPR	TCGA-A2-A3Y0	2	1		PDLIM7	TCGA-A2-A0T5	2	0
					CLHC1	Missense_Mutation	TCGA-A2-A0CP-01A-11W-A050-09				HRC	TCGA-A2-A3Y0	2	1		PDZD3	TCGA-A2-A0T5	2	0
					CMIP	Frame_Shift_Del	TCGA-A2-A0CP-01A-11W-A050-09				HSD3B1	TCGA-A2-A3Y0	2	1		PDZD4	TCGA-A2-A0T5	2	0
					DENND4B	Frame_Shift_Ins	TCGA-A2-A0CP-01A-11W-A050-09				IGSF10	TCGA-A2-A3Y0	2	1		PELP1	TCGA-A2-A0T5	2	0
					DIRC2	Missense_Mutation	TCGA-A2-A0CP-01A-11W-A050-09				IGSF9	TCGA-A2-A3Y0	2	1		PER1	TCGA-A2-A0T5	2	0
					DNAH6	Missense_Mutation	TCGA-A2-A0CP-01A-11W-A050-09				KCNAB2	TCGA-A2-A3Y0	2	1		PEX14	TCGA-A2-A0T5	2	0
					EPB41L2	Frame_Shift_Ins	TCGA-A2-A0CP-01A-11W-A050-09				KIAA1549	TCGA-A2-A3Y0	2	1		PFAS	TCGA-A2-A0T5	2	0
					FAM129A	Frame_Shift_Del	TCGA-A2-A0CP-01A-11W-A050-09				KIAA1984	TCGA-A2-A3Y0	2	1		PFKFB3	TCGA-A2-A0T5	2	0
					GAPVD1	Missense_Mutation	TCGA-A2-A0CP-01A-11W-A050-09				KIRREL3	TCGA-A2-A3Y0	2	1		PFKM	TCGA-A2-A0T5	2	0
					GARNL3	Silent	TCGA-A2-A0CP-01A-11W-A050-09				KRT3	TCGA-A2-A3Y0	2	1		PGA3	TCGA-A2-A0T5	2	0
					GPHN	Splice_Site	TCGA-A2-A0CP-01A-11W-A050-09				LOXHD1	TCGA-A2-A3Y0	2	1		PGA5	TCGA-A2-A0T5	2	0
					HECTD4	Frame_Shift_Ins	TCGA-A2-A0CP-01A-11W-A050-09				LRBA	TCGA-A2-A3Y0	2	1		PGBD5	TCGA-A2-A0T5	2	0
					HERC2	Frame_Shift_Del	TCGA-A2-A0CP-01A-11W-A050-09				LRP1	TCGA-A2-A3Y0	2	1		PHACTR1	TCGA-A2-A0T5	2	0
					HERC2	Frame_Shift_Del	TCGA-A2-A0CP-01A-11W-A050-09				LRRC27	TCGA-A2-A3Y0	2	1		PHB	TCGA-A2-A0T5	2	0
					HSPA2	Frame_Shift_Del	TCGA-A2-A0CP-01A-11W-A050-09				LRRTM1	TCGA-A2-A3Y0	2	1		PHF15	TCGA-A2-A0T5	2	0
					IQSEC1	Frame_Shift_Del	TCGA-A2-A0CP-01A-11W-A050-09				LRTM2	TCGA-A2-A3Y0	2	1		PHF17	TCGA-A2-A0T5	2	0
					KATNAL2	Frame_Shift_Del	TCGA-A2-A0CP-01A-11W-A050-09				LTF	TCGA-A2-A3Y0	2	1		PHKA1	TCGA-A2-A0T5	2	0
					KAZN	Splice_Site	TCGA-A2-A0CP-01A-11W-A050-09				LUZP2	TCGA-A2-A3Y0	2	1		PHLDA1	TCGA-A2-A0T5	2	0
					KRT8	Frame_Shift_Ins	TCGA-A2-A0CP-01A-11W-A050-09				MAGEA11	TCGA-A2-A3Y0	2	1		PHLPP2	TCGA-A2-A0T5	2	0
					KRT8	Frame_Shift_Ins	TCGA-A2-A0CP-01A-11W-A050-09				MAGI1	TCGA-A2-A3Y0	2	1		PHRF1	TCGA-A2-A0T5	2	0
					KRTAP4-9	Missense_Mutation	TCGA-A2-A0CP-01A-11W-A050-09				MAMLD1	TCGA-A2-A3Y0	2	1		PI4KA	TCGA-A2-A0T5	2	0
					LCMT2	Frame_Shift_Del	TCGA-A2-A0CP-01A-11W-A050-09				MAP3K1	TCGA-A2-A3Y0	2	1		PI4KB	TCGA-A2-A0T5	2	0
					LCMT2	Frame_Shift_Del	TCGA-A2-A0CP-01A-11W-A050-09				MCM3AP-AS1	TCGA-A2-A3Y0	2	1		PIAS3	TCGA-A2-A0T5	2	0
					LCMT2	Frame_Shift_Del	TCGA-A2-A0CP-01A-11W-A050-09				MERTK	TCGA-A2-A3Y0	2	1		PIK3AP1	TCGA-A2-A0T5	2	0
					MAP3K1	Splice_Site	TCGA-A2-A0CP-01A-11W-A050-09				MLL	TCGA-A2-A3Y0	2	1		PIK3C2B	TCGA-A2-A0T5	2	0
					MAP3K1	Nonsense_Mutation	TCGA-A2-A0CP-01A-11W-A050-09				MRPL23	TCGA-A2-A3Y0	2	1		PIK3CB	TCGA-A2-A0T5	2	0
					MEIS2	Missense_Mutation	TCGA-A2-A0CP-01A-11W-A050-09				MTIF2	TCGA-A2-A3Y0	2	1		PIK3CD	TCGA-A2-A0T5	2	0
					METTL7A	Missense_Mutation	TCGA-A2-A0CP-01A-11W-A050-09				MUC6	TCGA-A2-A3Y0	2	1		PIK3R5	TCGA-A2-A0T5	2	0
					MRFAP1L1	Missense_Mutation	TCGA-A2-A0CP-01A-11W-A050-09				NBPF20	TCGA-A2-A3Y0	2	1		PILRA	TCGA-A2-A0T5	2	0
					MSL3	Missense_Mutation	TCGA-A2-A0CP-01A-11W-A050-09				NDUFA7	TCGA-A2-A3Y0	2	1		PILRB	TCGA-A2-A0T5	2	0
					MYH10	Frame_Shift_Ins	TCGA-A2-A0CP-01A-11W-A050-09				NEDD4	TCGA-A2-A3Y0	2	1		PIM2	TCGA-A2-A0T5	2	0
					MYH2	Frame_Shift_Del	TCGA-A2-A0CP-01A-11W-A050-09				NEK9	TCGA-A2-A3Y0	2	1		PIP	TCGA-A2-A0T5	2	0
					MYH9	Frame_Shift_Ins	TCGA-A2-A0CP-01A-11W-A050-09				NFATC3	TCGA-A2-A3Y0	2	1		PIP4K2C	TCGA-A2-A0T5	2	0
					MYO10	Frame_Shift_Ins	TCGA-A2-A0CP-01A-11W-A050-09				NFKBIB	TCGA-A2-A3Y0	2	1		PIPOX	TCGA-A2-A0T5	2	0
					MYRIP	Missense_Mutation	TCGA-A2-A0CP-01A-11W-A050-09				NLRP8	TCGA-A2-A3Y0	2	1		PITPNM1	TCGA-A2-A0T5	2	0
					NFRKB	Missense_Mutation	TCGA-A2-A0CP-01A-11W-A050-09				NPAS4	TCGA-A2-A3Y0	2	1		PITPNM3	TCGA-A2-A0T5	2	0
					NID1	Missense_Mutation	TCGA-A2-A0CP-01A-11W-A050-09				NR1H4	TCGA-A2-A3Y0	2	1		PITRM1	TCGA-A2-A0T5	2	0
					PCDHB8	Missense_Mutation	TCGA-A2-A0CP-01A-11W-A050-09				PASK	TCGA-A2-A3Y0	2	1		PKD1L2	TCGA-A2-A0T5	2	0
					PCDHGA2	Frame_Shift_Del	TCGA-A2-A0CP-01A-11W-A050-09				PCDHA6	TCGA-A2-A3Y0	2	1		PKM	TCGA-A2-A0T5	2	0
					PDE12	Frame_Shift_Del	TCGA-A2-A0CP-01A-11W-A050-09				PCNXL2	TCGA-A2-A3Y0	2	1		PKN1	TCGA-A2-A0T5	2	0
					PFKFB4	Missense_Mutation	TCGA-A2-A0CP-01A-11W-A050-09				PCOLCE-AS1	TCGA-A2-A3Y0	2	1		PLCB2	TCGA-A2-A0T5	2	0
					PHF23	Frame_Shift_Del	TCGA-A2-A0CP-01A-11W-A050-09				PDZRN3	TCGA-A2-A3Y0	2	1		PLCG2	TCGA-A2-A0T5	2	0
					PIGM	Frame_Shift_Ins	TCGA-A2-A0CP-01A-11W-A050-09				PENK	TCGA-A2-A3Y0	2	1		PLCXD1	TCGA-A2-A0T5	2	0
					PIK3CA	Missense_Mutation	TCGA-A2-A0CP-01A-11W-A050-09				PHLPP1	TCGA-A2-A3Y0	2	1		PLD3	TCGA-A2-A0T5	2	0
					PIK3CA	Missense_Mutation	TCGA-A2-A0CP-01A-11W-A050-09				PLS3	TCGA-A2-A3Y0	2	1		PLEKHH1	TCGA-A2-A0T5	2	0
					PKP1	Frame_Shift_Del	TCGA-A2-A0CP-01A-11W-A050-09				PLXNA3	TCGA-A2-A3Y0	2	1		PLEKHM2	TCGA-A2-A0T5	2	0
					PLCB2	Frame_Shift_Ins	TCGA-A2-A0CP-01A-11W-A050-09				PNKD	TCGA-A2-A3Y0	2	1		PLIN1	TCGA-A2-A0T5	2	0
					PLEKHG4	Frame_Shift_Del	TCGA-A2-A0CP-01A-11W-A050-09				PRDM10	TCGA-A2-A3Y0	2	1		PLIN2	TCGA-A2-A0T5	2	0
					PLXNA3	Frame_Shift_Ins	TCGA-A2-A0CP-01A-11W-A050-09				PRDX3	TCGA-A2-A3Y0	2	1		PLK1S1	TCGA-A2-A0T5	2	0
					PLXNB3	Frame_Shift_Ins	TCGA-A2-A0CP-01A-11W-A050-09				PRKCZ	TCGA-A2-A3Y0	2	1		PLXDC2	TCGA-A2-A0T5	2	0
					PLXND1	Frame_Shift_Del	TCGA-A2-A0CP-01A-11W-A050-09				PROCR	TCGA-A2-A3Y0	2	1		PLXNA2	TCGA-A2-A0T5	2	0
					PLXND1	Frame_Shift_Del	TCGA-A2-A0CP-01A-11W-A050-09				PTGES2	TCGA-A2-A3Y0	2	1		PLXNA4	TCGA-A2-A0T5	2	0
					PMS2CL	Splice_Site	TCGA-A2-A0CP-01A-11W-A050-09				REC8	TCGA-A2-A3Y0	2	1		PODNL1	TCGA-A2-A0T5	2	0
					POLR1C	Missense_Mutation	TCGA-A2-A0CP-01A-11W-A050-09				RFX5	TCGA-A2-A3Y0	2	1		PODXL	TCGA-A2-A0T5	2	0
					RGPD4	Silent	TCGA-A2-A0CP-01A-11W-A050-09				RNF145	TCGA-A2-A3Y0	2	1		POLA2	TCGA-A2-A0T5	2	0
					RNA5-8SP6	RNA	TCGA-A2-A0CP-01A-11W-A050-09				RNF148	TCGA-A2-A3Y0	2	1		POLE	TCGA-A2-A0T5	2	0
					RNA5-8SP6	RNA	TCGA-A2-A0CP-01A-11W-A050-09				RNF214	TCGA-A2-A3Y0	2	1		POLG	TCGA-A2-A0T5	2	0
					SAPCD2	Frame_Shift_Del	TCGA-A2-A0CP-01A-11W-A050-09				RPUSD3	TCGA-A2-A3Y0	2	1		POLL	TCGA-A2-A0T5	2	0
					SF3B14	Frame_Shift_Del	TCGA-A2-A0CP-01A-11W-A050-09				RYR2	TCGA-A2-A3Y0	2	1		POLN	TCGA-A2-A0T5	2	0
					SF3B14	Frame_Shift_Del	TCGA-A2-A0CP-01A-11W-A050-09				SCN8A	TCGA-A2-A3Y0	2	1		POLR1A	TCGA-A2-A0T5	2	0
					SNRNP200	Frame_Shift_Ins	TCGA-A2-A0CP-01A-11W-A050-09				SELE	TCGA-A2-A3Y0	2	1		POLR3E	TCGA-A2-A0T5	2	0
					SNTG1	Silent	TCGA-A2-A0CP-01A-11W-A050-09				SIGLEC16	TCGA-A2-A3Y0	2	1		POLR3H	TCGA-A2-A0T5	2	0
					SPAG6	Frame_Shift_Ins	TCGA-A2-A0CP-01A-11W-A050-09				SLC25A32	TCGA-A2-A3Y0	2	1		POLR3K	TCGA-A2-A0T5	2	0
					SPTB	Frame_Shift_Ins	TCGA-A2-A0CP-01A-11W-A050-09				SLC38A1	TCGA-A2-A3Y0	2	1		POU2F2	TCGA-A2-A0T5	2	0
					TAGAP	Frame_Shift_Ins	TCGA-A2-A0CP-01A-11W-A050-09				SLC39A7	TCGA-A2-A3Y0	2	1		POU5F1	TCGA-A2-A0T5	2	0
					TBC1D9B	Frame_Shift_Ins	TCGA-A2-A0CP-01A-11W-A050-09				SLCO1B3	TCGA-A2-A3Y0	2	1		PPAN-P2RY11	TCGA-A2-A0T5	2	0
					TCP11	Frame_Shift_Ins	TCGA-A2-A0CP-01A-11W-A050-09				SMR3B	TCGA-A2-A3Y0	2	1		PPAT	TCGA-A2-A0T5	2	0
					TUBA3C	Missense_Mutation	TCGA-A2-A0CP-01A-11W-A050-09				SNAPIN	TCGA-A2-A3Y0	2	1		PPP1R1A	TCGA-A2-A0T5	2	0
					ZNF48	Frame_Shift_Ins	TCGA-A2-A0CP-01A-11W-A050-09				SNTB1	TCGA-A2-A3Y0	2	1		PPP6R2	TCGA-A2-A0T5	2	0
					ZNF646	Frame_Shift_Del	TCGA-A2-A0CP-01A-11W-A050-09				SNTN	TCGA-A2-A3Y0	2	1		PRAMEF2	TCGA-A2-A0T5	2	0
					ZNF878	Missense_Mutation	TCGA-A2-A0CP-01A-11W-A050-09				SOGA2	TCGA-A2-A3Y0	2	1		PRDX5	TCGA-A2-A0T5	2	0
					AFF2	Missense_Mutation	TCGA-A2-A0CQ-01A-21W-A050-09				SPATA2	TCGA-A2-A3Y0	2	1		PREB	TCGA-A2-A0T5	2	0
					AKAP11	Missense_Mutation	TCGA-A2-A0CQ-01A-21W-A050-09				SQSTM1	TCGA-A2-A3Y0	2	1		PREX2	TCGA-A2-A0T5	2	0
					ANXA11	Frame_Shift_Ins	TCGA-A2-A0CQ-01A-21W-A050-09				SULF1	TCGA-A2-A3Y0	2	1		PRICKLE4	TCGA-A2-A0T5	2	0
					BOC	Silent	TCGA-A2-A0CQ-01A-21W-A050-09				SYN1	TCGA-A2-A3Y0	2	1		PRKCE	TCGA-A2-A0T5	2	0
					C10orf68	Frame_Shift_Del	TCGA-A2-A0CQ-01A-21W-A050-09				TASP1	TCGA-A2-A3Y0	2	1		PRKCG	TCGA-A2-A0T5	2	0
					C10orf68	Frame_Shift_Ins	TCGA-A2-A0CQ-01A-21W-A050-09				TCEB3C	TCGA-A2-A3Y0	2	1		PRKD2	TCGA-A2-A0T5	2	0
					CLTCL1	Missense_Mutation	TCGA-A2-A0CQ-01A-21W-A050-09				TDRD7	TCGA-A2-A3Y0	2	1		PRKX	TCGA-A2-A0T5	2	0
					COL6A5	Missense_Mutation	TCGA-A2-A0CQ-01A-21W-A050-09				TEKT1	TCGA-A2-A3Y0	2	1		PROSER1	TCGA-A2-A0T5	2	0
					CTCF	Missense_Mutation	TCGA-A2-A0CQ-01A-21W-A050-09				TLN1	TCGA-A2-A3Y0	2	1		PRPF31	TCGA-A2-A0T5	2	0
					CTIF	Frame_Shift_Ins	TCGA-A2-A0CQ-01A-21W-A050-09				TMC4	TCGA-A2-A3Y0	2	1		PRPF8	TCGA-A2-A0T5	2	0
					DIP2C	Silent	TCGA-A2-A0CQ-01A-21W-A050-09				TMEM198B	TCGA-A2-A3Y0	2	1		PRR14	TCGA-A2-A0T5	2	0
					DOCK10	Missense_Mutation	TCGA-A2-A0CQ-01A-21W-A050-09				TNKS1BP1	TCGA-A2-A3Y0	2	1		PRSS36	TCGA-A2-A0T5	2	0
					GPAT2	Missense_Mutation	TCGA-A2-A0CQ-01A-21W-A050-09				TP53	TCGA-A2-A3Y0	2	1		PTCH1	TCGA-A2-A0T5	2	0
					GRHL2	Missense_Mutation	TCGA-A2-A0CQ-01A-21W-A050-09				TPRX1	TCGA-A2-A3Y0	2	1		PTK7	TCGA-A2-A0T5	2	0
					HLA-DRB5	Silent	TCGA-A2-A0CQ-01A-21W-A050-09				TPTE2	TCGA-A2-A3Y0	2	1		PTMS	TCGA-A2-A0T5	2	0
					IGSF9B	Missense_Mutation	TCGA-A2-A0CQ-01A-21W-A050-09				TRIP6	TCGA-A2-A3Y0	2	1		PTOV1	TCGA-A2-A0T5	2	0
					IPPK	Silent	TCGA-A2-A0CQ-01A-21W-A050-09				TSC22D1	TCGA-A2-A3Y0	2	1		PTPN23	TCGA-A2-A0T5	2	0
					KCNV1	Silent	TCGA-A2-A0CQ-01A-21W-A050-09				TSSK1B	TCGA-A2-A3Y0	2	1		PTPRS	TCGA-A2-A0T5	2	0
					KCTD7	Missense_Mutation	TCGA-A2-A0CQ-01A-21W-A050-09				TTN	TCGA-A2-A3Y0	2	1		PVRL1	TCGA-A2-A0T5	2	0
					MACF1	Missense_Mutation	TCGA-A2-A0CQ-01A-21W-A050-09				UBXN7	TCGA-A2-A3Y0	2	1		QARS	TCGA-A2-A0T5	2	0
					MADCAM1	Missense_Mutation	TCGA-A2-A0CQ-01A-21W-A050-09				USP49	TCGA-A2-A3Y0	2	1		QSOX2	TCGA-A2-A0T5	2	0
					MEPCE	Silent	TCGA-A2-A0CQ-01A-21W-A050-09				VIL1	TCGA-A2-A3Y0	2	1		R3HDM2	TCGA-A2-A0T5	2	0
					MFSD11	Missense_Mutation	TCGA-A2-A0CQ-01A-21W-A050-09				WASH6P	TCGA-A2-A3Y0	2	1		RAB35	TCGA-A2-A0T5	2	0
					NDNF	Missense_Mutation	TCGA-A2-A0CQ-01A-21W-A050-09				WDR13	TCGA-A2-A3Y0	2	1		RABGGTA	TCGA-A2-A0T5	2	0
					NEK8	Missense_Mutation	TCGA-A2-A0CQ-01A-21W-A050-09				WDR69	TCGA-A2-A3Y0	2	1		RALB	TCGA-A2-A0T5	2	0
					OR6C2	Silent	TCGA-A2-A0CQ-01A-21W-A050-09				WNT3	TCGA-A2-A3Y0	2	1		RANBP10	TCGA-A2-A0T5	2	0
					PADI4	Missense_Mutation	TCGA-A2-A0CQ-01A-21W-A050-09				WSB1	TCGA-A2-A3Y0	2	1		RAP1GAP2	TCGA-A2-A0T5	2	0
					PALM3	Silent	TCGA-A2-A0CQ-01A-21W-A050-09				ZCCHC8	TCGA-A2-A3Y0	2	1		RARS	TCGA-A2-A0T5	2	0
					PLXNA1	Splice_Site	TCGA-A2-A0CQ-01A-21W-A050-09				ZFHX3	TCGA-A2-A3Y0	2	1		RASGEF1C	TCGA-A2-A0T5	2	0
					PTCHD1	Missense_Mutation	TCGA-A2-A0CQ-01A-21W-A050-09				ZNF236	TCGA-A2-A3Y0	2	1		RBFOX3	TCGA-A2-A0T5	2	0
					SKIDA1	Frame_Shift_Del	TCGA-A2-A0CQ-01A-21W-A050-09				ZNF253	TCGA-A2-A3Y0	2	1		RBM19	TCGA-A2-A0T5	2	0
					SLC9A1	Silent	TCGA-A2-A0CQ-01A-21W-A050-09				ZNF799	TCGA-A2-A3Y0	2	1		RBMS2	TCGA-A2-A0T5	2	0
					SLC9C2	Silent	TCGA-A2-A0CQ-01A-21W-A050-09				ZNF879	TCGA-A2-A3Y0	2	1		RBMX	TCGA-A2-A0T5	2	0
					SSPO	RNA	TCGA-A2-A0CQ-01A-21W-A050-09				APOA2	TCGA-A2-A4RX	2	1		RBP3	TCGA-A2-A0T5	2	0
					TET3	Frame_Shift_Ins	TCGA-A2-A0CQ-01A-21W-A050-09				ATG5	TCGA-A2-A4RX	2	1		RBP5	TCGA-A2-A0T5	2	0
					TRIP11	Missense_Mutation	TCGA-A2-A0CQ-01A-21W-A050-09				BATF3	TCGA-A2-A4RX	2	1		RCAN3	TCGA-A2-A0T5	2	0
					TST	Frame_Shift_Ins	TCGA-A2-A0CQ-01A-21W-A050-09				CDC27	TCGA-A2-A4RX	2	1		RCBTB1	TCGA-A2-A0T5	2	0
					UPF1	Missense_Mutation	TCGA-A2-A0CQ-01A-21W-A050-09				CLCA4	TCGA-A2-A4RX	2	1		RELT	TCGA-A2-A0T5	2	0
					ZNF578	Missense_Mutation	TCGA-A2-A0CQ-01A-21W-A050-09				COL6A5	TCGA-A2-A4RX	2	1		RERE	TCGA-A2-A0T5	2	0
					ABCA3	Missense_Mutation	TCGA-A2-A0CR-01A-11D-A228-09				FLAD1	TCGA-A2-A4RX	2	1		RET	TCGA-A2-A0T5	2	0
					ACPT	Silent	TCGA-A2-A0CR-01A-11D-A228-09				KIAA0319	TCGA-A2-A4RX	2	1		RFX8	TCGA-A2-A0T5	2	0
					ADAM7	Missense_Mutation	TCGA-A2-A0CR-01A-11D-A228-09				LACE1	TCGA-A2-A4RX	2	1		RGL3	TCGA-A2-A0T5	2	0
					ANKRD18CP	RNA	TCGA-A2-A0CR-01A-11D-A228-09				LLGL2	TCGA-A2-A4RX	2	1		RGL4	TCGA-A2-A0T5	2	0
					ANKRD35	Missense_Mutation	TCGA-A2-A0CR-01A-11D-A228-09				LMNA	TCGA-A2-A4RX	2	1		RGS16	TCGA-A2-A0T5	2	0
					ANO4	Missense_Mutation	TCGA-A2-A0CR-01A-11D-A228-09				MPEG1	TCGA-A2-A4RX	2	1		RHBDF2	TCGA-A2-A0T5	2	0
					APAF1	Missense_Mutation	TCGA-A2-A0CR-01A-11D-A228-09				PIK3R1	TCGA-A2-A4RX	2	1		RHBDL3	TCGA-A2-A0T5	2	0
					APOB	Missense_Mutation	TCGA-A2-A0CR-01A-11D-A228-09				POTEI	TCGA-A2-A4RX	2	1		RHO	TCGA-A2-A0T5	2	0
					ARID1A	Nonsense_Mutation	TCGA-A2-A0CR-01A-11D-A228-09				SNORD3B-1	TCGA-A2-A4RX	2	1		RIBC1	TCGA-A2-A0T5	2	0
					ATP7A	Missense_Mutation	TCGA-A2-A0CR-01A-11D-A228-09				STAG1	TCGA-A2-A4RX	2	1		RIMBP3B	TCGA-A2-A0T5	2	0
					ATP7B	Missense_Mutation	TCGA-A2-A0CR-01A-11D-A228-09				SUCLG1	TCGA-A2-A4RX	2	1		RIMKLB	TCGA-A2-A0T5	2	0
					C11orf54	Missense_Mutation	TCGA-A2-A0CR-01A-11D-A228-09				TARS2	TCGA-A2-A4RX	2	1		RIMS3	TCGA-A2-A0T5	2	0
					C14orf38	Missense_Mutation	TCGA-A2-A0CR-01A-11D-A228-09				TBC1D29	TCGA-A2-A4RX	2	1		RIPK3	TCGA-A2-A0T5	2	0
					C19orf44	Missense_Mutation	TCGA-A2-A0CR-01A-11D-A228-09				TPRX1	TCGA-A2-A4RX	2	1		RIPPLY1	TCGA-A2-A0T5	2	0
					C5orf34	Missense_Mutation	TCGA-A2-A0CR-01A-11D-A228-09				ADAMTS1	TCGA-A2-A4S1	2	1		RNF103	TCGA-A2-A0T5	2	0
					C9orf84	Missense_Mutation	TCGA-A2-A0CR-01A-11D-A228-09				ADM	TCGA-A2-A4S1	2	1		RNF213	TCGA-A2-A0T5	2	0
					CAND2	Missense_Mutation	TCGA-A2-A0CR-01A-11D-A228-09				ANKFN1	TCGA-A2-A4S1	2	1		RNF220	TCGA-A2-A0T5	2	0
					CAND2	Missense_Mutation	TCGA-A2-A0CR-01A-11D-A228-09				ANKRD30B	TCGA-A2-A4S1	2	1		RNF40	TCGA-A2-A0T5	2	0
					CASZ1	Missense_Mutation	TCGA-A2-A0CR-01A-11D-A228-09				ARGLU1	TCGA-A2-A4S1	2	1		RPL36A	TCGA-A2-A0T5	2	0
					CD300LF	Silent	TCGA-A2-A0CR-01A-11D-A228-09				ARHGEF28	TCGA-A2-A4S1	2	1		RPS5	TCGA-A2-A0T5	2	0
					CDC42BPB	Missense_Mutation	TCGA-A2-A0CR-01A-11D-A228-09				C21orf119	TCGA-A2-A4S1	2	1		RPS6KA1	TCGA-A2-A0T5	2	0
					CDC5L	Missense_Mutation	TCGA-A2-A0CR-01A-11D-A228-09				C7orf62	TCGA-A2-A4S1	2	1		RPS6KB2	TCGA-A2-A0T5	2	0
					CDH1	Nonsense_Mutation	TCGA-A2-A0CR-01A-11D-A228-09				C7orf72	TCGA-A2-A4S1	2	1		RRP9	TCGA-A2-A0T5	2	0
					CELF1	Nonsense_Mutation	TCGA-A2-A0CR-01A-11D-A228-09				C9orf85	TCGA-A2-A4S1	2	1		RSPH3	TCGA-A2-A0T5	2	0
					CHD4	Missense_Mutation	TCGA-A2-A0CR-01A-11D-A228-09				CASK	TCGA-A2-A4S1	2	1		RXRA	TCGA-A2-A0T5	2	0
					CHKA	RNA	TCGA-A2-A0CR-01A-11D-A228-09				CDH23	TCGA-A2-A4S1	2	1		RYR1	TCGA-A2-A0T5	2	0
					CLEC7A	Missense_Mutation	TCGA-A2-A0CR-01A-11D-A228-09				CETP	TCGA-A2-A4S1	2	1		S100A2	TCGA-A2-A0T5	2	0
					CNTRL	Missense_Mutation	TCGA-A2-A0CR-01A-11D-A228-09				CHFR	TCGA-A2-A4S1	2	1		S100A4	TCGA-A2-A0T5	2	0
					COL22A1	Missense_Mutation	TCGA-A2-A0CR-01A-11D-A228-09				COL11A2	TCGA-A2-A4S1	2	1		S100A6	TCGA-A2-A0T5	2	0
					COL6A1	Missense_Mutation	TCGA-A2-A0CR-01A-11D-A228-09				CSNK1G2	TCGA-A2-A4S1	2	1		SALL4	TCGA-A2-A0T5	2	0
					CRLF3	Silent	TCGA-A2-A0CR-01A-11D-A228-09				CYP2C19	TCGA-A2-A4S1	2	1		SAP130	TCGA-A2-A0T5	2	0
					DNAJC14	Missense_Mutation	TCGA-A2-A0CR-01A-11D-A228-09				DKFZp434L192	TCGA-A2-A4S1	2	1		SASH3	TCGA-A2-A0T5	2	0
					DYNC1I1	Missense_Mutation	TCGA-A2-A0CR-01A-11D-A228-09				DLG1	TCGA-A2-A4S1	2	1		SCAMP5	TCGA-A2-A0T5	2	0
					EIF3A	Missense_Mutation	TCGA-A2-A0CR-01A-11D-A228-09				DNAH14	TCGA-A2-A4S1	2	1		SCEL	TCGA-A2-A0T5	2	0
					EMR2	Missense_Mutation	TCGA-A2-A0CR-01A-11D-A228-09				DTWD2	TCGA-A2-A4S1	2	1		SCGB1C1	TCGA-A2-A0T5	2	0
					EPC1	Missense_Mutation	TCGA-A2-A0CR-01A-11D-A228-09				EML6	TCGA-A2-A4S1	2	1		SCML2	TCGA-A2-A0T5	2	0
					FAM21C	Missense_Mutation	TCGA-A2-A0CR-01A-11D-A228-09				EXOC6B	TCGA-A2-A4S1	2	1		SCN5A	TCGA-A2-A0T5	2	0
					FGF18	Missense_Mutation	TCGA-A2-A0CR-01A-11D-A228-09				FAM75D1	TCGA-A2-A4S1	2	1		SCNM1	TCGA-A2-A0T5	2	0
					FLG	Missense_Mutation	TCGA-A2-A0CR-01A-11D-A228-09				FER1L6	TCGA-A2-A4S1	2	1		SCP2	TCGA-A2-A0T5	2	0
					FLG	Missense_Mutation	TCGA-A2-A0CR-01A-11D-A228-09				FEZF2	TCGA-A2-A4S1	2	1		SCRIB	TCGA-A2-A0T5	2	0
					FLT4	Silent	TCGA-A2-A0CR-01A-11D-A228-09				FUNDC1	TCGA-A2-A4S1	2	1		SCUBE2	TCGA-A2-A0T5	2	0
					FMN2	Missense_Mutation	TCGA-A2-A0CR-01A-11D-A228-09				GCSHP3	TCGA-A2-A4S1	2	1		SDK1	TCGA-A2-A0T5	2	0
					GAL3ST1	Missense_Mutation	TCGA-A2-A0CR-01A-11D-A228-09				GFPT1	TCGA-A2-A4S1	2	1		SDK2	TCGA-A2-A0T5	2	0
					GANAB	Missense_Mutation	TCGA-A2-A0CR-01A-11D-A228-09				GTF2IRD2P1	TCGA-A2-A4S1	2	1		SDSL	TCGA-A2-A0T5	2	0
					GLRA4	Silent	TCGA-A2-A0CR-01A-11D-A228-09				GTPBP3	TCGA-A2-A4S1	2	1		SEC14L1	TCGA-A2-A0T5	2	0
					GREB1L	Missense_Mutation	TCGA-A2-A0CR-01A-11D-A228-09				GUCA1C	TCGA-A2-A4S1	2	1		SEC61A2	TCGA-A2-A0T5	2	0
					ICAM1	Missense_Mutation	TCGA-A2-A0CR-01A-11D-A228-09				HOOK3	TCGA-A2-A4S1	2	1		SEMA3A	TCGA-A2-A0T5	2	0
					KIAA0319	Silent	TCGA-A2-A0CR-01A-11D-A228-09				IGHV3-35	TCGA-A2-A4S1	2	1		SEMA5A	TCGA-A2-A0T5	2	0
					KIAA1644	Missense_Mutation	TCGA-A2-A0CR-01A-11D-A228-09				IGSF1	TCGA-A2-A4S1	2	1		SEMA6C	TCGA-A2-A0T5	2	0
					KIF1B	Missense_Mutation	TCGA-A2-A0CR-01A-11D-A228-09				IL6	TCGA-A2-A4S1	2	1		SENP1	TCGA-A2-A0T5	2	0
					KRT83	Missense_Mutation	TCGA-A2-A0CR-01A-11D-A228-09				ITGB6	TCGA-A2-A4S1	2	1		2020-09-10	TCGA-A2-A0T5	2	0
					LCN2	RNA	TCGA-A2-A0CR-01A-11D-A228-09				KDR	TCGA-A2-A4S1	2	1		2020-09-08	TCGA-A2-A0T5	2	0
					LTN1	Missense_Mutation	TCGA-A2-A0CR-01A-11D-A228-09				KIR3DL2	TCGA-A2-A4S1	2	1		SERPINF2	TCGA-A2-A0T5	2	0
					LYPD6B	Silent	TCGA-A2-A0CR-01A-11D-A228-09				KRT121P	TCGA-A2-A4S1	2	1		SETD1A	TCGA-A2-A0T5	2	0
					LYST	Nonsense_Mutation	TCGA-A2-A0CR-01A-11D-A228-09				LAMC3	TCGA-A2-A4S1	2	1		SEZ6	TCGA-A2-A0T5	2	0
					MAP3K3	Missense_Mutation	TCGA-A2-A0CR-01A-11D-A228-09				LDHAL6CP	TCGA-A2-A4S1	2	1		SFXN3	TCGA-A2-A0T5	2	0
					MED24	Silent	TCGA-A2-A0CR-01A-11D-A228-09				LGR4	TCGA-A2-A4S1	2	1		SGK494	TCGA-A2-A0T5	2	0
					MGAM	Silent	TCGA-A2-A0CR-01A-11D-A228-09				LHX5	TCGA-A2-A4S1	2	1		SH2B3	TCGA-A2-A0T5	2	0
					MTPAP	Silent	TCGA-A2-A0CR-01A-11D-A228-09				LRP1B	TCGA-A2-A4S1	2	1		SH2D2A	TCGA-A2-A0T5	2	0
					MUC16	Missense_Mutation	TCGA-A2-A0CR-01A-11D-A228-09				MAGED1	TCGA-A2-A4S1	2	1		SH3D21	TCGA-A2-A0T5	2	0
					MYH2	Silent	TCGA-A2-A0CR-01A-11D-A228-09				MAGOH	TCGA-A2-A4S1	2	1		SHANK2	TCGA-A2-A0T5	2	0
					NF1	Nonsense_Mutation	TCGA-A2-A0CR-01A-11D-A228-09				MRE11A	TCGA-A2-A4S1	2	1		SHANK2-AS3	TCGA-A2-A0T5	2	0
					NOTO	Missense_Mutation	TCGA-A2-A0CR-01A-11D-A228-09				NCOR2	TCGA-A2-A4S1	2	1		SHKBP1	TCGA-A2-A0T5	2	0
					NUP85	Silent	TCGA-A2-A0CR-01A-11D-A228-09				NLRP5	TCGA-A2-A4S1	2	1		SIL1	TCGA-A2-A0T5	2	0
					OR1S2	Silent	TCGA-A2-A0CR-01A-11D-A228-09				PCDH11X	TCGA-A2-A4S1	2	1		SIM1	TCGA-A2-A0T5	2	0
					OR52E4	Silent	TCGA-A2-A0CR-01A-11D-A228-09				PITPNB	TCGA-A2-A4S1	2	1		SIM2	TCGA-A2-A0T5	2	0
					PCDHGC5	Missense_Mutation	TCGA-A2-A0CR-01A-11D-A228-09				POMT2	TCGA-A2-A4S1	2	1		SIPA1	TCGA-A2-A0T5	2	0
					PCSK5	Missense_Mutation	TCGA-A2-A0CR-01A-11D-A228-09				RASGRP4	TCGA-A2-A4S1	2	1		SIRPG	TCGA-A2-A0T5	2	0
					PEX11A	RNA	TCGA-A2-A0CR-01A-11D-A228-09				RBMS3	TCGA-A2-A4S1	2	1		SKOR1	TCGA-A2-A0T5	2	0
					PIK3CA	Missense_Mutation	TCGA-A2-A0CR-01A-11D-A228-09				RIMS3	TCGA-A2-A4S1	2	1		SLC12A5	TCGA-A2-A0T5	2	0
					PPFIA2	Missense_Mutation	TCGA-A2-A0CR-01A-11D-A228-09				RRN3P1	TCGA-A2-A4S1	2	1		SLC13A2	TCGA-A2-A0T5	2	0
					PRC1	Missense_Mutation	TCGA-A2-A0CR-01A-11D-A228-09				SEH1L	TCGA-A2-A4S1	2	1		SLC14A1	TCGA-A2-A0T5	2	0
					PTH1R	Missense_Mutation	TCGA-A2-A0CR-01A-11D-A228-09				SETD5	TCGA-A2-A4S1	2	1		SLC16A9	TCGA-A2-A0T5	2	0
					RAB7L1	Silent	TCGA-A2-A0CR-01A-11D-A228-09				SLC25A4	TCGA-A2-A4S1	2	1		SLC22A11	TCGA-A2-A0T5	2	0
					RASAL3	Silent	TCGA-A2-A0CR-01A-11D-A228-09				SLIT2	TCGA-A2-A4S1	2	1		SLC22A18	TCGA-A2-A0T5	2	0
					RAVER2	Missense_Mutation	TCGA-A2-A0CR-01A-11D-A228-09				SOX8	TCGA-A2-A4S1	2	1		SLC22A8	TCGA-A2-A0T5	2	0
					RBMS3	Missense_Mutation	TCGA-A2-A0CR-01A-11D-A228-09				SRRM2-AS1	TCGA-A2-A4S1	2	1		SLC23A3	TCGA-A2-A0T5	2	0
					RTL1	Missense_Mutation	TCGA-A2-A0CR-01A-11D-A228-09				SSH2	TCGA-A2-A4S1	2	1		SLC25A11	TCGA-A2-A0T5	2	0
					SCMH1	Missense_Mutation	TCGA-A2-A0CR-01A-11D-A228-09				TC2N	TCGA-A2-A4S1	2	1		SLC25A22	TCGA-A2-A0T5	2	0
					SETD1B	Splice_Site	TCGA-A2-A0CR-01A-11D-A228-09				TMEM132D	TCGA-A2-A4S1	2	1		SLC26A11	TCGA-A2-A0T5	2	0
					SHARPIN	Missense_Mutation	TCGA-A2-A0CR-01A-11D-A228-09				TMEM19	TCGA-A2-A4S1	2	1		SLC28A2	TCGA-A2-A0T5	2	0
					SLC36A1	Missense_Mutation	TCGA-A2-A0CR-01A-11D-A228-09				TP53	TCGA-A2-A4S1	2	1		SLC2A6	TCGA-A2-A0T5	2	0
					SLCO5A1	Missense_Mutation	TCGA-A2-A0CR-01A-11D-A228-09				TP53BP1	TCGA-A2-A4S1	2	1		SLC30A3	TCGA-A2-A0T5	2	0
					SLMAP	Missense_Mutation	TCGA-A2-A0CR-01A-11D-A228-09				TRAF6	TCGA-A2-A4S1	2	1		SLC35A2	TCGA-A2-A0T5	2	0
					SMARCA2	Silent	TCGA-A2-A0CR-01A-11D-A228-09				TRIM21	TCGA-A2-A4S1	2	1		SLC35G5	TCGA-A2-A0T5	2	0
					SMPD4	RNA	TCGA-A2-A0CR-01A-11D-A228-09				TSPAN5	TCGA-A2-A4S1	2	1		SLC35G6	TCGA-A2-A0T5	2	0
					SMUG1	Missense_Mutation	TCGA-A2-A0CR-01A-11D-A228-09				ZNF252P	TCGA-A2-A4S1	2	1		SLC37A1	TCGA-A2-A0T5	2	0
					SPARCL1	Missense_Mutation	TCGA-A2-A0CR-01A-11D-A228-09				ANP32B	TCGA-A2-A4S3	2	1		SLC38A2	TCGA-A2-A0T5	2	0
					SPOP	Splice_Site	TCGA-A2-A0CR-01A-11D-A228-09				ANXA11	TCGA-A2-A4S3	2	1		SLC39A12	TCGA-A2-A0T5	2	0
					SPTA1	Missense_Mutation	TCGA-A2-A0CR-01A-11D-A228-09				ATP1A1	TCGA-A2-A4S3	2	1		SLC4A1	TCGA-A2-A0T5	2	0
					SRPX2	Missense_Mutation	TCGA-A2-A0CR-01A-11D-A228-09				BAIAP2	TCGA-A2-A4S3	2	1		SLC4A11	TCGA-A2-A0T5	2	0
					SSH2	RNA	TCGA-A2-A0CR-01A-11D-A228-09				BBS12	TCGA-A2-A4S3	2	1		SLC4A2	TCGA-A2-A0T5	2	0
					SYCP1	RNA	TCGA-A2-A0CR-01A-11D-A228-09				C9orf57	TCGA-A2-A4S3	2	1		SLC4A8	TCGA-A2-A0T5	2	0
					SYMPK	Missense_Mutation	TCGA-A2-A0CR-01A-11D-A228-09				CASP8AP2	TCGA-A2-A4S3	2	1		SLC6A1	TCGA-A2-A0T5	2	0
					TCP11L1	Missense_Mutation	TCGA-A2-A0CR-01A-11D-A228-09				CBWD1	TCGA-A2-A4S3	2	1		SLC6A18	TCGA-A2-A0T5	2	0
					TFB2M	Missense_Mutation	TCGA-A2-A0CR-01A-11D-A228-09				CD19	TCGA-A2-A4S3	2	1		SLC6A19	TCGA-A2-A0T5	2	0
					TFE3	Silent	TCGA-A2-A0CR-01A-11D-A228-09				CHAMP1	TCGA-A2-A4S3	2	1		SLC6A8	TCGA-A2-A0T5	2	0
					THAP11	In_Frame_Ins	TCGA-A2-A0CR-01A-11D-A228-09				CMYA5	TCGA-A2-A4S3	2	1		SLC7A10	TCGA-A2-A0T5	2	0
					TMEM33	Nonsense_Mutation	TCGA-A2-A0CR-01A-11D-A228-09				CSF3	TCGA-A2-A4S3	2	1		SLC9A1	TCGA-A2-A0T5	2	0
					TMEM33	Missense_Mutation	TCGA-A2-A0CR-01A-11D-A228-09				CSMD1	TCGA-A2-A4S3	2	1		SLCO4A1	TCGA-A2-A0T5	2	0
					TNKS	Missense_Mutation	TCGA-A2-A0CR-01A-11D-A228-09				CYP2D7P1	TCGA-A2-A4S3	2	1		SMARCC2	TCGA-A2-A0T5	2	0
					TRIM28	Missense_Mutation	TCGA-A2-A0CR-01A-11D-A228-09				DAPK1	TCGA-A2-A4S3	2	1		SMC1A	TCGA-A2-A0T5	2	0
					TSN	Nonsense_Mutation	TCGA-A2-A0CR-01A-11D-A228-09				DCHS2	TCGA-A2-A4S3	2	1		SMG6	TCGA-A2-A0T5	2	0
					TTBK1	Missense_Mutation	TCGA-A2-A0CR-01A-11D-A228-09				DMBX1	TCGA-A2-A4S3	2	1		SMTN	TCGA-A2-A0T5	2	0
					UBR4	Silent	TCGA-A2-A0CR-01A-11D-A228-09				EEF1B2	TCGA-A2-A4S3	2	1		SMYD2	TCGA-A2-A0T5	2	0
					UGT1A4	Silent	TCGA-A2-A0CR-01A-11D-A228-09				EGFR	TCGA-A2-A4S3	2	1		SNCA	TCGA-A2-A0T5	2	0
					UGT2B28	Missense_Mutation	TCGA-A2-A0CR-01A-11D-A228-09				ENG	TCGA-A2-A4S3	2	1		SNRK	TCGA-A2-A0T5	2	0
					UNC45A	Silent	TCGA-A2-A0CR-01A-11D-A228-09				EXOC6B	TCGA-A2-A4S3	2	1		SNRNP200	TCGA-A2-A0T5	2	0
					USP13	Missense_Mutation	TCGA-A2-A0CR-01A-11D-A228-09				FAM198A	TCGA-A2-A4S3	2	1		SNX9	TCGA-A2-A0T5	2	0
					YLPM1	Missense_Mutation	TCGA-A2-A0CR-01A-11D-A228-09				FATE1	TCGA-A2-A4S3	2	1		SOGA1	TCGA-A2-A0T5	2	0
					YLPM1	Missense_Mutation	TCGA-A2-A0CR-01A-11D-A228-09				FBXL2	TCGA-A2-A4S3	2	1		SORBS1	TCGA-A2-A0T5	2	0
					YLPM1	Missense_Mutation	TCGA-A2-A0CR-01A-11D-A228-09				FSIP2	TCGA-A2-A4S3	2	1		SORBS3	TCGA-A2-A0T5	2	0
					ZAN	Missense_Mutation	TCGA-A2-A0CR-01A-11D-A228-09				FXYD3	TCGA-A2-A4S3	2	1		SOX10	TCGA-A2-A0T5	2	0
					ZMYM5	Missense_Mutation	TCGA-A2-A0CR-01A-11D-A228-09				GP5	TCGA-A2-A4S3	2	1		SOX9	TCGA-A2-A0T5	2	0
					ZNF252P	RNA	TCGA-A2-A0CR-01A-11D-A228-09				GRXCR1	TCGA-A2-A4S3	2	1		SPAG9	TCGA-A2-A0T5	2	0
					ZNF334	Missense_Mutation	TCGA-A2-A0CR-01A-11D-A228-09				HIRIP3	TCGA-A2-A4S3	2	1		SPATA18	TCGA-A2-A0T5	2	0
					ZNF653	Missense_Mutation	TCGA-A2-A0CR-01A-11D-A228-09				HIST1H1E	TCGA-A2-A4S3	2	1		SPECC1L	TCGA-A2-A0T5	2	0
					ZNF710	Missense_Mutation	TCGA-A2-A0CR-01A-11D-A228-09				HOXA-AS2	TCGA-A2-A4S3	2	1		SPEN	TCGA-A2-A0T5	2	0
					ZNF710	Missense_Mutation	TCGA-A2-A0CR-01A-11D-A228-09				HS3ST1	TCGA-A2-A4S3	2	1		SPINT1	TCGA-A2-A0T5	2	0
					ZP3	Missense_Mutation	TCGA-A2-A0CR-01A-11D-A228-09				IL18R1	TCGA-A2-A4S3	2	1		SPOCK2	TCGA-A2-A0T5	2	0
					ZP3	Missense_Mutation	TCGA-A2-A0CR-01A-11D-A228-09				INTS9	TCGA-A2-A4S3	2	1		SPSB2	TCGA-A2-A0T5	2	0
					ADH7	Missense_Mutation	TCGA-A2-A0CS-01A-11D-A10Y-09				ITPR1	TCGA-A2-A4S3	2	1		SRCRB4D	TCGA-A2-A0T5	2	0
					ATG2B	Missense_Mutation	TCGA-A2-A0CS-01A-11D-A10Y-09				KRT8P11	TCGA-A2-A4S3	2	1		SRRM1	TCGA-A2-A0T5	2	0
					ATP2B3	Missense_Mutation	TCGA-A2-A0CS-01A-11D-A10Y-09				KRTAP17-1	TCGA-A2-A4S3	2	1		SSC5D	TCGA-A2-A0T5	2	0
					BMPR2	Nonsense_Mutation	TCGA-A2-A0CS-01A-11D-A10Y-09				LAMA1	TCGA-A2-A4S3	2	1		SSPO	TCGA-A2-A0T5	2	0
					CDKN1B	Frame_Shift_Ins	TCGA-A2-A0CS-01A-11D-A10Y-09				LRAT	TCGA-A2-A4S3	2	1		SSU72	TCGA-A2-A0T5	2	0
					DIRAS2	Missense_Mutation	TCGA-A2-A0CS-01A-11D-A10Y-09				MEG3	TCGA-A2-A4S3	2	1		STAB1	TCGA-A2-A0T5	2	0
					EFR3A	Frame_Shift_Del	TCGA-A2-A0CS-01A-11D-A10Y-09				MGLL	TCGA-A2-A4S3	2	1		STARD10	TCGA-A2-A0T5	2	0
					FAM120C	Silent	TCGA-A2-A0CS-01A-11D-A10Y-09				MIR3130-1	TCGA-A2-A4S3	2	1		STRA6	TCGA-A2-A0T5	2	0
					FMO1	Missense_Mutation	TCGA-A2-A0CS-01A-11D-A10Y-09				MTERFD3	TCGA-A2-A4S3	2	1		STX1A	TCGA-A2-A0T5	2	0
					GLT1D1	Silent	TCGA-A2-A0CS-01A-11D-A10Y-09				MUC4	TCGA-A2-A4S3	2	1		SUPT6H	TCGA-A2-A0T5	2	0
					GPA33	Silent	TCGA-A2-A0CS-01A-11D-A10Y-09				MYO5A	TCGA-A2-A4S3	2	1		SUSD4	TCGA-A2-A0T5	2	0
					GPR98	Silent	TCGA-A2-A0CS-01A-11D-A10Y-09				OR13J1	TCGA-A2-A4S3	2	1		SV2B	TCGA-A2-A0T5	2	0
					KIF16B	Missense_Mutation	TCGA-A2-A0CS-01A-11D-A10Y-09				OR2Y1	TCGA-A2-A4S3	2	1		SVIL	TCGA-A2-A0T5	2	0
					KRT35	Silent	TCGA-A2-A0CS-01A-11D-A10Y-09				OR7A17	TCGA-A2-A4S3	2	1		SYBU	TCGA-A2-A0T5	2	0
					LARP4B	Missense_Mutation	TCGA-A2-A0CS-01A-11D-A10Y-09				OXR1	TCGA-A2-A4S3	2	1		SYNE4	TCGA-A2-A0T5	2	0
					LINGO2	Missense_Mutation	TCGA-A2-A0CS-01A-11D-A10Y-09				PPIG	TCGA-A2-A4S3	2	1		SYNPO2	TCGA-A2-A0T5	2	0
					MDGA1	Frame_Shift_Del	TCGA-A2-A0CS-01A-11D-A10Y-09				PSPC1	TCGA-A2-A4S3	2	1		SYT17	TCGA-A2-A0T5	2	0
					MLL3	Frame_Shift_Ins	TCGA-A2-A0CS-01A-11D-A10Y-09				PTPN7	TCGA-A2-A4S3	2	1		SYT5	TCGA-A2-A0T5	2	0
					OR10A2	Missense_Mutation	TCGA-A2-A0CS-01A-11D-A10Y-09				PTPRVP	TCGA-A2-A4S3	2	1		SYTL1	TCGA-A2-A0T5	2	0
					OR4S2	Missense_Mutation	TCGA-A2-A0CS-01A-11D-A10Y-09				RGL3	TCGA-A2-A4S3	2	1		SYVN1	TCGA-A2-A0T5	2	0
					PIK3CA	Missense_Mutation	TCGA-A2-A0CS-01A-11D-A10Y-09				RIN3	TCGA-A2-A4S3	2	1		SZT2	TCGA-A2-A0T5	2	0
					PKHD1	Missense_Mutation	TCGA-A2-A0CS-01A-11D-A10Y-09				RPAP2	TCGA-A2-A4S3	2	1		TAF6	TCGA-A2-A0T5	2	0
					PRSS33	Missense_Mutation	TCGA-A2-A0CS-01A-11D-A10Y-09				SERPINC1	TCGA-A2-A4S3	2	1		TAOK2	TCGA-A2-A0T5	2	0
					PTEN	Frame_Shift_Ins	TCGA-A2-A0CS-01A-11D-A10Y-09				SLC25A14	TCGA-A2-A4S3	2	1		TARBP1	TCGA-A2-A0T5	2	0
					RAPGEF3	Nonsense_Mutation	TCGA-A2-A0CS-01A-11D-A10Y-09				SLC34A2	TCGA-A2-A4S3	2	1		TBATA	TCGA-A2-A0T5	2	0
					RPLP0P2	RNA	TCGA-A2-A0CS-01A-11D-A10Y-09				SLC35F1	TCGA-A2-A4S3	2	1		TBC1D9B	TCGA-A2-A0T5	2	0
					S1PR5	Missense_Mutation	TCGA-A2-A0CS-01A-11D-A10Y-09				SLC45A1	TCGA-A2-A4S3	2	1		TBCD	TCGA-A2-A0T5	2	0
					TAS2R16	Missense_Mutation	TCGA-A2-A0CS-01A-11D-A10Y-09				TMEM245	TCGA-A2-A4S3	2	1		TBRG4	TCGA-A2-A0T5	2	0
					TBL1XR1	Missense_Mutation	TCGA-A2-A0CS-01A-11D-A10Y-09				TMEM25	TCGA-A2-A4S3	2	1		TCEB3C	TCGA-A2-A0T5	2	0
					TRIM16L	Silent	TCGA-A2-A0CS-01A-11D-A10Y-09				TP53	TCGA-A2-A4S3	2	1		TCF7L1	TCGA-A2-A0T5	2	0
					VNN1	Missense_Mutation	TCGA-A2-A0CS-01A-11D-A10Y-09				VSNL1	TCGA-A2-A4S3	2	1		TCIRG1	TCGA-A2-A0T5	2	0
					VPS13D	Missense_Mutation	TCGA-A2-A0CS-01A-11D-A10Y-09				WDFY3-AS2	TCGA-A2-A4S3	2	1		TCOF1	TCGA-A2-A0T5	2	0
					ZBTB10	Frame_Shift_Del	TCGA-A2-A0CS-01A-11D-A10Y-09				WDR44	TCGA-A2-A4S3	2	1		TEKT3	TCGA-A2-A0T5	2	0
					ZNF292	Silent	TCGA-A2-A0CS-01A-11D-A10Y-09				ZNF167	TCGA-A2-A4S3	2	1		TEP1	TCGA-A2-A0T5	2	0
					ABCB1	Silent	TCGA-A2-A0CT-01A-31W-A071-09				ZNF239	TCGA-A2-A4S3	2	1		TEX13B	TCGA-A2-A0T5	2	0
					ABCF1	Missense_Mutation	TCGA-A2-A0CT-01A-31W-A071-09				ZNF638	TCGA-A2-A4S3	2	1		TFPT	TCGA-A2-A0T5	2	0
					ADCY7	Missense_Mutation	TCGA-A2-A0CT-01A-31W-A071-09				ACTN4	TCGA-A7-A0CJ	2	1		TFR2	TCGA-A2-A0T5	2	0
					ALDH1L2	Silent	TCGA-A2-A0CT-01A-31W-A071-09				AGPAT1	TCGA-A7-A0CJ	2	1		TG	TCGA-A2-A0T5	2	0
					ANK2	Missense_Mutation	TCGA-A2-A0CT-01A-31W-A071-09				ARHGAP36	TCGA-A7-A0CJ	2	1		TH1L	TCGA-A2-A0T5	2	0
					ASPM	Silent	TCGA-A2-A0CT-01A-31W-A071-09				ATP8B1	TCGA-A7-A0CJ	2	1		THEG	TCGA-A2-A0T5	2	0
					ATAD2	Silent	TCGA-A2-A0CT-01A-31W-A071-09				C20orf160	TCGA-A7-A0CJ	2	1		THEMIS2	TCGA-A2-A0T5	2	0
					BTNL3	Missense_Mutation	TCGA-A2-A0CT-01A-31W-A071-09				C5orf25	TCGA-A7-A0CJ	2	1		TIAM1	TCGA-A2-A0T5	2	0
					C1QL1	Frame_Shift_Ins	TCGA-A2-A0CT-01A-31W-A071-09				C9orf131	TCGA-A7-A0CJ	2	1		TIMM17B	TCGA-A2-A0T5	2	0
					C4orf40	Missense_Mutation	TCGA-A2-A0CT-01A-31W-A071-09				CADM2	TCGA-A7-A0CJ	2	1		TLL2	TCGA-A2-A0T5	2	0
					CBWD5	Missense_Mutation	TCGA-A2-A0CT-01A-31W-A071-09				CBLB	TCGA-A7-A0CJ	2	1		TLN2	TCGA-A2-A0T5	2	0
					CCDC40	Missense_Mutation	TCGA-A2-A0CT-01A-31W-A071-09				CCDC30	TCGA-A7-A0CJ	2	1		TM6SF2	TCGA-A2-A0T5	2	0
					CDH2	Missense_Mutation	TCGA-A2-A0CT-01A-31W-A071-09				CD8B	TCGA-A7-A0CJ	2	1		TMBIM1	TCGA-A2-A0T5	2	0
					CDH24	Frame_Shift_Ins	TCGA-A2-A0CT-01A-31W-A071-09				CHD6	TCGA-A7-A0CJ	2	1		TMCC2	TCGA-A2-A0T5	2	0
					CDYL	Missense_Mutation	TCGA-A2-A0CT-01A-31W-A071-09				DIP2C	TCGA-A7-A0CJ	2	1		TMCO5A	TCGA-A2-A0T5	2	0
					CEP19	Nonsense_Mutation	TCGA-A2-A0CT-01A-31W-A071-09				DSG4	TCGA-A7-A0CJ	2	1		TMED8	TCGA-A2-A0T5	2	0
					CLASP2	Missense_Mutation	TCGA-A2-A0CT-01A-31W-A071-09				FAM83C	TCGA-A7-A0CJ	2	1		TMEM104	TCGA-A2-A0T5	2	0
					CNGA3	Missense_Mutation	TCGA-A2-A0CT-01A-31W-A071-09				GPR34	TCGA-A7-A0CJ	2	1		TMEM106A	TCGA-A2-A0T5	2	0
					CYP2S1	Silent	TCGA-A2-A0CT-01A-31W-A071-09				HOXA2	TCGA-A7-A0CJ	2	1		TMEM194B	TCGA-A2-A0T5	2	0
					DNAH1	Frame_Shift_Ins	TCGA-A2-A0CT-01A-31W-A071-09				MUC16	TCGA-A7-A0CJ	2	1		TMEM230	TCGA-A2-A0T5	2	0
					EFCAB5	Missense_Mutation	TCGA-A2-A0CT-01A-31W-A071-09				NBPF22P	TCGA-A7-A0CJ	2	1		TMEM25	TCGA-A2-A0T5	2	0
					EXT1	Missense_Mutation	TCGA-A2-A0CT-01A-31W-A071-09				NT5C1B	TCGA-A7-A0CJ	2	1		TMEM63A	TCGA-A2-A0T5	2	0
					FBN3	Frame_Shift_Ins	TCGA-A2-A0CT-01A-31W-A071-09				OR10A4	TCGA-A7-A0CJ	2	1		TMEM63B	TCGA-A2-A0T5	2	0
					FBXO22	Missense_Mutation	TCGA-A2-A0CT-01A-31W-A071-09				PIK3CA	TCGA-A7-A0CJ	2	1		TMPRSS11D	TCGA-A2-A0T5	2	0
					FLNB	In_Frame_Ins	TCGA-A2-A0CT-01A-31W-A071-09				POLQ	TCGA-A7-A0CJ	2	1		TNFAIP8L1	TCGA-A2-A0T5	2	0
					FRMD4A	Silent	TCGA-A2-A0CT-01A-31W-A071-09				PPARGC1B	TCGA-A7-A0CJ	2	1		TNFRSF13B	TCGA-A2-A0T5	2	0
					FRMPD3	Frame_Shift_Del	TCGA-A2-A0CT-01A-31W-A071-09				PRKD2	TCGA-A7-A0CJ	2	1		TNFRSF8	TCGA-A2-A0T5	2	0
					FRYL	Silent	TCGA-A2-A0CT-01A-31W-A071-09				SDHAP1	TCGA-A7-A0CJ	2	1		TNFSF12-TNFSF13	TCGA-A2-A0T5	2	0
					GPR97	Missense_Mutation	TCGA-A2-A0CT-01A-31W-A071-09				SGOL1	TCGA-A7-A0CJ	2	1		TNN	TCGA-A2-A0T5	2	0
					GRK4	Missense_Mutation	TCGA-A2-A0CT-01A-31W-A071-09				SGSM3	TCGA-A7-A0CJ	2	1		TNRC6A	TCGA-A2-A0T5	2	0
					HCFC1	Frame_Shift_Ins	TCGA-A2-A0CT-01A-31W-A071-09				SHISA4	TCGA-A7-A0CJ	2	1		TNRC6B	TCGA-A2-A0T5	2	0
					HCN4	Missense_Mutation	TCGA-A2-A0CT-01A-31W-A071-09				SIGLEC1	TCGA-A7-A0CJ	2	1		TNRC6C	TCGA-A2-A0T5	2	0
					IL17RC	Silent	TCGA-A2-A0CT-01A-31W-A071-09				SLCO5A1	TCGA-A7-A0CJ	2	1		TNS4	TCGA-A2-A0T5	2	0
					INPP5F	Nonsense_Mutation	TCGA-A2-A0CT-01A-31W-A071-09				SLX4	TCGA-A7-A0CJ	2	1		TOMM7	TCGA-A2-A0T5	2	0
					ITK	Missense_Mutation	TCGA-A2-A0CT-01A-31W-A071-09				STX16	TCGA-A7-A0CJ	2	1		TONSL	TCGA-A2-A0T5	2	0
					KCTD17	Missense_Mutation	TCGA-A2-A0CT-01A-31W-A071-09				SYNJ2	TCGA-A7-A0CJ	2	1		TOX2	TCGA-A2-A0T5	2	0
					KIAA1468	Silent	TCGA-A2-A0CT-01A-31W-A071-09				TMCC2	TCGA-A7-A0CJ	2	1		TP53I11	TCGA-A2-A0T5	2	0
					KIF11	Missense_Mutation	TCGA-A2-A0CT-01A-31W-A071-09				TMEM219	TCGA-A7-A0CJ	2	1		TPM2	TCGA-A2-A0T5	2	0
					KRT1	Missense_Mutation	TCGA-A2-A0CT-01A-31W-A071-09				TP53	TCGA-A7-A0CJ	2	1		TPSAB1	TCGA-A2-A0T5	2	0
					LARS	Missense_Mutation	TCGA-A2-A0CT-01A-31W-A071-09				TRO	TCGA-A7-A0CJ	2	1		TRANK1	TCGA-A2-A0T5	2	0
					LRRIQ3	Missense_Mutation	TCGA-A2-A0CT-01A-31W-A071-09				TTN	TCGA-A7-A0CJ	2	1		TRAPPC12	TCGA-A2-A0T5	2	0
					LTBP2	Missense_Mutation	TCGA-A2-A0CT-01A-31W-A071-09				ZBTB39	TCGA-A7-A0CJ	2	1		TRAPPC9	TCGA-A2-A0T5	2	0
					LYN	Missense_Mutation	TCGA-A2-A0CT-01A-31W-A071-09				ZFP64	TCGA-A7-A0CJ	2	1		TRIB2	TCGA-A2-A0T5	2	0
					LYST	Missense_Mutation	TCGA-A2-A0CT-01A-31W-A071-09				ZSWIM2	TCGA-A7-A0CJ	2	1		TRIM50	TCGA-A2-A0T5	2	0
					MARS2	Frame_Shift_Ins	TCGA-A2-A0CT-01A-31W-A071-09				ABCB8	TCGA-A7-A13F	3	1		TRIM74	TCGA-A2-A0T5	2	0
					MCRS1	Missense_Mutation	TCGA-A2-A0CT-01A-31W-A071-09				ATAD2B	TCGA-A7-A13F	3	1		TRIOBP	TCGA-A2-A0T5	2	0
					MLL2	Missense_Mutation	TCGA-A2-A0CT-01A-31W-A071-09				BAZ2A	TCGA-A7-A13F	3	1		TRMT112	TCGA-A2-A0T5	2	0
					MYH10	Missense_Mutation	TCGA-A2-A0CT-01A-31W-A071-09				BCORL1	TCGA-A7-A13F	3	1		TRPM3	TCGA-A2-A0T5	2	0
					MYH10	Missense_Mutation	TCGA-A2-A0CT-01A-31W-A071-09				BIRC6	TCGA-A7-A13F	3	1		TRPM8	TCGA-A2-A0T5	2	0
					MYH11	Missense_Mutation	TCGA-A2-A0CT-01A-31W-A071-09				C17orf101	TCGA-A7-A13F	3	1		TRPV3	TCGA-A2-A0T5	2	0
					NUDT5	Missense_Mutation	TCGA-A2-A0CT-01A-31W-A071-09				CAMKK1	TCGA-A7-A13F	3	1		TRPV6	TCGA-A2-A0T5	2	0
					NXN	Missense_Mutation	TCGA-A2-A0CT-01A-31W-A071-09				CDRT15	TCGA-A7-A13F	3	1		TSC22D1	TCGA-A2-A0T5	2	0
					OR10A6	Missense_Mutation	TCGA-A2-A0CT-01A-31W-A071-09				CNOT3	TCGA-A7-A13F	3	1		TSHZ3	TCGA-A2-A0T5	2	0
					OR2Z1	Silent	TCGA-A2-A0CT-01A-31W-A071-09				CROCCP2	TCGA-A7-A13F	3	1		TSPAN32	TCGA-A2-A0T5	2	0
					PCDHGB4	Silent	TCGA-A2-A0CT-01A-31W-A071-09				DDR2	TCGA-A7-A13F	3	1		TSPAN6	TCGA-A2-A0T5	2	0
					RCBTB2	Silent	TCGA-A2-A0CT-01A-31W-A071-09				DPY19L3	TCGA-A7-A13F	3	1		TSPAN9	TCGA-A2-A0T5	2	0
					SERPINA10	Silent	TCGA-A2-A0CT-01A-31W-A071-09				DSPP	TCGA-A7-A13F	3	1		TSTA3	TCGA-A2-A0T5	2	0
					SETX	In_Frame_Del	TCGA-A2-A0CT-01A-31W-A071-09				FAM169A	TCGA-A7-A13F	3	1		TTC39A	TCGA-A2-A0T5	2	0
					SIPA1L2	Missense_Mutation	TCGA-A2-A0CT-01A-31W-A071-09				FAM26D	TCGA-A7-A13F	3	1		TUB	TCGA-A2-A0T5	2	0
					SLC2A1	Silent	TCGA-A2-A0CT-01A-31W-A071-09				FAM46A	TCGA-A7-A13F	3	1		TUBA3C	TCGA-A2-A0T5	2	0
					ST6GALNAC1	Missense_Mutation	TCGA-A2-A0CT-01A-31W-A071-09				KCNIP2	TCGA-A7-A13F	3	1		TUBB6	TCGA-A2-A0T5	2	0
					STX10	Nonsense_Mutation	TCGA-A2-A0CT-01A-31W-A071-09				KIAA1239	TCGA-A7-A13F	3	1		TUBG1	TCGA-A2-A0T5	2	0
					TAP1	Silent	TCGA-A2-A0CT-01A-31W-A071-09				KRTAP4-6	TCGA-A7-A13F	3	1		TUBGCP4	TCGA-A2-A0T5	2	0
					TBCC	Missense_Mutation	TCGA-A2-A0CT-01A-31W-A071-09				LTBP2	TCGA-A7-A13F	3	1		TULP4	TCGA-A2-A0T5	2	0
					TBL1X	Missense_Mutation	TCGA-A2-A0CT-01A-31W-A071-09				MUC2	TCGA-A7-A13F	3	1		TXNRD2	TCGA-A2-A0T5	2	0
					TBL3	Missense_Mutation	TCGA-A2-A0CT-01A-31W-A071-09				OBSCN	TCGA-A7-A13F	3	1		UBE2Q1	TCGA-A2-A0T5	2	0
					TBX18	Missense_Mutation	TCGA-A2-A0CT-01A-31W-A071-09				OR5R1	TCGA-A7-A13F	3	1		UBR4	TCGA-A2-A0T5	2	0
					TCHH	Missense_Mutation	TCGA-A2-A0CT-01A-31W-A071-09				PEX2	TCGA-A7-A13F	3	1		UBTF	TCGA-A2-A0T5	2	0
					TCP10	Missense_Mutation	TCGA-A2-A0CT-01A-31W-A071-09				PRKCE	TCGA-A7-A13F	3	1		UBXN11	TCGA-A2-A0T5	2	0
					TKTL2	Missense_Mutation	TCGA-A2-A0CT-01A-31W-A071-09				RPGRIP1	TCGA-A7-A13F	3	1		UNC45B	TCGA-A2-A0T5	2	0
					TMEM74B	Silent	TCGA-A2-A0CT-01A-31W-A071-09				SMCR8	TCGA-A7-A13F	3	1		UNC5B	TCGA-A2-A0T5	2	0
					TSLP	Silent	TCGA-A2-A0CT-01A-31W-A071-09				SNAI1	TCGA-A7-A13F	3	1		UNC79	TCGA-A2-A0T5	2	0
					TTBK1	Missense_Mutation	TCGA-A2-A0CT-01A-31W-A071-09				TFAP2A	TCGA-A7-A13F	3	1		UNC80	TCGA-A2-A0T5	2	0
					UBAP2L	Missense_Mutation	TCGA-A2-A0CT-01A-31W-A071-09				TRPC1	TCGA-A7-A13F	3	1		UNK	TCGA-A2-A0T5	2	0
					ZNF473	Missense_Mutation	TCGA-A2-A0CT-01A-31W-A071-09				VAV1	TCGA-A7-A13F	3	1		UROC1	TCGA-A2-A0T5	2	0
					ZNF486	Missense_Mutation	TCGA-A2-A0CT-01A-31W-A071-09				WDR44	TCGA-A7-A13F	3	1		USP5	TCGA-A2-A0T5	2	0
					ZNF518B	Missense_Mutation	TCGA-A2-A0CT-01A-31W-A071-09				YSK4	TCGA-A7-A13F	3	1		USP54	TCGA-A2-A0T5	2	0
					ZNF658	Missense_Mutation	TCGA-A2-A0CT-01A-31W-A071-09				ABCA13	TCGA-A7-A3IZ	2	1		UTP6	TCGA-A2-A0T5	2	0
					ZSCAN10	Silent	TCGA-A2-A0CT-01A-31W-A071-09				ACTR1A	TCGA-A7-A3IZ	2	1		VARS2	TCGA-A2-A0T5	2	0
					ABCC8	Missense_Mutation	TCGA-A2-A0CU-01A-12W-A050-09				AGAP6	TCGA-A7-A3IZ	2	1		VAV1	TCGA-A2-A0T5	2	0
					CDK12	Frame_Shift_Ins	TCGA-A2-A0CU-01A-12W-A050-09				AHNAK2	TCGA-A7-A3IZ	2	1		VIM	TCGA-A2-A0T5	2	0
					CILP	Missense_Mutation	TCGA-A2-A0CU-01A-12W-A050-09				ALDH4A1	TCGA-A7-A3IZ	2	1		VIT	TCGA-A2-A0T5	2	0
					CLP1	Frame_Shift_Del	TCGA-A2-A0CU-01A-12W-A050-09				ANKRD40	TCGA-A7-A3IZ	2	1		VN1R2	TCGA-A2-A0T5	2	0
					CPSF1	Frame_Shift_Del	TCGA-A2-A0CU-01A-12W-A050-09				APC	TCGA-A7-A3IZ	2	1		VPS13D	TCGA-A2-A0T5	2	0
					CYP7B1	Silent	TCGA-A2-A0CU-01A-12W-A050-09				ARAP1	TCGA-A7-A3IZ	2	1		VTI1A	TCGA-A2-A0T5	2	0
					DCAF4L1	Missense_Mutation	TCGA-A2-A0CU-01A-12W-A050-09				ARHGAP25	TCGA-A7-A3IZ	2	1		VWA3A	TCGA-A2-A0T5	2	0
					EHF	Missense_Mutation	TCGA-A2-A0CU-01A-12W-A050-09				ARHGAP5	TCGA-A7-A3IZ	2	1		WAS	TCGA-A2-A0T5	2	0
					EML3	Frame_Shift_Ins	TCGA-A2-A0CU-01A-12W-A050-09				ATP1B4	TCGA-A7-A3IZ	2	1		WBP2	TCGA-A2-A0T5	2	0
					FAM157B	RNA	TCGA-A2-A0CU-01A-12W-A050-09				BIRC3	TCGA-A7-A3IZ	2	1		WBSCR28	TCGA-A2-A0T5	2	0
					GALNTL2	Frame_Shift_Del	TCGA-A2-A0CU-01A-12W-A050-09				C17orf53	TCGA-A7-A3IZ	2	1		WDFY4	TCGA-A2-A0T5	2	0
					GALNTL2	Frame_Shift_Del	TCGA-A2-A0CU-01A-12W-A050-09				C17orf97	TCGA-A7-A3IZ	2	1		WDR27	TCGA-A2-A0T5	2	0
					GLB1L3	Missense_Mutation	TCGA-A2-A0CU-01A-12W-A050-09				C19orf54	TCGA-A7-A3IZ	2	1		WDR37	TCGA-A2-A0T5	2	0
					GNB3	Nonsense_Mutation	TCGA-A2-A0CU-01A-12W-A050-09				C21orf88	TCGA-A7-A3IZ	2	1		WDR59	TCGA-A2-A0T5	2	0
					IRF2BP2	Frame_Shift_Ins	TCGA-A2-A0CU-01A-12W-A050-09				C9orf116	TCGA-A7-A3IZ	2	1		WDR6	TCGA-A2-A0T5	2	0
					KDM4C	Silent	TCGA-A2-A0CU-01A-12W-A050-09				CACNB3	TCGA-A7-A3IZ	2	1		WDR75	TCGA-A2-A0T5	2	0
					KIAA2022	Frame_Shift_Del	TCGA-A2-A0CU-01A-12W-A050-09				CCDC74B	TCGA-A7-A3IZ	2	1		WHAMM	TCGA-A2-A0T5	2	0
					LDB2	Missense_Mutation	TCGA-A2-A0CU-01A-12W-A050-09				CD2AP	TCGA-A7-A3IZ	2	1		WISP2	TCGA-A2-A0T5	2	0
					LRFN2	Frame_Shift_Ins	TCGA-A2-A0CU-01A-12W-A050-09				CDH1	TCGA-A7-A3IZ	2	1		WIZ	TCGA-A2-A0T5	2	0
					LRIG2	Frame_Shift_Ins	TCGA-A2-A0CU-01A-12W-A050-09				CKAP2	TCGA-A7-A3IZ	2	1		WNT11	TCGA-A2-A0T5	2	0
					LSMD1	Frame_Shift_Ins	TCGA-A2-A0CU-01A-12W-A050-09				CPNE4	TCGA-A7-A3IZ	2	1		XRCC1	TCGA-A2-A0T5	2	0
					MAGEA8	Frame_Shift_Ins	TCGA-A2-A0CU-01A-12W-A050-09				CYP2D7P1	TCGA-A7-A3IZ	2	1		YIF1A	TCGA-A2-A0T5	2	0
					MAGEA8	Frame_Shift_Ins	TCGA-A2-A0CU-01A-12W-A050-09				DNAAF2	TCGA-A7-A3IZ	2	1		YIF1B	TCGA-A2-A0T5	2	0
					MAST1	Frame_Shift_Ins	TCGA-A2-A0CU-01A-12W-A050-09				DST	TCGA-A7-A3IZ	2	1		YLPM1	TCGA-A2-A0T5	2	0
					MST1P9	Missense_Mutation	TCGA-A2-A0CU-01A-12W-A050-09				ESAM	TCGA-A7-A3IZ	2	1		ZAN	TCGA-A2-A0T5	2	0
					NRBP1	Frame_Shift_Del	TCGA-A2-A0CU-01A-12W-A050-09				FAM3C	TCGA-A7-A3IZ	2	1		ZBTB17	TCGA-A2-A0T5	2	0
					NYAP2	Missense_Mutation	TCGA-A2-A0CU-01A-12W-A050-09				FAM82B	TCGA-A7-A3IZ	2	1		ZBTB8OS	TCGA-A2-A0T5	2	0
					OR56A1	Missense_Mutation	TCGA-A2-A0CU-01A-12W-A050-09				FAT2	TCGA-A7-A3IZ	2	1		ZC3H12B	TCGA-A2-A0T5	2	0
					OXER1	Frame_Shift_Ins	TCGA-A2-A0CU-01A-12W-A050-09				FEZ1	TCGA-A7-A3IZ	2	1		ZC3H14	TCGA-A2-A0T5	2	0
					PARP12	Missense_Mutation	TCGA-A2-A0CU-01A-12W-A050-09				G6PC	TCGA-A7-A3IZ	2	1		ZC3H18	TCGA-A2-A0T5	2	0
					PGA5	Missense_Mutation	TCGA-A2-A0CU-01A-12W-A050-09				GLI4	TCGA-A7-A3IZ	2	1		ZDHHC19	TCGA-A2-A0T5	2	0
					POTEE	Missense_Mutation	TCGA-A2-A0CU-01A-12W-A050-09				GPR25	TCGA-A7-A3IZ	2	1		ZFP62	TCGA-A2-A0T5	2	0
					PPP1R32	Missense_Mutation	TCGA-A2-A0CU-01A-12W-A050-09				GRHL1	TCGA-A7-A3IZ	2	1		ZFP64	TCGA-A2-A0T5	2	0
					REV1	Silent	TCGA-A2-A0CU-01A-12W-A050-09				GUCA1C	TCGA-A7-A3IZ	2	1		ZMIZ1	TCGA-A2-A0T5	2	0
					RSBN1L	Missense_Mutation	TCGA-A2-A0CU-01A-12W-A050-09				ICOSLG	TCGA-A7-A3IZ	2	1		ZMYND10	TCGA-A2-A0T5	2	0
					SLC25A5	Frame_Shift_Del	TCGA-A2-A0CU-01A-12W-A050-09				IGHV4-31	TCGA-A7-A3IZ	2	1		ZNF142	TCGA-A2-A0T5	2	0
					SOCS7	Missense_Mutation	TCGA-A2-A0CU-01A-12W-A050-09				IGSF22	TCGA-A7-A3IZ	2	1		ZNF169	TCGA-A2-A0T5	2	0
					SPNS1	Missense_Mutation	TCGA-A2-A0CU-01A-12W-A050-09				KIAA2026	TCGA-A7-A3IZ	2	1		ZNF229	TCGA-A2-A0T5	2	0
					SRCAP	Missense_Mutation	TCGA-A2-A0CU-01A-12W-A050-09				LIFR-AS1	TCGA-A7-A3IZ	2	1		ZNF350	TCGA-A2-A0T5	2	0
					TMEM233	Splice_Site	TCGA-A2-A0CU-01A-12W-A050-09				LILRB4	TCGA-A7-A3IZ	2	1		ZNF358	TCGA-A2-A0T5	2	0
					TMPRSS11B	Silent	TCGA-A2-A0CU-01A-12W-A050-09				LMNB1	TCGA-A7-A3IZ	2	1		ZNF385A	TCGA-A2-A0T5	2	0
					WIF1	Missense_Mutation	TCGA-A2-A0CU-01A-12W-A050-09				LRRD1	TCGA-A7-A3IZ	2	1		ZNF438	TCGA-A2-A0T5	2	0
					YIPF7	Missense_Mutation	TCGA-A2-A0CU-01A-12W-A050-09				LYRM5	TCGA-A7-A3IZ	2	1		ZNF496	TCGA-A2-A0T5	2	0
					ZNF362	Frame_Shift_Ins	TCGA-A2-A0CU-01A-12W-A050-09				MALT1	TCGA-A7-A3IZ	2	1		ZNF516	TCGA-A2-A0T5	2	0
					ZNF486	Silent	TCGA-A2-A0CU-01A-12W-A050-09				MIR3144	TCGA-A7-A3IZ	2	1		ZNF574	TCGA-A2-A0T5	2	0
					ABCB10	Missense_Mutation	TCGA-A2-A0CV-01A-31D-A10Y-09				MIR3167	TCGA-A7-A3IZ	2	1		ZNF584	TCGA-A2-A0T5	2	0
					AHNAK	Missense_Mutation	TCGA-A2-A0CV-01A-31D-A10Y-09				MLIP	TCGA-A7-A3IZ	2	1		ZNF592	TCGA-A2-A0T5	2	0
					CARD9	Missense_Mutation	TCGA-A2-A0CV-01A-31D-A10Y-09				MLL5	TCGA-A7-A3IZ	2	1		ZNF614	TCGA-A2-A0T5	2	0
					CMYA5	Missense_Mutation	TCGA-A2-A0CV-01A-31D-A10Y-09				MUM1L1	TCGA-A7-A3IZ	2	1		ZNF616	TCGA-A2-A0T5	2	0
					CPT1B	Missense_Mutation	TCGA-A2-A0CV-01A-31D-A10Y-09				MYH9	TCGA-A7-A3IZ	2	1		ZNF628	TCGA-A2-A0T5	2	0
					EIF2C2	Missense_Mutation	TCGA-A2-A0CV-01A-31D-A10Y-09				NAMPT	TCGA-A7-A3IZ	2	1		ZNF76	TCGA-A2-A0T5	2	0
					FAM179B	Nonsense_Mutation	TCGA-A2-A0CV-01A-31D-A10Y-09				NRK	TCGA-A7-A3IZ	2	1		ZNF830	TCGA-A2-A0T5	2	0
					FAM20C	Missense_Mutation	TCGA-A2-A0CV-01A-31D-A10Y-09				OR2T8	TCGA-A7-A3IZ	2	1		ZNRF3	TCGA-A2-A0T5	2	0
					GATA3	Splice_Site	TCGA-A2-A0CV-01A-31D-A10Y-09				OR2W1	TCGA-A7-A3IZ	2	1		ZSCAN5B	TCGA-A2-A0T5	2	0
					GNE	Missense_Mutation	TCGA-A2-A0CV-01A-31D-A10Y-09				OR4N4	TCGA-A7-A3IZ	2	1		ZZEF1	TCGA-A2-A0T5	2	0
					GOLGB1	Missense_Mutation	TCGA-A2-A0CV-01A-31D-A10Y-09				PLCH1	TCGA-A7-A3IZ	2	1		ADAMTS15	TCGA-A2-A0T6	2	0
					HS2ST1	Missense_Mutation	TCGA-A2-A0CV-01A-31D-A10Y-09				PLEKHN1	TCGA-A7-A3IZ	2	1		AGRN	TCGA-A2-A0T6	2	0
					LRBA	Missense_Mutation	TCGA-A2-A0CV-01A-31D-A10Y-09				PRUNE2	TCGA-A7-A3IZ	2	1		AHNAK2	TCGA-A2-A0T6	2	0
					PCDHA12	Silent	TCGA-A2-A0CV-01A-31D-A10Y-09				PTCH1	TCGA-A7-A3IZ	2	1		ALDH3B2	TCGA-A2-A0T6	2	0
					RNA5-8SP6	RNA	TCGA-A2-A0CV-01A-31D-A10Y-09				REL	TCGA-A7-A3IZ	2	1		ANGPTL6	TCGA-A2-A0T6	2	0
					ROBO1	Missense_Mutation	TCGA-A2-A0CV-01A-31D-A10Y-09				RFX8	TCGA-A7-A3IZ	2	1		ANK1	TCGA-A2-A0T6	2	0
					SNTA1	Missense_Mutation	TCGA-A2-A0CV-01A-31D-A10Y-09				RNASEL	TCGA-A7-A3IZ	2	1		ASAP2	TCGA-A2-A0T6	2	0
					SYT16	Missense_Mutation	TCGA-A2-A0CV-01A-31D-A10Y-09				RRP7B	TCGA-A7-A3IZ	2	1		ATG13	TCGA-A2-A0T6	2	0
					SYT5	Missense_Mutation	TCGA-A2-A0CV-01A-31D-A10Y-09				RTEL1	TCGA-A7-A3IZ	2	1		BAK1	TCGA-A2-A0T6	2	0
					TMEM132D	Silent	TCGA-A2-A0CV-01A-31D-A10Y-09				RUNX3	TCGA-A7-A3IZ	2	1		BCR	TCGA-A2-A0T6	2	0
					TTK	Missense_Mutation	TCGA-A2-A0CV-01A-31D-A10Y-09				SARDH	TCGA-A7-A3IZ	2	1		BLK	TCGA-A2-A0T6	2	0
					TUBA1C	Missense_Mutation	TCGA-A2-A0CV-01A-31D-A10Y-09				SIGLEC6	TCGA-A7-A3IZ	2	1		C17orf101	TCGA-A2-A0T6	2	0
					VWA3A	Missense_Mutation	TCGA-A2-A0CV-01A-31D-A10Y-09				SLC25A28	TCGA-A7-A3IZ	2	1		C17orf28	TCGA-A2-A0T6	2	0
					AGAP7	Missense_Mutation	TCGA-A2-A0CW-01A-21D-A10Y-09				SLC4A11	TCGA-A7-A3IZ	2	1		CASZ1	TCGA-A2-A0T6	2	0
					AKT3	Silent	TCGA-A2-A0CW-01A-21D-A10Y-09				SNHG14	TCGA-A7-A3IZ	2	1		CBLC	TCGA-A2-A0T6	2	0
					ARHGAP31	Missense_Mutation	TCGA-A2-A0CW-01A-21D-A10Y-09				SPOCK1	TCGA-A7-A3IZ	2	1		CDC42BPB	TCGA-A2-A0T6	2	0
					ATHL1	Missense_Mutation	TCGA-A2-A0CW-01A-21D-A10Y-09				SRCAP	TCGA-A7-A3IZ	2	1		CDH1	TCGA-A2-A0T6	2	0
					BCAT2	Missense_Mutation	TCGA-A2-A0CW-01A-21D-A10Y-09				STAT1	TCGA-A7-A3IZ	2	1		CDH16	TCGA-A2-A0T6	2	0
					BMS1P4	RNA	TCGA-A2-A0CW-01A-21D-A10Y-09				SYN2	TCGA-A7-A3IZ	2	1		CDK20	TCGA-A2-A0T6	2	0
					BRWD1	Missense_Mutation	TCGA-A2-A0CW-01A-21D-A10Y-09				TAF4B	TCGA-A7-A3IZ	2	1		CHRNA2	TCGA-A2-A0T6	2	0
					BRWD1	Missense_Mutation	TCGA-A2-A0CW-01A-21D-A10Y-09				TBC1D3P2	TCGA-A7-A3IZ	2	1		CPSF1	TCGA-A2-A0T6	2	0
					BRWD1	Missense_Mutation	TCGA-A2-A0CW-01A-21D-A10Y-09				TBC1D9B	TCGA-A7-A3IZ	2	1		CSPG4	TCGA-A2-A0T6	2	0
					C12orf57	Missense_Mutation	TCGA-A2-A0CW-01A-21D-A10Y-09				TCP10L2	TCGA-A7-A3IZ	2	1		DEAF1	TCGA-A2-A0T6	2	0
					CCDC171	Frame_Shift_Del	TCGA-A2-A0CW-01A-21D-A10Y-09				TMEM216	TCGA-A7-A3IZ	2	1		DEDD	TCGA-A2-A0T6	2	0
					CCDC79	Missense_Mutation	TCGA-A2-A0CW-01A-21D-A10Y-09				TMEM232	TCGA-A7-A3IZ	2	1		DMRTC2	TCGA-A2-A0T6	2	0
					CDK12	Missense_Mutation	TCGA-A2-A0CW-01A-21D-A10Y-09				UNC5A	TCGA-A7-A3IZ	2	1		DNAJC4	TCGA-A2-A0T6	2	0
[truncated: 88,491 more rows]
